# Supplementary material for: Investigation of Yersinia pestis Laboratory Adaptation through a Combined Genomics and Proteomics Approach
Source: PLoS One. 2015 Nov 24;10(11):e0142997. doi: 10.1371/journal.pone.0142997 (PMC4658026; doi:10.1371/journal.pone.0142997)
Supplement: S1 Spreadsheet — Provided as a fully searchable Microsoft Excel spreadsheet with multiple tabs. Read evidence tabs provide the fraction of reads in each evolved population exhibiting the indicated mutation. Green, yellow, and red highlighting indicate ≥75%, between 20% and 75%, 5%-20% of reads for a given population exhibit the indicated mutation. Missing coverage evidence tabs summarize genes for which evolved populations were missing read coverage, indicating genomic deletions. New junction evidence tabs detail the reads providing evidence for novel junctions as a complement to the missing coverage information. (XLSX) [file pone.0142997.s001.xlsx]

## Sheet: Read evidence Yp1945
seq id	position	mutation	Yp1945_P60L01	Yp1945_P60L02	Yp1945_P60L03	Yp1945_P60L04	Yp1945_P60L05	Yp1945_P60L06	Yp1945_P60L07	Yp1945_P60L08	Yp1945_P60L09	Yp1945_P60L10	Yp1945_P60L11	Yp1945_P60L12	annotation	gene	description
NC_003131	1	Δ70,305 bp	1		1											YPCD1.01–YPCD1.97c	71 genes
																	YPCD1.01, YPCD1.02, yerA, yopE, YPCD1.07, YPCD1.08c, YPCD1.09c, sopB, sopA, YPCD1.14n, YPCD1.15c, YPCD1.16c, yopQ, yopT, sycT, YPCD1.22c, YPCD1.23, yopM, yopD, yopB, sycD, lcrV, lcrG, lcrR, yscV, yscY, yscX, sycN, tyeA, lcrE, yscN, yscO, yscP, yscQ, yscR, yscS, yscT, yscU, virG, virF, yscA, yscB, yscC, yscD, yscE, yscF, yscG, yopR, lcrO, ylpB, yscK, yscL, lcrQ, lcrS, ORFC, yopH, yopJ, ypkA, YPCD1…
NC_003131	2129	G→T	Δ	?	Δ		?	?	?	?	?	0.037	?		intergenic (+240/+885)	YPCD1.02 → / ← yerA	transposase/IS protein/secretion chaperone
NC_003131	5374	Δ1 bp	Δ		Δ		?	?	?	?	?	0.023	?		intergenic (‑441/+821)	YPCD1.09c ← / ← sopB	hypothetical protein/plasmid‑partitioning protein
NC_003131	54533	G→A	Δ	?	Δ	1	?	Δ	?	?	?		?		intergenic (‑405/+1758)	YPCD1.73c ← / ← repA1	hypothetical protein/replication protein
NC_003131	58145	Δ1 bp	Δ	?	Δ	?	?	?	?	?	?	?	?	0.006	intergenic (‑425/+4706)	copB ← / ← tnpA	replication protein/putative transposase
NC_003131	59345	Δ994 bp	Δ		Δ		?	?	?	?	?		1		between IS1616	copB ← / ← tnpA	replication protein/putative transposase
NC_003131	59602	C→T	Δ	?	Δ		?	?	?	?	?	0.119	Δ		intergenic (‑1882/+3249)	copB ← / ← tnpA	replication protein/putative transposase
NC_003131	59614	G→C	Δ	?	Δ		?	?	?	?	?	0.118	Δ		intergenic (‑1894/+3237)	copB ← / ← tnpA	replication protein/putative transposase
NC_003131	59628	G→C	Δ	?	Δ		?	?	?	?	?	0.124	Δ		intergenic (‑1908/+3223)	copB ← / ← tnpA	replication protein/putative transposase
NC_003131	59630	A→C	Δ	?	Δ		?	?	?	?	?		Δ	0.084	intergenic (‑1910/+3221)	copB ← / ← tnpA	replication protein/putative transposase
NC_003131	61628	+T	Δ		Δ		?	?	?	?	?		?	0.01	intergenic (‑3908/+1223)	copB ← / ← tnpA	replication protein/putative transposase
NC_003131	61629	Δ1 bp	Δ		Δ		?	?	?	?	?		?	0.005	intergenic (‑3909/+1222)	copB ← / ← tnpA	replication protein/putative transposase
NC_003131	62149	+A	Δ	?	Δ		?	?	?	?	?		?	0.008	intergenic (‑4429/+702)	copB ← / ← tnpA	replication protein/putative transposase
NC_003132	2015	Δ1 bp	Δ		Δ		?	?	?	?	?		Δ		intergenic (+127/‑910)	YPPCP1.02 → / → rop	transposase/IS protein/putative replication regulatory protein
NC_003132	2153	C→G	Δ	?	Δ		?	?	?	?	?		?		intergenic (+265/‑772)	YPPCP1.02 → / → rop	transposase/IS protein/putative replication regulatory protein
NC_003132	2254	T→G	Δ	?	Δ		?	?	?	?	?		?		intergenic (+366/‑671)	YPPCP1.02 → / → rop	transposase/IS protein/putative replication regulatory protein
NC_003132	2256	G→T	Δ	?	Δ		?	?	?	?	?		?		intergenic (+368/‑669)	YPPCP1.02 → / → rop	transposase/IS protein/putative replication regulatory protein
NC_003132	2526	Δ1 bp	Δ		Δ		?	?	?	?	?		Δ		intergenic (+638/‑399)	YPPCP1.02 → / → rop	transposase/IS protein/putative replication regulatory protein
NC_003132	2651	+T	Δ		Δ		?	?	?	?	?		?		intergenic (+763/‑274)	YPPCP1.02 → / → rop	transposase/IS protein/putative replication regulatory protein
NC_003132	2652	Δ1 bp	Δ	Δ	Δ		?	Δ	Δ	?	?	Δ	Δ	0.002	intergenic (+764/‑273)	YPPCP1.02 → / → rop	transposase/IS protein/putative replication regulatory protein
NC_003132	2745	+A	Δ		Δ		?	?	?	?	?		?		intergenic (+857/‑180)	YPPCP1.02 → / → rop	transposase/IS protein/putative replication regulatory protein
NC_003132	2746	Δ1 bp	Δ	Δ	Δ		?	Δ	?	Δ	Δ	Δ	?	0.002	intergenic (+858/‑179)	YPPCP1.02 → / → rop	transposase/IS protein/putative replication regulatory protein
NC_003132	2754	Δ1 bp	Δ		Δ		?	?	?	?	Δ		?		intergenic (+866/‑171)	YPPCP1.02 → / → rop	transposase/IS protein/putative replication regulatory protein
NC_003132	3162	C→T	Δ		Δ		?	?	?	?	?		?		intergenic (+43/‑1193)	rop → / → pim	putative replication regulatory protein/pesticin immunity protein
NC_003132	3409	C→T	Δ		Δ		?	?	?	?	?		?		intergenic (+290/‑946)	rop → / → pim	putative replication regulatory protein/pesticin immunity protein
NC_003132	3509	+A	Δ	?	Δ		?	?	?	?	?		?	0.001	intergenic (+390/‑846)	rop → / → pim	putative replication regulatory protein/pesticin immunity protein
NC_003132	3548	Δ1 bp	Δ		Δ		?	?	Δ	?	?		Δ	0.002	intergenic (+429/‑807)	rop → / → pim	putative replication regulatory protein/pesticin immunity protein
NC_003132	3629	Δ1 bp	Δ	?	Δ		?	?	?	?	?		Δ		intergenic (+510/‑726)	rop → / → pim	putative replication regulatory protein/pesticin immunity protein
NC_003132	3794	Δ1 bp	Δ		Δ		?	Δ	Δ	Δ	?		Δ	0.002	intergenic (+675/‑561)	rop → / → pim	putative replication regulatory protein/pesticin immunity protein
NC_003132	4093	+A	Δ	?	Δ		?	?	?	?	?		?	0.001	intergenic (+974/‑262)	rop → / → pim	putative replication regulatory protein/pesticin immunity protein
NC_003132	4094	Δ1 bp	Δ	?	Δ	Δ	?	Δ	Δ	?	?	Δ	Δ	0.004	intergenic (+975/‑261)	rop → / → pim	putative replication regulatory protein/pesticin immunity protein
NC_003132	4348	+G	Δ	?	Δ		?	?	?	?	?		?		intergenic (+1229/‑7)	rop → / → pim	putative replication regulatory protein/pesticin immunity protein
NC_003132	4412	+A	Δ	?	Δ		?	?	?	?	?		?		coding (58/426 nt)	pim →	pesticin immunity protein
NC_003132	4413	Δ1 bp	Δ	?	Δ		?	?	?	?	?		?	0.003	coding (59/426 nt)	pim →	pesticin immunity protein
NC_003132	4550	Δ1 bp	Δ	?	Δ		?	?	?	Δ	Δ		Δ		coding (196/426 nt)	pim →	pesticin immunity protein
NC_003132	4662	G→C	Δ	?	Δ		?	?	?	?	?		?		R103T (AGA→ACA)	pim →	pesticin immunity protein
NC_003132	4666	G→A	Δ	?	Δ		?	?	?	?	?		?		P104P (CCG→CCA)	pim →	pesticin immunity protein
NC_003132	4698	+A	Δ	?	Δ		?	?	?	?	?		?		coding (344/426 nt)	pim →	pesticin immunity protein
NC_003132	4699	Δ1 bp	Δ	?	Δ	Δ	?	?	Δ	?	?		Δ		coding (345/426 nt)	pim →	pesticin immunity protein
NC_003132	4983	Δ1 bp	Δ	?	Δ		?	?	?	?	?		Δ		coding (906/1074 nt)	pst ←	pesticin
NC_003132	5331	Δ1 bp	Δ		Δ		?	?	?	?	?		Δ		coding (558/1074 nt)	pst ←	pesticin
NC_003132	5540	T→A	Δ		Δ		?	?	?	?	?		?		I117F (ATT→TTT)	pst ←	pesticin
NC_003132	5910	Δ1 bp	Δ	Δ	Δ	Δ	?	Δ	?	?	?		Δ	0.003	intergenic (‑22/‑96)	pst ← / → YPPCP1.06	pesticin/hypothetical protein
NC_003132	5926	+A	Δ		Δ		?		?	?	?		?	0.003	intergenic (‑38/‑80)	pst ← / → YPPCP1.06	pesticin/hypothetical protein
NC_003132	6071	Δ1 bp	Δ		Δ		?	?	?	?	?		Δ		coding (66/417 nt)	YPPCP1.06 →	hypothetical protein
NC_003132	6094	+A	Δ		Δ		?	?	?	?	?		?		coding (89/417 nt)	YPPCP1.06 →	hypothetical protein
NC_003132	6364	+A	Δ	?	Δ		?	?	?	?	?		?	0.001	coding (359/417 nt)	YPPCP1.06 →	hypothetical protein
NC_003132	6365	Δ1 bp	Δ	?	Δ		?	?	?	?	?		Δ	0.002	coding (360/417 nt)	YPPCP1.06 →	hypothetical protein
NC_003132	6565	A→C	Δ	?	Δ		?		?	?	?		?		intergenic (+143/‑100)	YPPCP1.06 → / → pla	hypothetical protein/outer membrane protease
NC_003132	6866	Δ1 bp	Δ		Δ	?	?	Δ	?	?	?		?		coding (202/939 nt)	pla →	outer membrane protease
NC_003132	7958	Δ1 bp	Δ	?	Δ		?	?	?	Δ	?		Δ		coding (132/300 nt)	YPPCP1.08c ←	putative transcriptional regulator
NC_003132	8213	G→A	Δ	?	Δ		?	?	?	?	?		?		P75L (CCG→CTG)	YPPCP1.09c ←	hypothetical protein
NC_003132	8222	G→A	Δ	?	Δ		?	?	?	?	?		?		A72V (GCG→GTG)	YPPCP1.09c ←	hypothetical protein
NC_003132	8226	Δ1 bp	Δ	?	Δ		?	?	?	?	?		Δ		coding (211/348 nt)	YPPCP1.09c ←	hypothetical protein
NC_003132	8317	Δ1 bp	Δ		Δ		?	?	?	?	Δ		?		coding (120/348 nt)	YPPCP1.09c ←	hypothetical protein
NC_003132	8603	Δ1 bp	Δ		Δ		?	?	?	?	?		Δ		intergenic (‑167/–)	YPPCP1.09c ← / –	hypothetical protein/–
NC_003132	9235	Δ1 bp	Δ	?	Δ		?	?	?	?	?		Δ		intergenic (‑799/–)	YPPCP1.09c ← / –	hypothetical protein/–
NC_003132	9356	+T	Δ	?	Δ	?	?	?	?	?	?		?	0.002	intergenic (‑920/–)	YPPCP1.09c ← / –	hypothetical protein/–
NC_003132	9357	Δ1 bp	Δ	?	Δ	?	?	?	?	?	Δ		?		intergenic (‑921/–)	YPPCP1.09c ← / –	hypothetical protein/–
NC_003132	9398	Δ1 bp	Δ	?	Δ	?	?	?	?	?	?		Δ	?	intergenic (‑962/–)	YPPCP1.09c ← / –	hypothetical protein/–
NC_003132	9416	+A	Δ	?	Δ	?	?	?	?	?	?		?	?	intergenic (‑980/–)	YPPCP1.09c ← / –	hypothetical protein/–
NC_003132	9417	Δ1 bp	Δ	?	Δ	Δ	?	Δ	?	?	?		Δ	?	intergenic (‑981/–)	YPPCP1.09c ← / –	hypothetical protein/–
NC_003132	9597	C→T	Δ	?	Δ	?	?	?	?	?	?		?	?	intergenic (‑1161/–)	YPPCP1.09c ← / –	hypothetical protein/–
NC_003134	2205	T→C	Δ	?	Δ		?	?	?	?	?		?		Q142Q (CAA→CAG)	YPMT1.03c ←	tail fiber assembly protein G
NC_003134	10614	Δ1 bp	Δ	?	Δ	?	?	?	?	?	?		Δ	?	coding (560/4638 nt)	YPMT1.06c ←	host specificity protein J
NC_003134	17551	T→C	Δ	?	Δ	?	?	?	?	?	?		?	?	E249G (GAG→GGG)	YPMT1.11c ←	hypothetical protein
NC_003134	25878	C→T	Δ	?	Δ	?	?	?	?	?	?		?	?	G221S (GGT→AGT)	YPMT1.23c ←	hypothetical protein
NC_003134	32367	Δ1 bp	Δ		Δ	?	?	?	?	?	?		Δ	?	coding (230/1560 nt)	YPMT1.30 →	hypothetical protein
NC_003134	50332	T→C	Δ	?	Δ	?	?	?	?	?	?		?	?	Q215Q (CAA→CAG)	YPMT1.49c ←	putative lipoprotein
NC_003134	54533	Δ1 bp	Δ	?	Δ		?	Δ	?	?	?		?		coding (117/1029 nt)	YPMT1.52c ←	hypothetical protein
NC_003134	62831	C→T	0.058	?	Δ		?	?	?	?	?		?		intergenic (‑42/‑166)	YPMT1.61c ← / → YPMT1.61N	antirestriction protein/hypothetical protein
NC_003134	63232	T→A	Δ	?	0.05		?	?	?	?	?		?		I79N (ATT→AAT)	YPMT1.61N →	hypothetical protein
NC_003134	73829	+T											0.013		intergenic (‑688/‑52)	YPMT1.72c ← / → YPMT1.73	hypothetical protein/putative phospholipase D
NC_003134	75541	+A			0.045						0.036				coding (1095/1764 nt)	YPMT1.74 →	toxin protein
NC_003134	77675	C→T			0.051										intergenic (+85/+611)	YPMT1.76A → / ← YPMT1.79c	hypothetical protein/transposase
NC_003134	83580	C→G												0.024	D71E (GAC→GAG)	caf1A →	putative F1 capsule anchoring protein
NC_003134	84626	Δ1 bp											0.023		coding (1259/2502 nt)	caf1A →	putative F1 capsule anchoring protein
NC_003134	95000	G→A											0.017		intergenic (+2011/–)	cobS → / –	porphyrin biosynthetic protein/–
NC_003134	95319	G→C											0.014		intergenic (+2330/–)	cobS → / –	porphyrin biosynthetic protein/–
NC_003143	1632	Δ1 bp	Δ	?	Δ	?	?	?	?	?	Δ	?	?	?	coding (198/993 nt)	asnA →	asparagine synthetase AsnA
NC_003143	3884	+A	Δ		Δ		?	?	?	?	?		0.009		coding (109/1467 nt)	yieM ←	hypothetical protein
NC_003143	3885	Δ1 bp	Δ		Δ		?	Δ	?	?	?		?		coding (108/1467 nt)	yieM ←	hypothetical protein
NC_003143	6642	Δ1 bp	Δ	?	Δ		?	?	?	?	?		0.007		coding (820/1869 nt)	trkD →	potassium transport protein Kup
NC_003143	10345	C→A	Δ	?	Δ	?	?	?	?	?	?		?	?	V198F (GTT→TTT)	YPO0009 ←	membrane transport protein
NC_003143	10405	T→A	Δ	?	Δ	?	?	?	?	?	?		?	?	I178F (ATT→TTT)	YPO0009 ←	membrane transport protein
NC_003143	10415	G→A	Δ	?	Δ	?	?	?	?	?	?		?	?	G174G (GGC→GGT)	YPO0009 ←	membrane transport protein
NC_003143	11821	+A	Δ	?	Δ	?	?	?	?	?	?		0.017	?	intergenic (‑116/‑471)	YPO0010 ← / → YPOr01	GntR family transcriptional regulator/16S ribosomal RNA
NC_003143	17688	Δ1 bp	Δ	?	Δ	?	?	Δ	?	?	?		?	?	intergenic (+277/‑218)	YPOr03 → / → YPO0011	5S ribosomal RNA/transposase for the IS285 insertion element
NC_003143	21048	C→A	Δ	?	Δ	?	?	?	?	?	?		?	?	A86D (GCC→GAC)	YPO0014 →	serine/threonine protein kinase
NC_003143	22000	Δ1 bp	Δ	?	Δ	?	?	Δ	?	?	?		?	?	coding (195/624 nt)	dsbA →	periplasmic protein disulfide isomerase I
NC_003143	23794	G→T	Δ	?	Δ	?	?	?	?	?	?		?	?	E292* (GAA→TAA)	polA →	DNA polymerase I
NC_003143	27825	Δ20 bp	Δ	Δ	Δ	Δ	Δ	Δ	Δ	Δ	Δ	Δ	0.996	Δ	intergenic (‑337/‑389)	engB ← / → YPO0020	ribosome biogenesis GTP‑binding protein YsxC/hypothetical protein
NC_003143	29309	+G	Δ	?	Δ	?	?	?	?	?	?		0.051	?	coding (328/1374 nt)	hemN →	coproporphyrinogen III oxidase
NC_003143	37123	Δ1 bp	Δ		Δ	?	?	?	?	?	?		?	?	intergenic (+198/‑124)	bipA → / → YPO0027	GTPase/phosphatase
NC_003143	44262	+A	Δ	?	Δ	?	?	?	?	?	?		0.015	?	intergenic (‑88/+60)	YPO0033 ← / ← YPO0034	hypothetical protein/membrane permease
NC_003143	44263	Δ1 bp	Δ	?	Δ	?	?	Δ	?	?	?	Δ	0.008	?	intergenic (‑89/+59)	YPO0033 ← / ← YPO0034	hypothetical protein/membrane permease
NC_003143	45805	G→T	Δ		Δ	?	?	?	?	?	?		?	?	intergenic (‑98/‑140)	YPO0034 ← / → gltC	membrane permease/sodium/glutamate symport carrier protein
NC_003143	45847	Δ1 bp	Δ		Δ	?	?	Δ	?	?	?		0.032	?	intergenic (‑140/‑98)	YPO0034 ← / → gltC	membrane permease/sodium/glutamate symport carrier protein
NC_003143	48569	Δ1 bp	Δ	?	Δ	?	?	?	?	?	?		0.009	?	coding (1038/2082 nt)	recG ←	ATP‑dependent DNA helicase RecG
NC_003143	50169	C→T	Δ	?	Δ	?	?	?	?	?	?		0.01	?	G44D (GGC→GAC)	trmH ←	tRNA guanosine‑2'‑O‑methyltransferase
NC_003143	53002	Δ1 bp	Δ	?	Δ	?	?	?	?	Δ	?		?	?	coding (385/624 nt)	gmk ←	guanylate kinase
NC_003143	54216	Δ1 bp	Δ		Δ	?	?	?	?	?	?		0.006		coding (430/1704 nt)	ligB →	NAD‑dependent DNA ligase LigB
NC_003143	63434	C→T	Δ		Δ		?	?	?	?	?		0.01		A86V (GCA→GTA)	mutM →	formamidopyrimidine‑DNA glycosylase
NC_003143	71147	G→A													A321T (GCT→ACT)	kbl →	2‑amino‑3‑ketobutyrate CoA ligase
NC_003143	73601	G→C													G427G (GGC→GGG)	YPO0063 ←	hypothetical protein
NC_003143	74252	Δ1 bp		Δ											coding (630/1353 nt)	YPO0063 ←	hypothetical protein
NC_003143	74623	+T											0.021		coding (259/1353 nt)	YPO0063 ←	hypothetical protein
NC_003143	75446	Δ1 bp											0.007		coding (1011/1548 nt)	YPO0064 ←	phosphoglyceromutase
NC_003143	75534	G→A											0.021		A308V (GCT→GTT)	YPO0064 ←	phosphoglyceromutase
NC_003143	79211	Δ1 bp											0.008		coding (994/1020 nt)	gpsA →	NAD(P)H‑dependent glycerol‑3‑phosphate dehydrogenase
NC_003143	79358	+G											0.006		coding (62/141 nt)	YPO0069 →	hypothetical protein
NC_003143	81015	C→A											0.214		intergenic (‑80/‑109)	YPO0071 ← / → YPO0072	methyltransferase/bifunctional regulatory protein/DNA repair protein
NC_003143	81028	G→A													intergenic (‑93/‑96)	YPO0071 ← / → YPO0072	methyltransferase/bifunctional regulatory protein/DNA repair protein
NC_003143	81029	C→A											0.082		intergenic (‑94/‑95)	YPO0071 ← / → YPO0072	methyltransferase/bifunctional regulatory protein/DNA repair protein
NC_003143	81034	A→G											0.134		intergenic (‑99/‑90)	YPO0071 ← / → YPO0072	methyltransferase/bifunctional regulatory protein/DNA repair protein
NC_003143	81036	C→G													intergenic (‑101/‑88)	YPO0071 ← / → YPO0072	methyltransferase/bifunctional regulatory protein/DNA repair protein
NC_003143	81039	A→G													intergenic (‑104/‑85)	YPO0071 ← / → YPO0072	methyltransferase/bifunctional regulatory protein/DNA repair protein
NC_003143	81052	T→G											0.093		intergenic (‑117/‑72)	YPO0071 ← / → YPO0072	methyltransferase/bifunctional regulatory protein/DNA repair protein
NC_003143	81058	C→T													intergenic (‑123/‑66)	YPO0071 ← / → YPO0072	methyltransferase/bifunctional regulatory protein/DNA repair protein
NC_003143	81063	A→T													intergenic (‑128/‑61)	YPO0071 ← / → YPO0072	methyltransferase/bifunctional regulatory protein/DNA repair protein
NC_003143	81068	C→G											0.061		intergenic (‑133/‑56)	YPO0071 ← / → YPO0072	methyltransferase/bifunctional regulatory protein/DNA repair protein
NC_003143	81129	T→A													N2K (AAT→AAA)	YPO0072 →	bifunctional regulatory protein/DNA repair protein
NC_003143	81132	C→A											0.082		N3K (AAC→AAA)	YPO0072 →	bifunctional regulatory protein/DNA repair protein
NC_003143	81139	G→A													D6N (GAC→AAC)	YPO0072 →	bifunctional regulatory protein/DNA repair protein
NC_003143	81155	C→G													A11G (GCG→GGG)	YPO0072 →	bifunctional regulatory protein/DNA repair protein
NC_003143	81251	C→A													A43D (GCC→GAC)	YPO0072 →	bifunctional regulatory protein/DNA repair protein
NC_003143	81969	T→G													G282G (GGT→GGG)	YPO0072 →	bifunctional regulatory protein/DNA repair protein
NC_003143	86423	Δ1 bp						Δ							coding (776/960 nt)	YPO0076 →	hypothetical protein
NC_003143	87056	+T											0.008		intergenic (+449/‑113)	YPO0076 → / → fieF	hypothetical protein/ferrous iron efflux protein F
NC_003143	87057	Δ1 bp											0.008		intergenic (+450/‑112)	YPO0076 → / → fieF	hypothetical protein/ferrous iron efflux protein F
NC_003143	92059	Δ1 bp										Δ			coding (995/1428 nt)	YPO0081 ←	membrane transport protein
NC_003143	96057	+G			0.024		0.017								intergenic (+119/+113)	YPO0084 → / ← tpiA	transcriptional regulator/triosephosphate isomerase
NC_003143	96058	Δ1 bp				0.024		0.011							intergenic (+120/+112)	YPO0084 → / ← tpiA	transcriptional regulator/triosephosphate isomerase
NC_003143	97194	T→C								0.022					T170A (ACA→GCA)	YPO0086 ←	hypothetical protein
NC_003143	99111	+C			0.029			0.037			0.024	0.03	0.027	0.023	coding (260/747 nt)	fpr ←	ferredoxin‑NADP reductase
NC_003143	100935	A→G			0.028										intergenic (‑1565/+597)	fpr ← / ← glpF	ferredoxin‑NADP reductase/glycerol uptake facilitator protein
NC_003143	101181	A→G							0.117						intergenic (‑1811/+351)	fpr ← / ← glpF	ferredoxin‑NADP reductase/glycerol uptake facilitator protein
NC_003143	101325	+T											0.013		intergenic (‑1955/+207)	fpr ← / ← glpF	ferredoxin‑NADP reductase/glycerol uptake facilitator protein
NC_003143	101326	Δ1 bp											0.007		intergenic (‑1956/+206)	fpr ← / ← glpF	ferredoxin‑NADP reductase/glycerol uptake facilitator protein
NC_003143	102733	Δ16 bp			0.031										intergenic (‑104/‑260)	YPO0092 ← / → YPO0093	hypothetical protein/hypothetical protein
NC_003143	106525	C→A	?	?	?	?	?	?	0.092	?	?	?	?	?	E308* (GAG→TAG)	y1093 ←	transposase for insertion sequence IS100
NC_003143	108432	Δ1 bp											0.006		coding (1162/1236 nt)	YPO0099 ←	hypothetical protein
NC_003143	110388	+T	0.038										0.006		coding (112/150 nt)	YPO0101 →	hypothetical protein
NC_003143	110389	Δ1 bp											0.008		coding (113/150 nt)	YPO0101 →	hypothetical protein
NC_003143	112563	C→A										0.021			A139S (GCC→TCC)	menA ←	1,4‑dihydroxy‑2‑naphthoate octaprenyltransferase
NC_003143	114123	Δ1 bp											0.007		coding (422/1332 nt)	hslU ←	ATP‑dependent protease ATP‑binding subunit HslU
NC_003143	114989	+C											0.008		coding (151/525 nt)	hslV ←	ATP‑dependent protease peptidase subunit
NC_003143	114990	Δ1 bp												0.015	coding (150/525 nt)	hslV ←	ATP‑dependent protease peptidase subunit
NC_003143	116441	Δ1 bp											0.007		coding (738/1029 nt)	cytR ←	DNA‑binding transcriptional regulator CytR
NC_003143	120658	Δ18 bp	0.994	0.988	1	0.991	0.993	0.983	1	1	0.991	1	0.997	1	intergenic (+471/+73)	rpmE → / ← YPO0112	50S ribosomal protein L31/hypothetical protein
NC_003143	122442	Δ1 bp											0.007		intergenic (‑573/‑967)	metJ ← / → metL	transcriptional repressor protein MetJ/bifunctional aspartate kinase II/homoserine dehydrogenase II
NC_003143	123077	T→C	0.098												intergenic (‑1208/‑332)	metJ ← / → metL	transcriptional repressor protein MetJ/bifunctional aspartate kinase II/homoserine dehydrogenase II
NC_003143	126993	+TGGTGGTT	0.79	0.805	0.755	0.754	0.765	0.747	0.821	0.831	0.772	0.807	0.793	0.822	intergenic (+32/+146)	metF → / ← YPO0118	5,10‑methylenetetrahydrofolate reductase/transposase for insertion sequence IS1661
NC_003143	126993	+T				0.136									intergenic (+32/+146)	metF → / ← YPO0118	5,10‑methylenetetrahydrofolate reductase/transposase for insertion sequence IS1661
NC_003143	126993	+G				0.137									intergenic (+32/+146)	metF → / ← YPO0118	5,10‑methylenetetrahydrofolate reductase/transposase for insertion sequence IS1661
NC_003143	126994	Δ8 bp						0.554				0.217			intergenic (+33/+138)	metF → / ← YPO0118	5,10‑methylenetetrahydrofolate reductase/transposase for insertion sequence IS1661
NC_003143	127014	Δ1 bp						0.016							intergenic (+53/+125)	metF → / ← YPO0118	5,10‑methylenetetrahydrofolate reductase/transposase for insertion sequence IS1661
NC_003143	127090	C→T										0.035			intergenic (+129/+49)	metF → / ← YPO0118	5,10‑methylenetetrahydrofolate reductase/transposase for insertion sequence IS1661
NC_003143	137643	T→G		0.101	0.115			0.107	0.106	0.143			0.184		G387G (GGT→GGG)	malQ →	4‑alpha‑glucanotransferase
NC_003143	137659	T→G											0.051		C393G (TGT→GGT)	malQ →	4‑alpha‑glucanotransferase
NC_003143	137667	C→G		0.084		0.042									R395R (CGC→CGG)	malQ →	4‑alpha‑glucanotransferase
NC_003143	139774	T→G						0.038							P157P (CCA→CCC)	YPO0128 ←	gluconate periplasmic binding protein
NC_003143	139807	T→G											0.035		P146P (CCA→CCC)	YPO0128 ←	gluconate periplasmic binding protein
NC_003143	139895	A→G		0.115											I117T (ATC→ACC)	YPO0128 ←	gluconate periplasmic binding protein
NC_003143	141611	Δ1 bp											0.006		intergenic (+65/+73)	YPO0130 → / ← YPO0131	hypothetical protein/hypothetical protein
NC_003143	142899	G→A											0.011		A465V (GCG→GTG)	feoB ←	ferrous iron transport protein B
NC_003143	142904	C→T	0.041												G463G (GGG→GGA)	feoB ←	ferrous iron transport protein B
NC_003143	145656	G→A			0.026										R619* (CGA→TGA)	YPO0134 ←	hypothetical protein
NC_003143	148873	G→T				0.014									G60V (GGC→GTC)	ompR →	osmolarity response regulator
NC_003143	148946	Δ1 bp											0.007		coding (252/720 nt)	ompR →	osmolarity response regulator
NC_003143	149352	C→A				0.344									R220S (CGT→AGT)	ompR →	osmolarity response regulator
NC_003143	149395	C→T						0.302							P234L (CCG→CTG)	ompR →	osmolarity response regulator
NC_003143	149846	C→T											0.014		R146C (CGC→TGC)	envZ →	osmolarity sensor protein
NC_003143	149931	G→T									0.059				G174V (GGG→GTG)	envZ →	osmolarity sensor protein
NC_003143	159233	G→T							0.022						L586M (CTG→ATG)	mrcA ←	peptidoglycan synthetase
NC_003143	162664	+T											0.007		coding (63/582 nt)	YPO0148 →	hypothetical protein
NC_003143	164450	G→A											0.013		A149A (GCG→GCA)	hofQ →	porin
NC_003143	169831	G→A						0.011							A82T (GCC→ACC)	rpe →	ribulose‑phosphate 3‑epimerase
NC_003143	170760	G→A								0.022					R168H (CGT→CAT)	gph →	phosphoglycolate phosphatase
NC_003143	171755	C→T									0.018				T266T (ACC→ACT)	trpS →	tryptophanyl‑tRNA synthetase
NC_003143	172079	Δ18 bp	0.048							0.959	0.994				intergenic (+81/+57)	trpS → / ← cysG	tryptophanyl‑tRNA synthetase/siroheme synthase
NC_003143	173424	Δ1 bp												0.015	coding (142/1413 nt)	cysG ←	siroheme synthase
NC_003143	174024	Δ1 bp											0.007		coding (436/807 nt)	nirC ←	nitrite transporter NirC
NC_003143	178419	Δ1 bp						0.008							coding (579/1311 nt)	codA →	cytosine deaminase
NC_003143	181814	C→G	0.092												G303G (GGC→GGG)	YPO0164 →	membrane receptor protein
NC_003143	182584	Δ1 bp											0.009		coding (1679/2061 nt)	YPO0164 →	membrane receptor protein
NC_003143	185057	C→T											0.011		A187T (GCC→ACC)	YPO0166 ←	glycosyl hydrolase
NC_003143	188414	C→G					0.103								G463G (GGC→GGG)	YPO0168 →	hypothetical protein
NC_003143	188418	C→G					0.109								L465V (CTG→GTG)	YPO0168 →	hypothetical protein
NC_003143	188467	A→G									0.062				D481G (GAC→GGC)	YPO0168 →	hypothetical protein
NC_003143	188471	T→G												0.034	G482G (GGT→GGG)	YPO0168 →	hypothetical protein
NC_003143	190050	Δ1,959 bp			1											y1093–YPO0172	y1093, YPO0172
NC_003143	190051	Δ1,959 bp	1	1					1	1	1	1				y1093–YPO0172	y1093, YPO0172
NC_003143	196301	T→C										0.023			L70L (TTA→CTA)	YPO0176 →	hypothetical protein
NC_003143	196820	Δ1 bp											0.005		coding (248/432 nt)	YPO0177 →	hypothetical protein
NC_003143	197560	Δ1 bp											0.007		coding (492/870 nt)	prk ←	phosphoribulokinase 1
NC_003143	200972	Δ1 bp												0.012	coding (653/1062 nt)	tauA →	taurine transporter substrate binding subunit
NC_003143	202214	Δ1 bp												0.013	coding (61/855 nt)	tauC →	taurine transporter subunit
NC_003143	203140	Δ1 bp											0.007		coding (136/849 nt)	tauD →	taurine dioxygenase
NC_003143	206342	Δ1 bp											0.007	0.017	intergenic (‑414/‑1887)	YPO0187 ← / → YPO0190	glycosyl transferase/glutathione‑regulated potassium‑efflux system ancillary protein KefG
NC_003143	208537	Δ1 bp											0.007		coding (309/552 nt)	YPO0190 →	glutathione‑regulated potassium‑efflux system ancillary protein KefG
NC_003143	209043	Δ1 bp											0.007		coding (260/1809 nt)	kefB →	glutathione‑regulated potassium‑efflux system protein KefB
NC_003143	210840	C→A								0.026					intergenic (+11/‑84)	YPO0192 → / → slyD	hypothetical protein/FKBP‑type peptidylprolyl isomerase
NC_003143	210858	T→A								0.024					intergenic (+29/‑66)	YPO0192 → / → slyD	hypothetical protein/FKBP‑type peptidylprolyl isomerase
NC_003143	212055	Δ1 bp						0.008							intergenic (‑105/‑210)	YPO0194 ← / → fkpA	hypothetical protein/FKBP‑type peptidylprolyl isomerase
NC_003143	217546	Δ1 bp											0.007		coding (1266/2109 nt)	fusA →	elongation factor G
NC_003143	225904	C→T							0.023						A49V (GCC→GTC)	rplP →	50S ribosomal protein L16
NC_003143	229598	Δ1 bp											0.006		coding (251/354 nt)	rplR →	50S ribosomal protein L18
NC_003143	232552	G→A											0.013		G26D (GGC→GAC)	rpsM →	30S ribosomal protein S13
NC_003143	236700	Δ1 bp											0.007		coding (318/414 nt)	mscL ←	large‑conductance mechanosensitive channel
NC_003143	243856	Δ1 bp						0.008							coding (119/573 nt)	YPO0245a →	ribosome maturation factor
NC_003143	250900	A→G										0.021			H597H (CAT→CAC)	acs ←	acetyl‑CoA synthetase
NC_003143	252088	+T											0.009		coding (603/1959 nt)	acs ←	acetyl‑CoA synthetase
NC_003143	252089	Δ1 bp					0.029								coding (602/1959 nt)	acs ←	acetyl‑CoA synthetase
NC_003143	252298	Δ1 bp											0.006		coding (393/1959 nt)	acs ←	acetyl‑CoA synthetase
NC_003143	257921	C→T	0.04												G195S (GGC→AGC)	YPO0256 ←	two‑component sensor/regulator
NC_003143	258694	Δ1 bp			0.02								0.006		coding (20/1572 nt)	YPO0257 →	type III secretion protein
NC_003143	258775	Δ1 bp											0.011		coding (101/1572 nt)	YPO0257 →	type III secretion protein
NC_003143	258845	Δ1 bp									0.019				coding (171/1572 nt)	YPO0257 →	type III secretion protein
NC_003143	260817	Δ1 bp												0.013	coding (570/1215 nt)	YPO0258 →	type‑III secretion protein
NC_003143	261461	A→G											0.009		*405* (TAA→TGA)	YPO0258 →	type‑III secretion protein
NC_003143	263729	Δ1 bp												0.012	coding (418/732 nt)	YPO0263 →	type III secretion system apparatus lipoprotein
NC_003143	266466	+G											0.008	0.021	coding (1019/2049 nt)	YPO0266 →	secretion system apparatus protein SsaV
NC_003143	266467	Δ1 bp											0.012	0.017	coding (1020/2049 nt)	YPO0266 →	secretion system apparatus protein SsaV
NC_003143	267877	+C											0.01		coding (395/1338 nt)	YPO0267 →	type III secretion system ATPase
NC_003143	268143	Δ3 bp				0.015									coding (661‑663/1338 nt)	YPO0267 →	type III secretion system ATPase
NC_003143	269033	C→A						0.055					0.043		Q73K (CAA→AAA)	YPO0268 →	type III secretion system apparatus protein
NC_003143	269088	T→A			0.11		0.087							0.051	L91Q (CTA→CAA)	YPO0268 →	type III secretion system apparatus protein
NC_003143	269103	C→G									0.065				A96G (GCG→GGG)	YPO0268 →	type III secretion system apparatus protein
NC_003143	269111	C→G				0.108						0.103	0.087		R99G (CGG→GGG)	YPO0268 →	type III secretion system apparatus protein
NC_003143	269117	C→A											0.085		Q101K (CAG→AAG)	YPO0268 →	type III secretion system apparatus protein
NC_003143	269125	T→G											0.072		S103R (AGT→AGG)	YPO0268 →	type III secretion system apparatus protein
NC_003143	269138	C→A						0.072							Q108K (CAA→AAA)	YPO0268 →	type III secretion system apparatus protein
NC_003143	269141	C→A	0.17		0.109			0.069	0.111	0.111		0.09	0.101	0.081	Q109K (CAA→AAA)	YPO0268 →	type III secretion system apparatus protein
NC_003143	269147	C→G						0.062							R111G (CGG→GGG)	YPO0268 →	type III secretion system apparatus protein
NC_003143	269156	C→G						0.05					0.033		R114G (CGT→GGT)	YPO0268 →	type III secretion system apparatus protein
NC_003143	269165	C→G		0.064									0.053		R117G (CGT→GGT) ‡	YPO0268 →	type III secretion system apparatus protein
NC_003143	269167	T→G				0.078						0.134	0.047		R117R (CGT→CGG) ‡	YPO0268 →	type III secretion system apparatus protein
NC_003143	269171	C→A						0.079					0.07		Q119K (CAG→AAG)	YPO0268 →	type III secretion system apparatus protein
NC_003143	269193	C→A			0.104			0.055							T126K (ACA→AAA)	YPO0268 →	type III secretion system apparatus protein
NC_003143	269202	A→G											0.042		E129G (GAG→GGG)	YPO0268 →	type III secretion system apparatus protein
NC_003143	270110	A→G											0.048		E165G (GAG→GGG)	YPO0269 →	type III secretion system protein
NC_003143	270134	C→G											0.039		A173G (GCG→GGG)	YPO0269 →	type III secretion system protein
NC_003143	270144	T→A	0.145												D176E (GAT→GAA)	YPO0269 →	type III secretion system protein
NC_003143	270204	T→G	0.143	0.12			0.091						0.097		G196G (GGT→GGG)	YPO0269 →	type III secretion system protein
NC_003143	273247	A→G			0.025										K286K (AAA→AAG)	YPO0273 →	secretion system apparatus protein SsaU
NC_003143	273761	Δ1 bp								0.024					intergenic (+304/‑79)	YPO0273 → / → YPO0274	secretion system apparatus protein SsaU/hypothetical protein
NC_003143	273982	Δ1 bp				0.015								0.011	coding (143/1215 nt)	YPO0274 →	hypothetical protein
NC_003143	274287	Δ1 bp												0.014	coding (448/1215 nt)	YPO0274 →	hypothetical protein
NC_003143	274942	T→C							0.026						L368P (CTG→CCG)	YPO0274 →	hypothetical protein
NC_003143	276597	A→T				0.012									K16I (AAA→ATA)	YPO0277 →	transmembrane transport protein
NC_003143	277812	Δ1 bp				0.014									coding (1262/1287 nt)	YPO0277 →	transmembrane transport protein
NC_003143	278453	Δ1 bp											0.007		coding (571/1182 nt)	metC →	cystathionine beta‑lyase
NC_003143	279706	Δ1 bp						0.008							coding (300/801 nt)	hmuV ←	hemin importer ATP‑binding subunit
NC_003143	280140	+C		0.026		0.022		0.022					0.03	0.025	coding (863/1005 nt)	hmuU ←	hemin transport system permease HmuU
NC_003143	280141	Δ1 bp											0.018		coding (862/1005 nt)	hmuU ←	hemin transport system permease HmuU
NC_003143	280693	T→A											0.051		I104F (ATC→TTC)	hmuU ←	hemin transport system permease HmuU
NC_003143	280696	T→A		0.121							0.088				I103F (ATT→TTT)	hmuU ←	hemin transport system permease HmuU
NC_003143	280721	G→C											0.062		S94R (AGC→AGG)	hmuU ←	hemin transport system permease HmuU
NC_003143	280724	A→C											0.059		S93R (AGT→AGG)	hmuU ←	hemin transport system permease HmuU
NC_003143	280749	G→C		0.076											A85G (GCG→GGG)	hmuU ←	hemin transport system permease HmuU
NC_003143	280766	T→A		0.084											L79F (TTA→TTT)	hmuU ←	hemin transport system permease HmuU
NC_003143	280783	T→G		0.111											T74P (ACC→CCC)	hmuU ←	hemin transport system permease HmuU
NC_003143	283887	Δ1 bp									0.017				coding (1135/2031 nt)	hmuR ←	hemin receptor precursor
NC_003143	285039	Δ1 bp											0.013		intergenic (‑18/+397)	hmuR ← / ← YPO0284	hemin receptor precursor/hypothetical protein
NC_003143	286455	Δ1 bp									0.018				coding (211/546 nt)	YPO0285 ←	hypothetical protein
NC_003143	286733	Δ1 bp											0.007		coding (1243/1314 nt)	YPO0286 ←	coproporphyrinogen III oxidase
NC_003143	291683	T→C												0.016	K224K (AAA→AAG)	YPO0290 ←	hypothetical protein
NC_003143	294981	Δ1 bp											0.006		coding (381/1062 nt)	YPO0293 ←	hypothetical protein
NC_003143	295350	+T								0.022			0.007		coding (12/1062 nt)	YPO0293 ←	hypothetical protein
NC_003143	300411	Δ711 bp								1						tnp	tnp
NC_003143	302101	G→A				0.017									A106T (GCC→ACC)	YPO0301 →	hypothetical protein
NC_003143	304101	Δ1 bp												0.014	coding (1427/2379 nt)	YPO0302 →	outer membrane fimbrial usher protein
NC_003143	305411	Δ1 bp											0.011		coding (287/744 nt)	YPO0303 →	periplasmic chaperone protein
NC_003143	306305	Δ1 bp											0.006		intergenic (+172/‑940)	YPO0304 → / → YPO0306	hypothetical protein/hypothetical protein
NC_003143	306723	Δ1 bp									0.016				intergenic (+590/‑522)	YPO0304 → / → YPO0306	hypothetical protein/hypothetical protein
NC_003143	308881	Δ1 bp						0.007							intergenic (+236/‑187)	YPO0306 → / → YPO0307	hypothetical protein/hypothetical protein
NC_003143	310647	A→T											0.046		I332F (ATT→TTT)	YPO0308 →	oxidoreductase
NC_003143	316166	+G						0.012					0.012		intergenic (‑395/‑530)	YPO0309 ← / → ubiC	hypothetical protein/chorismate pyruvate lyase
NC_003143	316167	Δ1 bp			0.024	0.026		0.012					0.01		intergenic (‑396/‑529)	YPO0309 ← / → ubiC	hypothetical protein/chorismate pyruvate lyase
NC_003143	321762	C→T										0.03			P77S (CCA→TCA)	lexA →	LexA repressor
NC_003143	322215	+TGCTTTT	0.949	0.986	0.961	0.976	0.973	0.587	0.987	0.933	0.979	0.968	0.984	0.982	intergenic (+73/+87)	lexA → / ← YPO0315	LexA repressor/zinc uptake transcriptional repressor
NC_003143	328206	T→G	0.153	0.122						0.107			0.064	0.081	G69G (GGT→GGG)	alr →	alanine racemase
NC_003143	328949	T→G									0.066				V317G (GTG→GGG)	alr →	alanine racemase
NC_003143	328969	T→G											0.022		W324G (TGG→GGG)	alr →	alanine racemase
NC_003143	335107	Δ1 bp										0.035	0.008		coding (370/549 nt)	ssb →	single‑stranded DNA‑binding protein
NC_003143	337640	C→T								0.028					A87A (GCG→GCA)	rhaD ←	rhamnulose‑1‑phosphate aldolase
NC_003143	339313	A→C						0.06							G437G (GGT→GGG)	rhaB ←	rhamnulokinase
NC_003143	339347	A→G		0.105		0.068									L426P (CTC→CCC)	rhaB ←	rhamnulokinase
NC_003143	342940	Δ1 bp					0.025								intergenic (+64/+85)	rhaR → / ← rhaT	transcriptional activator RhaR/rhamnose‑proton symporter
NC_003143	346080	Δ1 bp											0.005		coding (329/2571 nt)	YPO0339 →	enhancing factor (viral)
NC_003143	347728	T→A			0.019										N659K (AAT→AAA)	YPO0339 →	enhancing factor (viral)
NC_003143	348839	C→A	0.036												intergenic (‑8/+137)	YPt_02 ← / ← YPO0341	tRNA‑Phe/transcriptional regulator
NC_003143	352830	A→G						0.044							E81G (GAG→GGG)	YPO0344 →	formate dehydrogenase H
NC_003143	353937	A→G			0.079										E450G (GAG→GGG)	YPO0344 →	formate dehydrogenase H
NC_003143	353986	T→A	0.149												N466K (AAT→AAA)	YPO0344 →	formate dehydrogenase H
NC_003143	359795	Δ1 bp						0.008							coding (168/1437 nt)	aspA ←	aspartate ammonia‑lyase
NC_003143	360778	C→T											0.056		S123S (AGC→AGT)	fxsA →	FxsA
NC_003143	360784	C→G											0.064		G125G (GGC→GGG)	fxsA →	FxsA
NC_003143	360793	C→T			0.117								0.09		G128G (GGC→GGT)	fxsA →	FxsA
NC_003143	360808	C→T				0.084					0.146				G133G (GGC→GGT)	fxsA →	FxsA
NC_003143	365302	C→G							0.018						G88A (GGT→GCT)	YPO0353 ←	hypothetical protein
NC_003143	370348	+C											0.007		coding (587/1824 nt)	frdA ←	fumarate reductase flavoprotein subunit
NC_003143	376268	Δ1 bp											0.007		coding (487/882 nt)	psd ←	phosphatidylserine decarboxylase
NC_003143	378761	G→T							0.024						W144L (TGG→TTG)	orn →	oligoribonuclease
NC_003143	379315	Δ1 bp											0.007		intergenic (+439/‑119)	orn → / → YPt_03	oligoribonuclease/tRNA‑Gly
NC_003143	379728	+T											0.013		intergenic (+219/+93)	YPt_03 → / ← YPO0367	tRNA‑Gly/(Fe‑S)‑binding protein
NC_003143	379729	Δ1 bp		0.015											intergenic (+220/+92)	YPt_03 → / ← YPO0367	tRNA‑Gly/(Fe‑S)‑binding protein
NC_003143	381894	C→G											0.049		S280R (AGC→AGG)	YPO0368 →	hypothetical protein
NC_003143	381910	C→G						0.046					0.057		R286G (CGA→GGA)	YPO0368 →	hypothetical protein
NC_003143	381923	A→C		0.105									0.087	0.08	H290P (CAC→CCC)	YPO0368 →	hypothetical protein
NC_003143	381929	A→G						0.053					0.054		E292G (GAG→GGG)	YPO0368 →	hypothetical protein
NC_003143	383306	T→A											0.007		F39L (TTT→TTA)	YPO0370 →	N‑acetylmuramoyl‑L‑alanine amidase
NC_003143	383590	A→T											0.007		Q134L (CAG→CTG)	YPO0370 →	N‑acetylmuramoyl‑L‑alanine amidase
NC_003143	384723	Δ1 bp						0.008							coding (1534/1782 nt)	YPO0370 →	N‑acetylmuramoyl‑L‑alanine amidase
NC_003143	398793	C→T											0.009		P16S (CCG→TCG)	aidB →	isovaleryl CoA dehydrogenase
NC_003143	399747	G→T		0.057											V334F (GTT→TTT)	aidB →	isovaleryl CoA dehydrogenase
NC_003143	404753	Δ1 bp											0.006		coding (1705/2064 nt)	YPO0387 →	hypothetical protein
NC_003143	405283	+G											0.007	0.013	coding (175/1317 nt)	YPO0388 →	hypothetical protein
NC_003143	406547	A→G							0.022						K19R (AAG→AGG)	YPO0389 →	hypothetical protein
NC_003143	406653	+T											0.007		coding (162/231 nt)	YPO0389 →	hypothetical protein
NC_003143	406654	Δ1 bp								0.02					coding (163/231 nt)	YPO0389 →	hypothetical protein
NC_003143	408211	Δ1 bp											0.008	0.012	coding (763/1326 nt)	YPO0391 →	modification methylase
NC_003143	409532	Δ1 bp											0.006		coding (709/723 nt)	YPO0392 →	hypothetical protein
NC_003143	410587	Δ1 bp						0.007							coding (932/1236 nt)	YPO0393 →	hypothetical protein
NC_003143	412002	A→G						0.113							H14R (CAC→CGC)	YPO0395 →	transposase (partial)
NC_003143	412026	A→T	0.104												D22V (GAT→GTT)	YPO0395 →	transposase (partial)
NC_003143	413817	Δ1 bp											0.008		coding (270/1155 nt)	YPO0397 →	hypothetical protein
NC_003143	414226	A→T			0.018										S227C (AGT→TGT)	YPO0397 →	hypothetical protein
NC_003143	416103	C→A												0.014	M333I (ATG→ATT)	YPO0399 ←	hypothetical protein
NC_003143	426623	Δ1 bp		0.017											coding (852/1020 nt)	YPO0409 ←	periplasmic solute‑binding protein
NC_003143	427334	A→C	0.154												G47G (GGT→GGG)	YPO0409 ←	periplasmic solute‑binding protein
NC_003143	430203	A→C				0.084			0.135						V323G (GTG→GGG)	YPO0412 ←	ABC transporter ATP‑binding protein
NC_003143	430213	T→G											0.091		T320P (ACC→CCC)	YPO0412 ←	ABC transporter ATP‑binding protein
NC_003143	430263	G→C		0.118											A303G (GCG→GGG)	YPO0412 ←	ABC transporter ATP‑binding protein
NC_003143	432395	Δ1 bp					0.02								intergenic (‑804/‑278)	YPO0413 ← / → YPO0415	hypothetical protein/autoinducer‑2 (AI‑2) kinase
NC_003143	435330	C→A					0.022								F199L (TTC→TTA)	YPO0416 →	lipopolysaccharide core biosynthesis protein
NC_003143	437566	Δ1 bp									0.015				intergenic (+512/‑74)	YPO0417 → / → YPO0418	O‑antigen biosynthesis protein/hypothetical protein
NC_003143	441991	G→T												0.013	G921W (GGG→TGG)	YPO0421 →	multi‑drug efflux protein
NC_003143	442380	+T											0.01		intergenic (+63/+298)	YPO0421 → / ← YPO0422	multi‑drug efflux protein/hypothetical protein
NC_003143	442381	Δ1 bp											0.02		intergenic (+64/+297)	YPO0421 → / ← YPO0422	multi‑drug efflux protein/hypothetical protein
NC_003143	445243	+T			0.017	0.016		0.015				0.026	0.029		intergenic (+345/+196)	YPO0424 → / ← hmsT	pectinesterase/HmsT protein
NC_003143	445244	Δ1 bp						0.01					0.01	0.019	intergenic (+346/+195)	YPO0424 → / ← hmsT	pectinesterase/HmsT protein
NC_003143	452930	A→T												0.013	D45V (GAT→GTT)	YPO0433 →	hypothetical protein
NC_003143	453349	Δ1 bp									0.02				coding (553/1272 nt)	YPO0433 →	hypothetical protein
NC_003143	455589	Δ1 bp			0.021					0.019					coding (162/1272 nt)	YPO0435 →	Na+ dependent nucleoside transporter family protein
NC_003143	461230	Δ1 bp			0.021										coding (240/720 nt)	deoD →	purine nucleoside phosphorylase
NC_003143	462710	+T	0.051	0.042		0.022			0.067	0.045			0.017	0.015	intergenic (‑187/‑45)	smp ← / → serB	hypothetical protein/phosphoserine phosphatase
NC_003143	462710	+A	0.051	0.042		0.022			0.067	0.045			0.017	0.015	intergenic (‑187/‑45)	smp ← / → serB	hypothetical protein/phosphoserine phosphatase
NC_003143	462711	Δ1 bp		0.026	0.029			0.014		0.034			0.04	0.018	intergenic (‑188/‑44)	smp ← / → serB	hypothetical protein/phosphoserine phosphatase
NC_003143	462712	Δ1 bp		0.027	0.029			0.014		0.034			0.04	0.018	intergenic (‑189/‑43)	smp ← / → serB	hypothetical protein/phosphoserine phosphatase
NC_003143	466628	C→T											0.013		A422V (GCG→GTG)	nadR →	nicotinamide‑nucleotide adenylyltransferase
NC_003143	468981	Δ1 bp											0.007		intergenic (+1059/+933)	YPO0445 → / ← YPO0448	hypothetical protein/lipoprotein
NC_003143	471488	Δ1 bp								0.027					coding (216/1278 nt)	YPO0449 ←	hypothetical protein
NC_003143	471686	+T											0.009		coding (18/1278 nt)	YPO0449 ←	hypothetical protein
NC_003143	473347	+T											0.007		coding (2102/2727 nt)	YPO0451 ←	cation‑transporting P‑type ATPase
NC_003143	473941	G→A											0.01		A503V (GCG→GTG)	YPO0451 ←	cation‑transporting P‑type ATPase
NC_003143	475582	Δ1 bp				0.016	0.019	0.011					0.007	0.027	intergenic (‑134/‑436)	YPO0451 ← / → slt	cation‑transporting P‑type ATPase/lytic murein transglycosylase
NC_003143	476814	Δ1 bp						0.009							coding (797/1920 nt)	slt →	lytic murein transglycosylase
NC_003143	477374	A→G					0.079								S453G (AGT→GGT)	slt →	lytic murein transglycosylase
NC_003143	482279	Δ1 bp												0.015	coding (13/717 nt)	arcA ←	two‑component response regulator
NC_003143	482977	+A									0.018			0.012	intergenic (‑686/‑418)	arcA ← / → thrA	two‑component response regulator/bifunctional aspartokinase I/homoserine dehydrogenase I
NC_003143	482978	Δ1 bp				0.014									intergenic (‑687/‑417)	arcA ← / → thrA	two‑component response regulator/bifunctional aspartokinase I/homoserine dehydrogenase I
NC_003143	483324	+T			0.042			0.025	0.049	0.028	0.032	0.034	0.026	0.012	intergenic (‑1033/‑71)	arcA ← / → thrA	two‑component response regulator/bifunctional aspartokinase I/homoserine dehydrogenase I
NC_003143	486877	Δ1 bp											0.012		coding (88/1290 nt)	thrC →	threonine synthase
NC_003143	489852	+A	0.046												intergenic (‑180/‑352)	YPO0462 ← / → talB	hypothetical protein/transaldolase B
NC_003143	490037	+T				0.033		0.008		0.032	0.027	0.025	0.027		intergenic (‑365/‑167)	YPO0462 ← / → talB	hypothetical protein/transaldolase B
NC_003143	495429	+T											0.007		coding (637/2448 nt)	YPO0466 ←	hypothetical protein
NC_003143	495430	Δ1 bp		0.017									0.01	0.012	coding (636/2448 nt)	YPO0466 ←	hypothetical protein
NC_003143	495811	+T											0.007		coding (255/2448 nt)	YPO0466 ←	hypothetical protein
NC_003143	495812	Δ1 bp											0.007		coding (254/2448 nt)	YPO0466 ←	hypothetical protein
NC_003143	496218	+T						0.01					0.018		intergenic (‑153/+136)	YPO0466 ← / ← yaaH	hypothetical protein/hypothetical protein
NC_003143	496247	Δ1 bp											0.007		intergenic (‑182/+107)	YPO0466 ← / ← yaaH	hypothetical protein/hypothetical protein
NC_003143	497124	+T						0.012							intergenic (‑159/‑215)	yaaH ← / → dnaK	hypothetical protein/molecular chaperone DnaK
NC_003143	497125	Δ1 bp											0.009		intergenic (‑160/‑214)	yaaH ← / → dnaK	hypothetical protein/molecular chaperone DnaK
NC_003143	499671	Δ1 bp											0.007		coding (311/1140 nt)	dnaJ →	molecular chaperone DnaJ
NC_003143	500430	Δ1 bp						0.008							coding (1070/1140 nt)	dnaJ →	molecular chaperone DnaJ
NC_003143	500571	Δ1 bp										0.021			intergenic (+71/‑172)	dnaJ → / → nhaA	molecular chaperone DnaJ/pH‑dependent sodium/proton antiporter
NC_003143	501047	+G											0.01		coding (305/1185 nt)	nhaA →	pH‑dependent sodium/proton antiporter
NC_003143	506594	Δ1 bp								0.02					coding (1860/2817 nt)	ileS →	isoleucyl‑tRNA synthetase
NC_003143	511159	A→G				0.069									E116G (GAG→GGG)	dapB →	dihydrodipicolinate reductase
NC_003143	511179	A→T			0.102										I123F (ATT→TTT)	dapB →	dihydrodipicolinate reductase
NC_003143	511243	C→G							0.079						A144G (GCG→GGG)	dapB →	dihydrodipicolinate reductase
NC_003143	518937	Δ1 bp						0.554							coding (450/462 nt)	YPO0485 →	hypothetical protein
NC_003143	518941	Δ1 bp									0.016				coding (454/462 nt)	YPO0485 →	hypothetical protein
NC_003143	518952	+T			0.023										intergenic (+3/‑147)	YPO0485 → / → folA	hypothetical protein/dihydrofolate reductase
NC_003143	520504	+A				0.013									intergenic (+253/‑282)	tnp → / → YPO0488	transposase for the IS1541 insertion element/hypothetical protein
NC_003143	521821	C→T											0.01		G246D (GGC→GAC)	apaH ←	diadenosine tetraphosphatase
NC_003143	528460	Δ1 bp												0.013	coding (10/2343 nt)	imp ←	organic solvent tolerance protein
NC_003143	532912	A→T							0.054						D71V (GAT→GTT)	YPO0499 →	hypothetical protein
NC_003143	538282	C→A			0.033										A419D (GCC→GAC)	YPO0504 →	hypothetical protein
NC_003143	538597	C→T			0.031										A524V (GCG→GTG)	YPO0504 →	hypothetical protein
NC_003143	540557	Δ1 bp											0.008		coding (708/2604 nt)	clpB →	Clp ATPase
NC_003143	540604	C→G									0.039				A252G (GCC→GGC)	clpB →	Clp ATPase
NC_003143	542761	Δ1 bp											0.006		coding (205/2349 nt)	YPO0507 →	hypothetical protein
NC_003143	545112	Δ1 bp			0.023										coding (195/573 nt)	YPO0508 →	hypothetical protein
NC_003143	549975	C→T						0.012							A42V (GCA→GTA)	YPO0513 →	hypothetical protein
NC_003143	552036	G→A											0.011		L278L (CTG→CTA)	YPO0514 →	hypothetical protein
NC_003143	552920	Δ1 bp					0.019								coding (58/3453 nt)	YPO0515 →	hypothetical protein
NC_003143	554845	Δ1 bp								0.029					coding (1983/3453 nt)	YPO0515 →	hypothetical protein
NC_003143	555065	A→G			0.026										N735D (AAC→GAC)	YPO0515 →	hypothetical protein
NC_003143	556568	Δ1 bp											0.006		coding (232/354 nt)	YPO0516 →	hypothetical protein
NC_003143	556706	+A								0.024					intergenic (+16/+240)	YPO0516 → / ← hepA	hypothetical protein/ATP‑dependent helicase HepA
NC_003143	556707	Δ1 bp											0.006		intergenic (+17/+239)	YPO0516 → / ← hepA	hypothetical protein/ATP‑dependent helicase HepA
NC_003143	558575	Δ1 bp											0.009		coding (1278/2907 nt)	hepA ←	ATP‑dependent helicase HepA
NC_003143	561444	C→G												0.074	Q413H (CAG→CAC)	dinA ←	DNA polymerase II
NC_003143	564025	+C												0.012	coding (373/684 nt)	thiQ ←	thiamine transporter ATP‑binding subunit
NC_003143	578348	Δ1 bp											0.011		intergenic (‑11/+136)	leuA ← / ← tnp	2‑isopropylmalate synthase/transposase for the IS1541 insertion element
NC_003143	579608	+T		0.022				0.019	0.028	0.033			0.023		intergenic (‑666/‑656)	tnp ← / → leuO	transposase for the IS1541 insertion element/leucine transcriptional activator
NC_003143	579609	Δ1 bp		0.021		0.018	0.018	0.009	0.023			0.034	0.026		intergenic (‑667/‑655)	tnp ← / → leuO	transposase for the IS1541 insertion element/leucine transcriptional activator
NC_003143	581660	+A											0.007		coding (112/207 nt)	YPO0536 →	hypothetical protein
NC_003143	583845	G→C				0.014									intergenic (+147/‑172)	YPO0538 → / → ilvI	hypothetical protein/acetolactate synthase 3 catalytic subunit
NC_003143	584839	C→T							0.082						L275L (CTG→TTG)	ilvI →	acetolactate synthase 3 catalytic subunit
NC_003143	591259	C→T						0.011							A238V (GCG→GTG)	mraW →	S‑adenosyl‑methyltransferase MraW
NC_003143	598609	Δ1 bp											0.008		coding (1032/1317 nt)	murD →	UDP‑N‑acetylmuramoyl‑L‑alanyl‑D‑glutamate synthetase
NC_003143	599789	Δ1 bp						0.01							coding (896/1203 nt)	ftsW →	cell division protein FtsW
NC_003143	604082	G→A											0.011		R131H (CGT→CAT)	ftsQ →	cell division protein FtsQ
NC_003143	609473	C→A												0.015	P33H (CCT→CAT)	secA →	preprotein translocase subunit SecA
NC_003143	612097	C→T												0.019	intergenic (+7/‑288)	secA → / → mutT	preprotein translocase subunit SecA/nucleoside triphosphate pyrophosphohydrolase
NC_003143	612139	Δ185 bp	1	1	1	1	1	0.662	1	0.986	1	0.932	1	1	intergenic (+49/‑62)	secA → / → mutT	preprotein translocase subunit SecA/nucleoside triphosphate pyrophosphohydrolase
NC_003143	617995	Δ1 bp						0.015							coding (647/699 nt)	yqjA ←	DedA family membrane protein
NC_003143	622322	+T						0.013					0.025	0.015	intergenic (+46/‑485)	YPO0578 → / → uxaC	hypothetical protein/glucuronate isomerase
NC_003143	625760	Δ1 bp									0.018				coding (1346/1452 nt)	uxaB →	altronate oxidoreductase
NC_003143	626926	Δ1 bp								0.028					coding (1050/1491 nt)	uxaA →	altronate hydrolase
NC_003143	629096	T→C												0.042	S334G (AGT→GGT)	YPO0584 ←	serine/threonine transporter SstT
NC_003143	633715	C→T		0.042											A612T (GCT→ACT)	YPO0587 ←	autotransporter protein
NC_003143	633853	T→C				0.146	0.057	0.11						0.1	T566A (ACC→GCC)	YPO0587 ←	autotransporter protein
NC_003143	633878	G→A						0.051							A557A (GCC→GCT)	YPO0587 ←	autotransporter protein
NC_003143	633891	G→T						0.066							A553E (GCA→GAA)	YPO0587 ←	autotransporter protein
NC_003143	633934	T→C						0.077							T539A (ACC→GCC)	YPO0587 ←	autotransporter protein
NC_003143	635080	Δ1 bp				0.021			0.022				0.015		coding (469/2985 nt)	YPO0587 ←	autotransporter protein
NC_003143	635555	G→T				0.012									intergenic (‑7/‑462)	YPO0587 ← / → YPO0588	autotransporter protein/methyltransferase
NC_003143	637489	G→A						0.029							P618L (CCT→CTT)	fadH ←	2,4‑dienoyl‑CoA reductase
NC_003143	640705	+T											0.019		coding (1309/1500 nt)	YPO0592 ←	kinase protein
NC_003143	640706	Δ1 bp				0.031								0.013	coding (1308/1500 nt)	YPO0592 ←	kinase protein
NC_003143	646255	Δ1 bp		0.025				0.008							coding (617/639 nt)	terY ←	tellurium resistance protein
NC_003143	646256	Δ1 bp		0.025				0.008							coding (616/639 nt)	terY ←	tellurium resistance protein
NC_003143	646257	Δ1 bp		0.025				0.008							coding (615/639 nt)	terY ←	tellurium resistance protein
NC_003143	646493	G→T											0.007		L127I (CTC→ATC)	terY ←	tellurium resistance protein
NC_003143	648257	Δ1 bp											0.007		coding (672/1689 nt)	YPO0598 →	hemolysin activator protein
NC_003143	648321	Δ1 bp			0.022										coding (736/1689 nt)	YPO0598 →	hemolysin activator protein
NC_003143	649640	G→C		0.082											A108P (GCT→CCT)	YPO0599 →	adhesin
NC_003143	650833	C→G								0.028					G505G (GGC→GGG)	YPO0599 →	adhesin
NC_003143	652676	A→C									0.108	0.122			T1120P (ACC→CCC)	YPO0599 →	adhesin
NC_003143	652690	T→C		0.12			0.089						0.098		T1124T (ACT→ACC)	YPO0599 →	adhesin
NC_003143	652700	G→C						0.075							A1128P (GCC→CCC)	YPO0599 →	adhesin
NC_003143	652704	T→C		0.106	0.101										I1129T (ATC→ACC)	YPO0599 →	adhesin
NC_003143	652707	G→C			0.121										S1130T (AGC→ACC)	YPO0599 →	adhesin
NC_003143	652710	T→C									0.096		0.104		L1131P (CTC→CCC)	YPO0599 →	adhesin
NC_003143	652712	A→C											0.082	0.105	T1132P (ACG→CCG)	YPO0599 →	adhesin
NC_003143	652733	A→C						0.058							T1139P (ACA→CCA)	YPO0599 →	adhesin
NC_003143	654133	Δ1 bp							0.022				0.008		coding (4815/9888 nt)	YPO0599 →	adhesin
NC_003143	659373	+G						0.015					0.021		coding (171/234 nt)	YPO0600 →	hypothetical protein
NC_003143	659374	Δ1 bp					0.037	0.017			0.039	0.037	0.018	0.035	coding (172/234 nt)	YPO0600 →	hypothetical protein
NC_003143	660049	+A										0.027	0.012		coding (40/432 nt)	YPO0602 →	hypothetical protein
NC_003143	660050	Δ1 bp											0.012		coding (41/432 nt)	YPO0602 →	hypothetical protein
NC_003143	664342	G→A											0.011		R242C (CGC→TGC)	YPO0607 ←	hypothetical protein
NC_003143	668488	C→T							0.027						A140V (GCC→GTC)	YPO0610 →	hypothetical protein
NC_003143	674785	+A											0.013		coding (12/819 nt)	YPO0614 →	permease
NC_003143	674786	Δ1 bp											0.025		coding (13/819 nt)	YPO0614 →	permease
NC_003143	675333	T→C							0.023						I187T (ATC→ACC)	YPO0614 →	permease
NC_003143	677419	A→G		0.078											D422G (GAC→GGC)	YPO0616 →	glycosyl hydrolase
NC_003143	677476	A→G	0.237	0.107		0.068							0.072		E441G (GAG→GGG)	YPO0616 →	glycosyl hydrolase
NC_003143	680467	Δ1 bp											0.008		coding (1236/1770 nt)	YPO0618 ←	hypothetical protein
NC_003143	680969	Δ1 bp											0.008		coding (734/1770 nt)	YPO0618 ←	hypothetical protein
NC_003143	681379	Δ1 bp						0.01							coding (324/1770 nt)	YPO0618 ←	hypothetical protein
NC_003143	681821	G→A											0.011		C349C (TGC→TGT)	YPO0619 ←	multidrug resistance protein MdtN
NC_003143	683718	Δ1 bp											0.007		intergenic (‑29/‑457)	YPO0622 ← / → YPO0623	hypothetical protein/aminotransferase
NC_003143	683985	Δ1 bp						0.008							intergenic (‑296/‑190)	YPO0622 ← / → YPO0623	hypothetical protein/aminotransferase
NC_003143	690239	Δ1 bp			0.023										coding (401/717 nt)	YPO0630 ←	hypothetical protein
NC_003143	692579	C→T											0.016		intergenic (+846/+113)	YPO0631 → / ← YPO0634	LysR family transcriptional regulator/hypothetical protein
NC_003143	692837	+T				0.022								0.019	coding (14/159 nt)	YPO0634 ←	hypothetical protein
NC_003143	697329	G→T				0.013									A71S (GCC→TCC)	YPO0640 →	hypothetical protein
NC_003143	698889	T→A									0.021				intergenic (+195/+51)	YPO0642 → / ← YPt_05	hypothetical protein/tRNA‑Met
NC_003143	699156	+A											0.009	0.015	intergenic (‑140/+56)	YPt_05 ← / ← rpoD	tRNA‑Met/RNA polymerase sigma factor RpoD
NC_003143	700287	A→G			0.109										F255S (TTC→TCC)	rpoD ←	RNA polymerase sigma factor RpoD
NC_003143	701211	Δ1 bp											0.009		coding (1746/1749 nt)	dnaG ←	DNA primase
NC_003143	705376	G→A				0.12				0.144					L83F (CTC→TTC) ‡	YPO0647 ←	glycerol‑3‑phosphate acyltransferase PlsY
NC_003143	705378	T→A				0.137	0.173		0.19		0.133	0.195			Y82F (TAT→TTT) ‡	YPO0647 ←	glycerol‑3‑phosphate acyltransferase PlsY
NC_003143	705383	T→G		0.212		0.197	0.174	0.12	0.183	0.235	0.206	0.159	0.219	0.111	P80P (CCA→CCC)	YPO0647 ←	glycerol‑3‑phosphate acyltransferase PlsY
NC_003143	705386	C→G						0.097					0.128		P79P (CCG→CCC)	YPO0647 ←	glycerol‑3‑phosphate acyltransferase PlsY
NC_003143	705395	T→A						0.176							L76F (TTA→TTT)	YPO0647 ←	glycerol‑3‑phosphate acyltransferase PlsY
NC_003143	705398	C→A	0.197							0.139					L75L (CTG→CTT)	YPO0647 ←	glycerol‑3‑phosphate acyltransferase PlsY
NC_003143	705400	G→A		0.165					0.105		0.165	0.118			L75L (CTG→TTG) ‡	YPO0647 ←	glycerol‑3‑phosphate acyltransferase PlsY
NC_003143	705402	T→A	0.235	0.231	0.198				0.246	0.208	0.277	0.193			Y74F (TAT→TTT) ‡	YPO0647 ←	glycerol‑3‑phosphate acyltransferase PlsY
NC_003143	705407	G→A											0.05		I72I (ATC→ATT)	YPO0647 ←	glycerol‑3‑phosphate acyltransferase PlsY
NC_003143	705409	T→C			0.284	0.182	0.166	0.185	0.167		0.215			0.142	I72V (ATC→GTC) ‡	YPO0647 ←	glycerol‑3‑phosphate acyltransferase PlsY
NC_003143	705411	C→A				0.132	0.137	0.117						0.097	W71L (TGG→TTG) ‡	YPO0647 ←	glycerol‑3‑phosphate acyltransferase PlsY
NC_003143	705418	G→C						0.065							P69A (CCC→GCC) ‡	YPO0647 ←	glycerol‑3‑phosphate acyltransferase PlsY
NC_003143	705419	C→A						0.093	0.134				0.143	0.109	L68F (TTG→TTT) ‡	YPO0647 ←	glycerol‑3‑phosphate acyltransferase PlsY
NC_003143	705425	G→C			0.118	0.123	0.119	0.129		0.11	0.135		0.114		G66G (GGC→GGG)	YPO0647 ←	glycerol‑3‑phosphate acyltransferase PlsY
NC_003143	705434	T→A				0.095	0.099	0.099				0.11	0.103	0.092	I63I (ATA→ATT)	YPO0647 ←	glycerol‑3‑phosphate acyltransferase PlsY
NC_003143	705436	T→A		0.122	0.138	0.093		0.084					0.107		I63L (ATA→TTA) ‡	YPO0647 ←	glycerol‑3‑phosphate acyltransferase PlsY
NC_003143	705438	T→A		0.213							0.126				D62V (GAT→GTT) ‡	YPO0647 ←	glycerol‑3‑phosphate acyltransferase PlsY
NC_003143	705439	C→A			0.223	0.141	0.155				0.226	0.196		0.129	D62Y (GAT→TAT)	YPO0647 ←	glycerol‑3‑phosphate acyltransferase PlsY
NC_003143	705445	G→A				0.074									L60F (CTC→TTC) ‡	YPO0647 ←	glycerol‑3‑phosphate acyltransferase PlsY
NC_003143	705446	C→A	0.227	0.134	0.174	0.125	0.172	0.099		0.156	0.164		0.144		L59F (TTG→TTT) ‡	YPO0647 ←	glycerol‑3‑phosphate acyltransferase PlsY
NC_003143	705449	T→A							0.108						V58V (GTA→GTT)	YPO0647 ←	glycerol‑3‑phosphate acyltransferase PlsY
NC_003143	707359	+G											0.009		intergenic (+178/+58)	uppP → / ← cca	undecaprenyl pyrophosphate phosphatase/multifunctional tRNA nucleotidyl transferase/2'3'‑cyclic phosphodiesterase/2'nucleotidase/phosphatase
NC_003143	708195	Δ1 bp											0.007		coding (461/1239 nt)	cca ←	multifunctional tRNA nucleotidyl transferase/2'3'‑cyclic phosphodiesterase/2'nucleotidase/phosphatase
NC_003143	713308	G→T											0.008		G697W (GGG→TGG)	glnE →	bifunctional glutamine‑synthetase adenylyltransferase/deadenyltransferase
NC_003143	715884	Δ1 bp											0.015		coding (208/1251 nt)	asoB →	hypothetical protein
NC_003143	716702	A→T					0.022								L342F (TTA→TTT)	asoB →	hypothetical protein
NC_003143	717436	+T				0.032		0.024			0.032		0.024	0.025	coding (98/282 nt)	YPO0656 ←	hypothetical protein
NC_003143	717437	Δ1 bp	0.037		0.025			0.009			0.018			0.025	coding (97/282 nt)	YPO0656 ←	hypothetical protein
NC_003143	721369	Δ1 bp											0.007		coding (195/1161 nt)	YPO0660 ←	hypothetical protein
NC_003143	721754	Δ1 bp												0.012	coding (506/687 nt)	YPO0661 ←	hypothetical protein
NC_003143	722782	Δ1 bp			0.025										coding (1176/1398 nt)	tolC ←	outer membrane channel protein
NC_003143	724433	Δ1 bp		0.019											coding (81/633 nt)	nudF →	ADP‑ribose pyrophosphatase
NC_003143	725497	+G								0.026					intergenic (+53/‑29)	YPO0665 → / → icc	hypothetical protein/cyclic 3',5'‑adenosine monophosphate phosphodiesterase
NC_003143	725509	Δ1 bp												0.015	intergenic (+65/‑17)	YPO0665 → / → icc	hypothetical protein/cyclic 3',5'‑adenosine monophosphate phosphodiesterase
NC_003143	727488	A→G									0.02				L151L (TTA→TTG)	parE →	DNA topoisomerase IV subunit B
NC_003143	733742	A→G							0.024						Q130R (CAG→CGG)	parF →	acyltransferase
NC_003143	735656	C→G			0.13	0.098		0.075						0.111	Q465E (CAG→GAG)	sufI →	repressor protein for FtsI
NC_003143	735663	T→G		0.114	0.14		0.113	0.091		0.133			0.077	0.092	V467G (GTG→GGG)	sufI →	repressor protein for FtsI
NC_003143	735665	A→G		0.146		0.109	0.131	0.092			0.119		0.098	0.125	T468A (ACG→GCG) ‡	sufI →	repressor protein for FtsI
NC_003143	735666	C→G							0.117						T468R (ACG→AGG) ‡	sufI →	repressor protein for FtsI
NC_003143	735669	T→G	0.402				0.302								V469G (GTG→GGG)	sufI →	repressor protein for FtsI
NC_003143	735680	A→C				0.093	0.128								T473P (ACG→CCG)	sufI →	repressor protein for FtsI
NC_003143	735687	G→T				0.098									*475L (TGA→TTA) ‡	sufI →	repressor protein for FtsI
NC_003143	735688	A→G	0.153												*475W (TGA→TGG) ‡	sufI →	repressor protein for FtsI
NC_003143	735691	A→C		0.108	0.178				0.144			0.154	0.104	0.102	intergenic (+3/+2671)	sufI → / ← dkgA	repressor protein for FtsI/2,5‑diketo‑D‑gluconate reductase A
NC_003143	735700	T→G			0.208		0.158		0.216	0.26					intergenic (+12/+2662)	sufI → / ← dkgA	repressor protein for FtsI/2,5‑diketo‑D‑gluconate reductase A
NC_003143	735702	A→G	0.181	0.184	0.259	0.142	0.129	0.135	0.174	0.153		0.157	0.149	0.163	intergenic (+14/+2660)	sufI → / ← dkgA	repressor protein for FtsI/2,5‑diketo‑D‑gluconate reductase A
NC_003143	735703	C→G				0.08					0.097				intergenic (+15/+2659)	sufI → / ← dkgA	repressor protein for FtsI/2,5‑diketo‑D‑gluconate reductase A
NC_003143	735705	T→G		0.233		0.196		0.119	0.137			0.185	0.154	0.143	intergenic (+17/+2657)	sufI → / ← dkgA	repressor protein for FtsI/2,5‑diketo‑D‑gluconate reductase A
NC_003143	735710	A→G			0.184				0.164		0.102		0.124	0.101	intergenic (+22/+2652)	sufI → / ← dkgA	repressor protein for FtsI/2,5‑diketo‑D‑gluconate reductase A
NC_003143	735725	A→T		0.112	0.189	0.112	0.093	0.086	0.116			0.113	0.084		intergenic (+37/+2637)	sufI → / ← dkgA	repressor protein for FtsI/2,5‑diketo‑D‑gluconate reductase A
NC_003143	735733	G→C										0.085			intergenic (+45/+2629)	sufI → / ← dkgA	repressor protein for FtsI/2,5‑diketo‑D‑gluconate reductase A
NC_003143	735735	T→C		0.085	0.151	0.112	0.149	0.075			0.079			0.094	intergenic (+47/+2627)	sufI → / ← dkgA	repressor protein for FtsI/2,5‑diketo‑D‑gluconate reductase A
NC_003143	738020	A→C					0.089								intergenic (+2332/+342)	sufI → / ← dkgA	repressor protein for FtsI/2,5‑diketo‑D‑gluconate reductase A
NC_003143	738060	A→C	0.189			0.133			0.104	0.125				0.105	intergenic (+2372/+302)	sufI → / ← dkgA	repressor protein for FtsI/2,5‑diketo‑D‑gluconate reductase A
NC_003143	742296	G→A												0.039	A174V (GCC→GTC)	YPO0680 ←	DedA family membrane protein
NC_003143	743212	T→A										0.07			T337S (ACC→TCC)	metC ←	cystathionine beta‑lyase
NC_003143	744586	Δ1 bp											0.007		intergenic (‑366/‑437)	metC ← / → YPO0682	cystathionine beta‑lyase/MotA/TolQ/ExbB proton channel family protein
NC_003143	746939	+T											0.01		coding (886/1557 nt)	YPO0684 ←	hypothetical protein
NC_003143	747924	+G	0.055						0.028				0.024		coding (432/507 nt)	YPO0685 ←	hypothetical protein
NC_003143	748310	C→T			0.028										A16T (GCT→ACT)	YPO0685 ←	hypothetical protein
NC_003143	749611	Δ1 bp											0.006		intergenic (‑2/+18)	YPO0687 ← / ← YPO0688	hypothetical protein/hypothetical protein
NC_003143	751189	+T						0.01							coding (146/876 nt)	YPO0689 ←	hypothetical protein
NC_003143	751190	Δ1 bp									0.026		0.011		coding (145/876 nt)	YPO0689 ←	hypothetical protein
NC_003143	751498	G→T	0.133												Q374K (CAA→AAA)	YPO0690 ←	type II secretion protein
NC_003143	753170	+T		0.039	0.039	0.028	0.027	0.038	0.032	0.022	0.018		0.022	0.03	coding (692/1233 nt)	YPO0691 ←	hypothetical protein
NC_003143	753861	Δ1 bp	0.029												coding (1/1233 nt)	YPO0691 ←	hypothetical protein
NC_003143	754902	Δ1 bp											0.007		intergenic (‑1041/+467)	YPO0691 ← / ← YPO0694	hypothetical protein/hypothetical protein
NC_003143	761675	Δ1 bp											0.01		coding (4/1107 nt)	YPO0700 →	Fimbrial protein
NC_003143	765553	Δ1 bp											0.007		coding (629/996 nt)	YPO0702 →	hypothetical protein
NC_003143	765735	C→T												0.021	R271W (CGG→TGG)	YPO0702 →	hypothetical protein
NC_003143	765816	Δ1 bp											0.007		coding (892/996 nt)	YPO0702 →	hypothetical protein
NC_003143	766636	+9 bp								2.8%					intergenic (‑55/+2241)	YPO0703 ← / ← flhB	lipoprotein/flagellar biosynthesis protein FlhB
NC_003143	767601	+C							0.04		0.031		0.011	0.044	intergenic (‑1020/+1276)	YPO0703 ← / ← flhB	lipoprotein/flagellar biosynthesis protein FlhB
NC_003143	767824	A→G			0.019										intergenic (‑1243/+1053)	YPO0703 ← / ← flhB	lipoprotein/flagellar biosynthesis protein FlhB
NC_003143	772781	+T		0.037	0.03	0.057	0.025	0.02		0.036	0.039	0.046	0.071	0.036	coding (368/912 nt)	fliM ←	flagellar motor switch protein
NC_003143	772782	Δ1 bp						0.011							coding (367/912 nt)	fliM ←	flagellar motor switch protein
NC_003143	786334	Δ1 bp											0.012		intergenic (‑472/‑356)	tnp ← / → flgG	transposase for the IS1541 insertion element/flagellar basal body rod protein FlgG
NC_003143	790236	+A			0.039										coding (457/1362 nt)	flgK →	flagellar hook‑associated protein FlgK
NC_003143	791924	Δ1 bp											0.008		coding (755/924 nt)	flgL →	flagellar hook‑associated protein FlgL
NC_003143	792520	Δ1 bp											0.008		coding (383/981 nt)	YPO0734 →	hypothetical protein
NC_003143	792858	Δ1 bp											0.008		coding (721/981 nt)	YPO0734 →	hypothetical protein
NC_003143	795321	Δ1 bp											0.006		intergenic (‑566/‑60)	YPO0736 ← / → flaA1	regulatory protein/flagellin
NC_003143	796805	T→G											0.053		intergenic (+210/‑305)	flaA1 → / → flaA2	flagellin/flagellin
NC_003143	800473	Δ1 bp						0.01							coding (457/1278 nt)	fliD →	flagellar hook‑associated protein
NC_003143	800537	C→T												0.018	T174M (ACG→ATG)	fliD →	flagellar hook‑associated protein
NC_003143	800711	C→T									0.027				A232V (GCG→GTG)	fliD →	flagellar hook‑associated protein
NC_003143	802352	A→C											0.043		A113A (GCA→GCC)	YPO0743 →	flagellar hook‑length control protein
NC_003143	805329	C→G					0.087								R15G (CGG→GGG)	motB →	hypothetical protein
NC_003143	805339	G→A		0.103	0.119										R18K (AGA→AAA)	motB →	hypothetical protein
NC_003143	805387	C→T								0.05					A34V (GCC→GTC)	motB →	hypothetical protein
NC_003143	808519	+C				0.021		0.02					0.014	0.023	intergenic (+458/+420)	YPO0751 → / ← YPO0754	hypothetical protein/hypothetical protein
NC_003143	808520	Δ1 bp	0.055	0.053	0.03	0.029	0.039	0.037	0.042	0.067	0.037		0.06	0.086	intergenic (+459/+419)	YPO0751 → / ← YPO0754	hypothetical protein/hypothetical protein
NC_003143	809029	+T							0.025						coding (213/303 nt)	YPO0754 ←	hypothetical protein
NC_003143	809482	T→C	1	1	1	1	1	1	1	1	1	1	1	1	intergenic (‑241/‑360)	YPO0754 ← / → YPO0755	hypothetical protein/insertion element DNA‑binding protein
NC_003143	809488	T→C	1	1	1	1	1	1	1	1	1	1	1	1	intergenic (‑247/‑354)	YPO0754 ← / → YPO0755	hypothetical protein/insertion element DNA‑binding protein
NC_003143	809494	T→C	1	1	1		1	0.629	1	1	1	1	1	1	intergenic (‑253/‑348)	YPO0754 ← / → YPO0755	hypothetical protein/insertion element DNA‑binding protein
NC_003143	809500	T→C	1	1	1	1	1	0.606	1	1	1	1		1	intergenic (‑259/‑342)	YPO0754 ← / → YPO0755	hypothetical protein/insertion element DNA‑binding protein
NC_003143	809506	T→C		1	1		1	0.599	1		1	1	1		intergenic (‑265/‑336)	YPO0754 ← / → YPO0755	hypothetical protein/insertion element DNA‑binding protein
NC_003143	814095	A→T											0.009		R84S (AGA→AGT)	YPO0759 →	Sodium:sulfate symporter family protein
NC_003143	816294	G→T	0.031												intergenic (‑487/+57)	YPO0760 ← / ← YPO0761	hypothetical protein/hypothetical protein
NC_003143	820172	T→C				0.064				0.128		0.094			E338G (GAG→GGG)	YPO0762 ←	hypothetical protein
NC_003143	820498	C→A			0.031										P229P (CCG→CCT)	YPO0762 ←	hypothetical protein
NC_003143	820635	T→A				0.06									M184L (ATG→TTG)	YPO0762 ←	hypothetical protein
NC_003143	820653	T→A						0.042							M178L (ATG→TTG)	YPO0762 ←	hypothetical protein
NC_003143	820703	A→G		0.109											L161P (CTC→CCC)	YPO0762 ←	hypothetical protein
NC_003143	827304	C→T											0.011		intergenic (‑2536/+2814)	YPO0764 ← / ← gntP	hypothetical protein/fructuronate transporter
NC_003143	827926	C→A		0.082									0.063		intergenic (‑3158/+2192)	YPO0764 ← / ← gntP	hypothetical protein/fructuronate transporter
NC_003143	829435	Δ1 bp											0.006		intergenic (‑4667/+683)	YPO0764 ← / ← gntP	hypothetical protein/fructuronate transporter
NC_003143	830391	G→C											0.08		G357G (GGC→GGG)	gntP ←	fructuronate transporter
NC_003143	830423	T→A		0.084											T347S (ACG→TCG)	gntP ←	fructuronate transporter
NC_003143	830448	T→G	0.131												S338S (TCA→TCC)	gntP ←	fructuronate transporter
NC_003143	831238	C→T											0.01		G75D (GGC→GAC)	gntP ←	fructuronate transporter
NC_003143	832313	+A						0.01		0.02			0.007		intergenic (‑852/‑688)	gntP ← / → YPO0768	fructuronate transporter/hypothetical protein
NC_003143	832313	+T						0.01		0.02			0.007		intergenic (‑852/‑688)	gntP ← / → YPO0768	fructuronate transporter/hypothetical protein
NC_003143	832314	Δ1 bp			0.024							0.021	0.011	0.019	intergenic (‑853/‑687)	gntP ← / → YPO0768	fructuronate transporter/hypothetical protein
NC_003143	832315	Δ1 bp			0.024							0.021	0.011	0.019	intergenic (‑854/‑686)	gntP ← / → YPO0768	fructuronate transporter/hypothetical protein
NC_003143	833599	+A				0.022							0.012	0.016	intergenic (+200/‑236)	YPO0768 → / → YPO0769	hypothetical protein/hypothetical protein
NC_003143	833599	+T				0.022							0.012	0.016	intergenic (+200/‑236)	YPO0768 → / → YPO0769	hypothetical protein/hypothetical protein
NC_003143	833600	Δ1 bp			0.022	0.016		0.009					0.027	0.026	intergenic (+201/‑235)	YPO0768 → / → YPO0769	hypothetical protein/hypothetical protein
NC_003143	833601	Δ1 bp			0.022	0.016		0.009					0.027	0.026	intergenic (+202/‑234)	YPO0768 → / → YPO0769	hypothetical protein/hypothetical protein
NC_003143	834127	+G											0.017		coding (293/876 nt)	YPO0769 →	hypothetical protein
NC_003143	834966	Δ1 bp											0.009		intergenic (+256/+67)	YPO0769 → / ← YPO0770	hypothetical protein/ABC‑transporter transmembrane protein
NC_003143	835931	Δ1 bp											0.009		coding (860/1758 nt)	YPO0770 ←	ABC‑transporter transmembrane protein
NC_003143	838401	T→A			0.107										Y52F (TAC→TTC)	YPO0771 ←	ABC‑transporter transmembrane protein
NC_003143	841218	Δ1 bp											0.009		coding (516/1128 nt)	YPO0774 ←	hypothetical protein
NC_003143	842062	G→T						0.146						0.156	Q249K (CAA→AAA)	YPO0775 ←	hypothetical protein
NC_003143	842067	G→C								0.329					A247G (GCG→GGG)	YPO0775 ←	hypothetical protein
NC_003143	842068	Δ3 bp		0.1		0.086	0.153	0.09			Δ				coding (737‑739/1077 nt)	YPO0775 ←	hypothetical protein
NC_003143	842068	Δ1 bp		Δ		Δ	Δ	Δ	0.136		Δ		0.225		coding (739/1077 nt)	YPO0775 ←	hypothetical protein
NC_003143	842068	Δ4 bp									0.051				coding (736‑739/1077 nt)	YPO0775 ←	hypothetical protein
NC_003143	842069	Δ1 bp		Δ		Δ	Δ	Δ	0.091		Δ		0.135		coding (738/1077 nt)	YPO0775 ←	hypothetical protein
NC_003143	842070	Δ1 bp		Δ		Δ	Δ	Δ			Δ		0.07		coding (737/1077 nt)	YPO0775 ←	hypothetical protein
NC_003143	842085	T→C		0.285				0.134			0.169		0.171		E241G (GAA→GGA)	YPO0775 ←	hypothetical protein
NC_003143	845456	A→G	1												I1056T (ATC→ACC)	YPO0776 ←	siderophore biosysnthesis protein
NC_003143	845464	Δ9 bp											0.032		coding (3151‑3159/5820 nt)	YPO0776 ←	siderophore biosysnthesis protein
NC_003143	845466	C→T		0.168							0.216		Δ		A1053T (GCT→ACT)	YPO0776 ←	siderophore biosysnthesis protein
NC_003143	845467	Δ9 bp	0.569	0.588	0.638	0.678	0.546	0.401	0.433	0.611	0.501	0.492	0.51	0.558	coding (3148‑3156/5820 nt)	YPO0776 ←	siderophore biosysnthesis protein
NC_003143	846262	C→A									0.024				W787C (TGG→TGT)	YPO0776 ←	siderophore biosysnthesis protein
NC_003143	849542	+C						0.017						0.022	coding (746/1653 nt)	YPO0777 ←	siderophore biosysnthesis protein
NC_003143	850357	+C				0.016							0.023	0.017	coding (6580/6606 nt)	YPO0778 ←	siderophore biosysnthesis protein
NC_003143	850358	Δ1 bp		0.022											coding (6579/6606 nt)	YPO0778 ←	siderophore biosysnthesis protein
NC_003143	851075	C→T	0.038												Q1954Q (CAG→CAA)	YPO0778 ←	siderophore biosysnthesis protein
NC_003143	852825	G→A	0.041												A1371V (GCC→GTC)	YPO0778 ←	siderophore biosysnthesis protein
NC_003143	853542	Δ1 bp											0.008		coding (3395/6606 nt)	YPO0778 ←	siderophore biosysnthesis protein
NC_003143	860857	C→A						0.044							V112F (GTC→TTC)	lgt ←	prolipoprotein diacylglyceryl transferase
NC_003143	867341	A→G	0.036												intergenic (+355/+22)	tas → / ← YPO0791	aldo/keto reductase/hypothetical protein
NC_003143	868708	Δ1 bp						0.012							coding (468/1221 nt)	ygeD ←	lysophospholipid transporter LplT
NC_003143	869299	Δ1 bp						0.009							coding (2030/2157 nt)	aas ←	acyl‑ACP synthetase
NC_003143	870869	Δ1 bp									0.019				coding (460/2157 nt)	aas ←	acyl‑ACP synthetase
NC_003143	871433	+A											0.021		intergenic (‑105/+344)	aas ← / ← bisC	acyl‑ACP synthetase/biotin sulfoxide reductas2
NC_003143	874766	G→A											0.012		G140D (GGC→GAC)	galR →	DNA‑binding transcriptional regulator GalR
NC_003143	880537	+A				0.016									coding (212/888 nt)	YPO0800 →	hypothetical protein
NC_003143	881387	Δ1 bp											0.007		coding (62/636 nt)	YPO0801 →	hypothetical protein
NC_003143	884206	Δ1 bp				0.028		0.013		0.03					coding (702/717 nt)	YPO0804 ←	regulatory membrane protein
NC_003143	884239	T→A			0.083										I223I (ATA→ATT)	YPO0804 ←	regulatory membrane protein
NC_003143	884874	+A									0.023				coding (34/717 nt)	YPO0804 ←	regulatory membrane protein
NC_003143	884875	Δ1 bp											0.007		coding (33/717 nt)	YPO0804 ←	regulatory membrane protein
NC_003143	885087	+A											0.007		intergenic (‑180/‑104)	YPO0804 ← / → YPO0805	regulatory membrane protein/lipoprotein
NC_003143	885347	Δ1 bp											0.008		coding (157/306 nt)	YPO0805 →	lipoprotein
NC_003143	886366	+A			0.026			0.009					0.009	0.015	coding (25/843 nt)	YPO0806 ←	prepilin peptidase
NC_003143	887111	+T						0.008						0.021	coding (933/1170 nt)	YPO0808 ←	general secretion pathway protein L
NC_003143	887112	Δ1 bp						0.01					0.01		coding (932/1170 nt)	YPO0808 ←	general secretion pathway protein L
NC_003143	890587	G→A											0.01		P128S (CCG→TCG)	YPO0813 ←	general secretion pathway protein G
NC_003143	892021	Δ1 bp								0.037			0.013		intergenic (‑1053/+155)	YPO0813 ← / ← YPO0815	general secretion pathway protein G/general secretion pathway protein E
NC_003143	892082	+T			0.023				0.021				0.014		intergenic (‑1114/+94)	YPO0813 ← / ← YPO0815	general secretion pathway protein G/general secretion pathway protein E
NC_003143	896189	Δ1 bp			0.022										coding (2/504 nt)	YPO0817 ←	general secretion pathway protein C
NC_003143	897438	T→C			0.022										G245G (GGA→GGG)	YPO0819 ←	carbonic anhydrase
NC_003143	897684	Δ1 bp											0.008		coding (489/756 nt)	YPO0819 ←	carbonic anhydrase
NC_003143	899185	+T				0.019						0.022	0.01		intergenic (+329/‑58)	YPO0820 → / → YPO0821	hypothetical protein/hypothetical protein
NC_003143	906175	Δ1 bp	0.071	0.093	0.068			0.06	0.084		0.133		0.11		intergenic (+282/+63)	YPO0824 → / ← YPO0825	hypothetical protein/transposase/IS protein
NC_003143	906179	+A	0.075	0.096	0.071			0.063	0.086		0.136		0.114		intergenic (+286/+59)	YPO0824 → / ← YPO0825	hypothetical protein/transposase/IS protein
NC_003143	906184	A→T	0.072	0.096	0.071			0.06	0.086		0.136		0.113		intergenic (+291/+54)	YPO0824 → / ← YPO0825	hypothetical protein/transposase/IS protein
NC_003143	906185	T→G	0.072	0.102	0.075			0.062	0.085		0.138		0.114		intergenic (+292/+53)	YPO0824 → / ← YPO0825	hypothetical protein/transposase/IS protein
NC_003143	906186	G→C	0.071	0.099	0.072			0.063	0.088		0.139		0.114		intergenic (+293/+52)	YPO0824 → / ← YPO0825	hypothetical protein/transposase/IS protein
NC_003143	906189	A→T	0.074	0.1	0.073			0.064	0.094		0.143		0.118		intergenic (+296/+49)	YPO0824 → / ← YPO0825	hypothetical protein/transposase/IS protein
NC_003143	908108	Δ1 bp	0.14												intergenic (‑69/+874)	y1093 ← / ← YPO0829	transposase for insertion sequence IS100/sulfatase
NC_003143	908111	G→T	0.135												intergenic (‑72/+871)	y1093 ← / ← YPO0829	transposase for insertion sequence IS100/sulfatase
NC_003143	908114	C→T	0.137												intergenic (‑75/+868)	y1093 ← / ← YPO0829	transposase for insertion sequence IS100/sulfatase
NC_003143	908116	G→C	0.135												intergenic (‑77/+866)	y1093 ← / ← YPO0829	transposase for insertion sequence IS100/sulfatase
NC_003143	908117	T→G	0.135												intergenic (‑78/+865)	y1093 ← / ← YPO0829	transposase for insertion sequence IS100/sulfatase
NC_003143	908122	+G	0.137												intergenic (‑83/+860)	y1093 ← / ← YPO0829	transposase for insertion sequence IS100/sulfatase
NC_003143	908241	G→A	0.222		0.465						0.474		0.443	0.44	intergenic (‑202/+741)	y1093 ← / ← YPO0829	transposase for insertion sequence IS100/sulfatase
NC_003143	911276	A→G										0.022		1	intergenic (‑741/‑99)	YPO0829 ← / → YPO0831	sulfatase/DeoR family regulatory protein
NC_003143	911857	C→A						0.011							S161R (AGC→AGA)	YPO0831 →	DeoR family regulatory protein
NC_003143	920342	G→C										0.027			Q263H (CAG→CAC)	YPO0840 →	hypothetical protein
NC_003143	921567	C→G			0.106			0.079					0.055		R238G (CGT→GGT)	YPO0841 →	regulatory protein
NC_003143	921598	T→G		0.173	0.151						0.155			0.098	V248G (GTG→GGG)	YPO0841 →	regulatory protein
NC_003143	921600	A→G			0.152										T249A (ACG→GCG)	YPO0841 →	regulatory protein
NC_003143	921604	A→G		0.212	0.258	0.15	0.23	0.162	0.203	0.219	0.188	0.2		0.147	E250G (GAG→GGG)	YPO0841 →	regulatory protein
NC_003143	921607	A→G			0.273						0.098				D251G (GAT→GGT)	YPO0841 →	regulatory protein
NC_003143	921610	T→G									0.154		0.092		V252G (GTG→GGG)	YPO0841 →	regulatory protein
NC_003143	921622	A→T						0.057							Y256F (TAT→TTT)	YPO0841 →	regulatory protein
NC_003143	921657	A→G		0.098	0.152			0.079					0.05		M268V (ATG→GTG)	YPO0841 →	regulatory protein
NC_003143	922840	+G	0.055												coding (738/1608 nt)	YPO0842 →	sulfatase
NC_003143	925299	Δ1 bp						0.008							coding (1467/1488 nt)	YPO0843 →	hypothetical protein
NC_003143	928463	G→A				0.028									intergenic (‑255/‑139)	YPO0846 ← / → YPO0847	LacI family regulatory protein/sugar transporter
NC_003143	929089	Δ1 bp											0.008		coding (488/1308 nt)	YPO0847 →	sugar transporter
NC_003143	931634	A→G				0.051									G526G (GGA→GGG)	YPO0848 →	glucosidase
NC_003143	931679	T→G	0.14												G541G (GGT→GGG)	YPO0848 →	glucosidase
NC_003143	931724	T→A											0.042		N556K (AAT→AAA)	YPO0848 →	glucosidase
NC_003143	943451	C→T									0.026				G14G (GGC→GGT)	YPO0857 →	sugar transport ATP‑binding protein
NC_003143	943770	Δ1 bp								0.02					coding (361/1101 nt)	YPO0857 →	sugar transport ATP‑binding protein
NC_003143	946624	Δ1 bp		0.039		0.045		0.022		0.031			0.027	0.03	intergenic (+57/‑9)	YPO0858 → / → YPO0859	sugar transport ATP‑binding protein/sugar transport system permease
NC_003143	948800	Δ1 bp											0.008		coding (723/1002 nt)	YPO0860 →	sugar‑binding periplasmic protein
NC_003143	948939	C→T									0.022				R288C (CGT→TGT)	YPO0860 →	sugar‑binding periplasmic protein
NC_003143	948980	Δ1 bp											0.009		coding (903/1002 nt)	YPO0860 →	sugar‑binding periplasmic protein
NC_003143	949098	Δ1 bp											0.007		intergenic (+19/‑760)	YPO0860 → / → YPO0862	sugar‑binding periplasmic protein/hypothetical protein
NC_003143	949929	+A						0.012	0.042	0.02			0.023	0.018	coding (72/519 nt)	YPO0862 →	hypothetical protein
NC_003143	950423	A→G			0.026										intergenic (+47/‑329)	YPO0862 → / → YPO0863	hypothetical protein/hypothetical protein
NC_003143	951588	Δ1 bp											0.008		coding (837/858 nt)	YPO0863 →	hypothetical protein
NC_003143	951962	+T											0.009		intergenic (+353/‑71)	YPO0863 → / → YPO0864	hypothetical protein/hypothetical protein
NC_003143	952103	Δ1 bp											0.013		coding (71/681 nt)	YPO0864 →	hypothetical protein
NC_003143	952929	A→G										0.025			N73D (AAT→GAT)	YPO0865 →	hypothetical protein
NC_003143	957654	Δ1 bp				0.014									coding (430/2325 nt)	YPO0870 ←	hypothetical protein
NC_003143	963075	Δ1 bp					0.023								coding (197/366 nt)	YPO0875 →	hypothetical protein
NC_003143	971323	Δ1 bp												0.021	intergenic (‑12/+154)	int ← / ← YPt_06	integrase/tRNA‑Gly
NC_003143	972933	Δ1 bp											0.009		coding (329/1518 nt)	lysS ←	lysyl‑tRNA synthetase
NC_003143	974191	G→A								0.031					A60V (GCG→GTG)	prfB ←	peptide chain release factor 2
NC_003143	978705	+T			0.023			0.015					0.02		coding (1423/1479 nt)	creD ←	hypothetical protein
NC_003143	978706	Δ1 bp									0.019				coding (1422/1479 nt)	creD ←	hypothetical protein
NC_003143	986448	+T			0.026										coding (778/1146 nt)	YPO0901 ←	hypothetical protein
NC_003143	986582	Δ1 bp								0.021					coding (644/1146 nt)	YPO0901 ←	hypothetical protein
NC_003143	999899	Δ1 bp											0.012		coding (707/1314 nt)	pepP ←	proline aminopeptidase P II
NC_003143	1001652	A→G									0.021				L15L (TTA→TTG)	YPO0912 →	Z‑ring‑associated protein
NC_003143	1002915	+A											0.015		intergenic (+18/+247)	YPO0913 → / ← serA	5‑formyltetrahydrofolate cyclo‑ligase/D‑3‑phosphoglycerate dehydrogenase
NC_003143	1003992	C→A			0.032										E138* (GAG→TAG)	serA ←	D‑3‑phosphoglycerate dehydrogenase
NC_003143	1008738	Δ1 bp											0.008		coding (608/870 nt)	YPO0919 ←	hypothetical protein
NC_003143	1008915	G→C												0.074	T144R (ACG→AGG)	YPO0919 ←	hypothetical protein
NC_003143	1008916	T→C											0.045		T144A (ACG→GCG)	YPO0919 ←	hypothetical protein
NC_003143	1008929	G→C						0.111		0.167	0.125	0.166			G139G (GGC→GGG)	YPO0919 ←	hypothetical protein
NC_003143	1008945	T→C								0.107					E134G (GAG→GGG) ‡	YPO0919 ←	hypothetical protein
NC_003143	1008947	A→C									0.094				G133G (GGT→GGG) ‡	YPO0919 ←	hypothetical protein
NC_003143	1008951	G→C				0.098				0.087				0.082	A132G (GCG→GGG)	YPO0919 ←	hypothetical protein
NC_003143	1009389	+A											0.01		intergenic (‑44/+394)	YPO0919 ← / ← fbaA	hypothetical protein/fructose‑bisphosphate aldolase
NC_003143	1009390	Δ1 bp								0.023			0.013		intergenic (‑45/+393)	YPO0919 ← / ← fbaA	hypothetical protein/fructose‑bisphosphate aldolase
NC_003143	1016165	+A						0.01							intergenic (‑143/+165)	tnp ← / ← tktA	transposase for the IS1541 insertion element/transketolase
NC_003143	1016166	Δ1 bp											0.016		intergenic (‑144/+164)	tnp ← / ← tktA	transposase for the IS1541 insertion element/transketolase
NC_003143	1023154	Δ1 bp											0.013		intergenic (‑838/‑369)	speA ← / → metK	arginine decarboxylase/S‑adenosylmethionine synthetase
NC_003143	1024174	A→T						0.01							T218S (ACT→TCT)	metK →	S‑adenosylmethionine synthetase
NC_003143	1024781	C→T											0.012		intergenic (+104/‑89)	metK → / → YPO0932	S‑adenosylmethionine synthetase/hypothetical protein
NC_003143	1025700	C→T					0.025								A74V (GCA→GTA)	endA →	endonuclease I
NC_003143	1033640	Δ1 bp											0.008		coding (118/822 nt)	proC →	pyrroline‑5‑carboxylate reductase
NC_003143	1036343	Δ1 bp											0.008		coding (185/1131 nt)	YPO0946 →	coproporphyrinogen III oxidase
NC_003143	1036776	C→A											1		S206S (TCC→TCA)	YPO0946 →	coproporphyrinogen III oxidase
NC_003143	1037247	A→G											0.009		K363K (AAA→AAG)	YPO0946 →	coproporphyrinogen III oxidase
NC_003143	1038242	G→A											0.011		A2857V (GCA→GTA)	YPO0947 ←	virulence determinant
NC_003143	1038773	Δ1 bp											0.01		coding (8039/9333 nt)	YPO0947 ←	virulence determinant
NC_003143	1039384	C→T											0.012		R2476R (AGG→AGA)	YPO0947 ←	virulence determinant
NC_003143	1041922	Δ1 bp											0.009		coding (4890/9333 nt)	YPO0947 ←	virulence determinant
NC_003143	1042585	C→T											0.011		Q1409Q (CAG→CAA)	YPO0947 ←	virulence determinant
NC_003143	1047292	+C						0.017							intergenic (‑481/+863)	YPO0947 ← / ← YPO0949	virulence determinant/glutaminase
NC_003143	1047295	Δ1 bp											0.007		intergenic (‑484/+860)	YPO0947 ← / ← YPO0949	virulence determinant/glutaminase
NC_003143	1049097	Δ1 bp											0.008		intergenic (‑16/+95)	YPO0949 ← / ← YPO0950	glutaminase/hypothetical protein
NC_003143	1050022	Δ1 bp											0.007		coding (216/720 nt)	trmB ←	tRNA (guanine‑N(7)‑)‑methyltransferase
NC_003143	1051348	A→T		0.089											L258F (TTA→TTT)	mutY →	adenine DNA glycosylase
NC_003143	1051351	C→T						0.048							F259F (TTC→TTT)	mutY →	adenine DNA glycosylase
NC_003143	1053317	T→C	0.095												L332P (CTC→CCC)	mltC →	murein transglycosylase C
NC_003143	1053620	+T								0.023			0.007		intergenic (+221/‑79)	mltC → / → YPO0955	murein transglycosylase C/hypothetical protein
NC_003143	1053621	Δ1 bp											0.007		intergenic (+222/‑78)	mltC → / → YPO0955	murein transglycosylase C/hypothetical protein
NC_003143	1061056	Δ1 bp						0.009							intergenic (‑517/+39)	YPO0959 ← / ← speC	sugar ABC transporter periplasmic binding protein/ornithine decarboxylase
NC_003143	1061143	Δ1 bp											0.008		coding (2115/2163 nt)	speC ←	ornithine decarboxylase
NC_003143	1064769	G→T				0.017									I151I (ATC→ATA)	YPO0962 ←	hypothetical protein
NC_003143	1065479	+T			0.017								0.007		intergenic (‑258/+350)	YPO0962 ← / ← insB	hypothetical protein/insertion sequence protein
NC_003143	1065480	Δ1 bp												0.011	intergenic (‑259/+349)	YPO0962 ← / ← insB	hypothetical protein/insertion sequence protein
NC_003143	1067234	+T	0.053				0.027	0.012					0.022	0.016	coding (138/750 nt)	YPO0965 ←	hypothetical protein
NC_003143	1069440	Δ1 bp											0.01		coding (234/2298 nt)	YPO0966 ←	kinase
NC_003143	1071992	Δ1 bp											0.008		coding (296/381 nt)	YPO0968a ←	hypothetical protein
NC_003143	1072371	+A	0.043											0.018	intergenic (‑84/+27)	YPO0968a ← / ← YPO0969	hypothetical protein/hypothetical protein
NC_003143	1072372	Δ1 bp											0.008	0.014	intergenic (‑85/+26)	YPO0968a ← / ← YPO0969	hypothetical protein/hypothetical protein
NC_003143	1073668	C→G											0.008		G318A (GGA→GCA)	YPO0969 ←	hypothetical protein
NC_003143	1073840	C→T											0.011		A261T (GCC→ACC)	YPO0969 ←	hypothetical protein
NC_003143	1075374	T→C				0.063									E537G (GAG→GGG)	YPO0970 ←	hypothetical protein
NC_003143	1076229	C→G		0.129						0.124					R252P (CGC→CCC)	YPO0970 ←	hypothetical protein
NC_003143	1076268	A→C	0.294	0.251	0.234	0.131	0.21	0.192		0.274	0.176	0.161	0.297	0.165	V239G (GTG→GGG)	YPO0970 ←	hypothetical protein
NC_003143	1076276	A→G						0.065					0.048		A236A (GCT→GCC)	YPO0970 ←	hypothetical protein
NC_003143	1076279	A→C						0.071					0.113		S235R (AGT→AGG)	YPO0970 ←	hypothetical protein
NC_003143	1076301	T→C		0.135	0.105	0.102	0.113	0.083		0.144	0.109		0.137	0.103	E228G (GAG→GGG)	YPO0970 ←	hypothetical protein
NC_003143	1076305	T→C								0.146					M227V (ATG→GTG)	YPO0970 ←	hypothetical protein
NC_003143	1076320	T→C						0.06							M222V (ATG→GTG)	YPO0970 ←	hypothetical protein
NC_003143	1076638	A→T				0.018									L116M (TTG→ATG)	YPO0970 ←	hypothetical protein
NC_003143	1080955	A→G											0.019		R441R (CGT→CGC)	YPO0974 ←	OmpA family membrane protein
NC_003143	1080988	C→G											0.028	0.026	P430P (CCG→CCC)	YPO0974 ←	OmpA family membrane protein
NC_003143	1080997	C→G											0.03	0.026	P427P (CCG→CCC)	YPO0974 ←	OmpA family membrane protein
NC_003143	1081084	A→C	0.165	0.126						0.183	0.132		0.149		G398G (GGT→GGG)	YPO0974 ←	OmpA family membrane protein
NC_003143	1081115	G→C			0.172										A388G (GCG→GGG)	YPO0974 ←	OmpA family membrane protein
NC_003143	1081133	G→C		0.1						0.149					A382G (GCG→GGG)	YPO0974 ←	OmpA family membrane protein
NC_003143	1082403	C→T						0.337							L187L (TTG→TTA)	YPO0975 ←	hypothetical protein
NC_003143	1092894	Δ1 bp									0.021				intergenic (‑157/‑405)	yspR ← / → YPO0986	quorum‑sensing transcriptional regulator/hypothetical protein
NC_003143	1094306	Δ1 bp									0.021				coding (1008/1377 nt)	YPO0986 →	hypothetical protein
NC_003143	1094807	Δ1 bp											0.008		intergenic (+132/‑245)	YPO0986 → / → YPO0987	hypothetical protein/hypothetical protein
NC_003143	1094888	+T				0.014									intergenic (+213/‑164)	YPO0986 → / → YPO0987	hypothetical protein/hypothetical protein
NC_003143	1094889	Δ1 bp											0.011		intergenic (+214/‑163)	YPO0986 → / → YPO0987	hypothetical protein/hypothetical protein
NC_003143	1096823	T→G				0.07									P192P (CCA→CCC)	YPO0988 ←	hypothetical protein
NC_003143	1096912	T→C	0.27				0.111		0.094			0.124		0.122	S163G (AGC→GGC)	YPO0988 ←	hypothetical protein
NC_003143	1096945	T→C									0.082		0.061	0.105	M152V (ATG→GTG)	YPO0988 ←	hypothetical protein
NC_003143	1098683	Δ1 bp				0.015									intergenic (‑1285/‑610)	YPO0988 ← / → iucB	hypothetical protein/siderophore biosynthesis protein IucB
NC_003143	1099136	A→C											0.008		intergenic (‑1738/‑157)	YPO0988 ← / → iucB	hypothetical protein/siderophore biosynthesis protein IucB
NC_003143	1099282	Δ1 bp											0.009		intergenic (‑1884/‑11)	YPO0988 ← / → iucB	hypothetical protein/siderophore biosynthesis protein IucB
NC_003143	1103864	C→G		0.082					0.089				0.054		G160G (GGC→GGG)	iutA →	ferric siderophore receptor
NC_003143	1103867	C→A											0.078		G161G (GGC→GGA)	iutA →	ferric siderophore receptor
NC_003143	1107688	A→C								1					R64R (AGA→CGA)	YPO0996 →	insertion element IS1661 DNA‑binding protein
NC_003143	1109025	G→C								0.141					intergenic (+151/+45)	YPO0997 → / ← YPO0998	transposase for insertion sequence IS1661/hypothetical protein
NC_003143	1111577	+A									0.022				coding (61/198 nt)	YPO0999 ←	hypothetical protein
NC_003143	1111578	Δ1 bp											0.014		coding (60/198 nt)	YPO0999 ←	hypothetical protein
NC_003143	1115603	Δ1 bp						0.012							coding (2238/3120 nt)	YPO1001 →	integral membrane efflux protein
NC_003143	1115974	A→T								0.11					Y870F (TAT→TTT)	YPO1001 →	integral membrane efflux protein
NC_003143	1116070	+G						0.025							coding (2705/3120 nt)	YPO1001 →	integral membrane efflux protein
NC_003143	1116071	Δ1 bp									0.029				coding (2706/3120 nt)	YPO1001 →	integral membrane efflux protein
NC_003143	1118390	+A		0.02											coding (3/588 nt)	YPO1003 →	hypothetical protein
NC_003143	1132435	T→C		0.022											Q165Q (CAA→CAG)	YPO1005 ←	antigenic leucine‑rich repeat protein
NC_003143	1132804	Δ1 bp											0.012		coding (126/1881 nt)	YPO1005 ←	antigenic leucine‑rich repeat protein
NC_003143	1134487	Δ1 bp			0.027										intergenic (‑120/+88)	YPO1006 ← / ← YPO1007	antigenic leucine‑rich repeat protein/antigenic leucine‑rich repeat protein
NC_003143	1138072	C→A											0.013		A321E (GCG→GAG)	YPO1008 →	integral membrane efflux protein
NC_003143	1140486	Δ1 bp											0.008		coding (122/2073 nt)	YPO1011 →	TonB‑dependent outer membrane receptor
NC_003143	1143056	Δ1 bp							0.02						intergenic (+619/‑2959)	YPO1011 → / → y1093	TonB‑dependent outer membrane receptor/transposase for insertion sequence IS100
NC_003143	1144049	Δ1 bp											0.011		intergenic (+1612/‑1966)	YPO1011 → / → y1093	TonB‑dependent outer membrane receptor/transposase for insertion sequence IS100
NC_003143	1157075	C→T											0.014		A360V (GCC→GTC)	recB →	exonuclease V subunit beta
NC_003143	1162576	Δ1 bp											0.008		coding (519/1326 nt)	argA ←	N‑acetylglutamate synthase
NC_003143	1164924	C→G						0.039							intergenic (‑38/+86)	YPt_08 ← / ← YPt_09	tRNA‑Met/tRNA‑Met
NC_003143	1167919	A→T										0.075			M2K (ATG→AAG)	YPO1027 ←	hypothetical protein
NC_003143	1168117	Δ1 bp											0.012		coding (1261/1320 nt)	YPO1028 ←	cysteine sulfinate desulfinase
NC_003143	1169589	+A											0.013		intergenic (‑212/‑334)	YPO1028 ← / → gcvA	cysteine sulfinate desulfinase/DNA‑binding transcriptional activator GcvA
NC_003143	1169590	Δ1 bp						0.018							intergenic (‑213/‑333)	YPO1028 ← / → gcvA	cysteine sulfinate desulfinase/DNA‑binding transcriptional activator GcvA
NC_003143	1179050	C→A								0.032					A169D (GCT→GAT)	YPO1038 →	tRNA pseudouridine synthase C
NC_003143	1179319	Δ1 bp											0.008		intergenic (+1/‑27)	YPO1038 → / → YPO1039	tRNA pseudouridine synthase C/flavodoxin
NC_003143	1179362	Δ1 bp											0.008		coding (17/450 nt)	YPO1039 →	flavodoxin
NC_003143	1180361	Δ1 bp				0.019									intergenic (‑87/+37)	YPO1040 ← / ← dapD	hypothetical protein/2,3,4,5‑tetrahydropyridine‑2,6‑carboxylate N‑succinyltransferase
NC_003143	1188056	Δ1 bp											0.009		intergenic (+48/‑88)	pyrH → / → frr	uridylate kinase/ribosome recycling factor
NC_003143	1191493	Δ1 bp				0.019									coding (391/849 nt)	cdsA →	CDP‑diglyceride synthase
NC_003143	1202155	C→T												0.015	A437V (GCG→GTG)	dnaE →	DNA polymerase III subunit alpha
NC_003143	1203852	Δ1 bp			0.034										coding (3007/3516 nt)	dnaE →	DNA polymerase III subunit alpha
NC_003143	1204573	C→T											0.012		A67V (GCA→GTA)	accA →	acetyl‑CoA carboxylase carboxyltransferase subunit alpha
NC_003143	1205378	+T											0.013		intergenic (+45/‑139)	accA → / → YPO1061	acetyl‑CoA carboxylase carboxyltransferase subunit alpha/hypothetical protein
NC_003143	1224653	+T	0.04					0.02					0.017		intergenic (+174/‑187)	YPO1076 → / → YPO1077	hypothetical protein/hypothetical protein
NC_003143	1227695	+C											0.015		coding (185/756 nt)	gloB ←	hydroxyacylglutathione hydrolase
NC_003143	1227696	Δ1 bp							0.031				0.01		coding (184/756 nt)	gloB ←	hydroxyacylglutathione hydrolase
NC_003143	1234180	Δ1 bp				0.023									intergenic (‑30/+59)	y1093 ← / ← intA	transposase for insertion sequence IS100/phage integrase (partial)
NC_003143	1237194	A→G							0.129						T197T (ACT→ACC)	YPO1090 ←	prophage DNA primase
NC_003143	1237289	T→C											0.042		S166G (AGT→GGT)	YPO1090 ←	prophage DNA primase
NC_003143	1241125	Δ1 bp					0.03			0.032			0.011		coding (1142/1671 nt)	YPO1096 ←	hypothetical protein
NC_003143	1241538	+T								0.028					coding (729/1671 nt)	YPO1096 ←	hypothetical protein
NC_003143	1243611	T→C			0.024										E358G (GAG→GGG)	YPO1098 ←	prophage integrase
NC_003143	1245866	+T										0.026			intergenic (‑501/+134)	tnp ← / ← smpB	transposase for the IS1541 insertion element/SsrA‑binding protein
NC_003143	1245867	Δ1 bp											0.009		intergenic (‑502/+133)	tnp ← / ← smpB	transposase for the IS1541 insertion element/SsrA‑binding protein
NC_003143	1248535	Δ1 bp									0.02				coding (1104/1680 nt)	YPO1105 ←	recombination and repair protein
NC_003143	1249716	Δ1 bp									0.02		0.014		coding (873/882 nt)	ppnK ←	inorganic polyphosphate/ATP‑NAD kinase
NC_003143	1254268	Δ1 bp											0.008		coding (150/1767 nt)	sdhA →	succinate dehydrogenase flavoprotein subunit
NC_003143	1254581	Δ1 bp											0.009		coding (463/1767 nt)	sdhA →	succinate dehydrogenase flavoprotein subunit
NC_003143	1257701	+G											0.009		coding (695/2808 nt)	sucA →	2‑oxoglutarate dehydrogenase E1
NC_003143	1257702	Δ1 bp				0.023									coding (696/2808 nt)	sucA →	2‑oxoglutarate dehydrogenase E1
NC_003143	1259768	Δ1 bp						0.009							coding (2762/2808 nt)	sucA →	2‑oxoglutarate dehydrogenase E1
NC_003143	1263659	Δ1 bp										0.02			intergenic (+441/‑326)	sucD → / → cydA	succinyl‑CoA synthetase subunit alpha/cytochrome D ubiquinol oxidase subunit I
NC_003143	1263883	+T	0.043												intergenic (+665/‑102)	sucD → / → cydA	succinyl‑CoA synthetase subunit alpha/cytochrome D ubiquinol oxidase subunit I
NC_003143	1263884	Δ1 bp										0.034	0.008		intergenic (+666/‑101)	sucD → / → cydA	succinyl‑CoA synthetase subunit alpha/cytochrome D ubiquinol oxidase subunit I
NC_003143	1282407	Δ1 bp											0.008		intergenic (‑677/+679)	psiF ← / ← galK	starvation‑inducible protein/galactokinase
NC_003143	1284405	T→A											0.011		Q294H (CAA→CAT)	galT ←	galactose‑1‑phosphate uridylyltransferase
NC_003143	1288428	Δ1 bp						0.014							coding (770/1491 nt)	modF ←	molybdenum transport ATP‑binding protein ModF
NC_003143	1290148	Δ17 bp	0.957	0.954	0.954	0.988	0.94	0.601	0.992	0.945	0.991	0.969	0.932	0.976	intergenic (‑50/‑251)	modE ← / → YPO1144	DNA‑binding transcriptional regulator ModE/hypothetical protein
NC_003143	1292898	+G								0.04					coding (629/1080 nt)	modC →	molybdate transporter ATP‑binding protein
NC_003143	1294634	C→T	0.046												P40S (CCG→TCG)	YPO1149 →	6‑phosphogluconolactonase
NC_003143	1298891	A→C	0.289	0.182	0.159	0.115		0.148		0.228				0.131	H261P (CAC→CCC)	bioF →	8‑amino‑7‑oxononanoate synthase
NC_003143	1299149	+C						0.012						0.017	coding (1040/1152 nt)	bioF →	8‑amino‑7‑oxononanoate synthase
NC_003143	1304485	Δ1 bp		0.025											coding (1771/2016 nt)	uvrB →	excinuclease ABC subunit B
NC_003143	1308480	A→G						0.077							E24G (GAG→GGG)	moaD →	molybdopterin synthase small subunit
NC_003143	1308498	C→G									0.076				A30G (GCG→GGG)	moaD →	molybdopterin synthase small subunit
NC_003143	1308526	T→G					0.117			0.114		0.105			G39G (GGT→GGG)	moaD →	molybdopterin synthase small subunit
NC_003143	1308528	A→G						0.095					0.056		E40G (GAG→GGG)	moaD →	molybdopterin synthase small subunit
NC_003143	1308530	C→G						0.05							R41G (CGC→GGC)	moaD →	molybdopterin synthase small subunit
NC_003143	1308588	T→G			0.107			0.061					0.105		V60G (GTG→GGG)	moaD →	molybdopterin synthase small subunit
NC_003143	1308624	T→G		0.116											V72G (GTG→GGG)	moaD →	molybdopterin synthase small subunit
NC_003143	1312453	G→T								0.085					Q46K (CAA→AAA)	betA ←	choline dehydrogenase
NC_003143	1314828	Δ1 bp											0.009		intergenic (‑91/‑274)	betI ← / → betT	transcriptional regulator BetI/choline transport protein BetT
NC_003143	1317405	Δ1 bp											0.01		coding (51/894 nt)	YPO1169 →	DNA‑binding transcriptional activator XapR
NC_003143	1317876	G→A		0.065											Q174Q (CAG→CAA)	YPO1169 →	DNA‑binding transcriptional activator XapR
NC_003143	1322100	C→A							0.022						intergenic (+370/‑45)	tnp → / → YPO1174	transposase for the IS1541 insertion element/hypothetical protein
NC_003143	1322731	Δ1 bp												0.017	coding (587/930 nt)	YPO1174 →	hypothetical protein
NC_003143	1323306	Δ1 bp						0.01							intergenic (+232/‑62)	YPO1174 → / → YPO1175	hypothetical protein/tRNA‑dihydrouridine synthase C
NC_003143	1330740	Δ1 bp											0.008		intergenic (+103/‑105)	YPO1181 → / → YPO1182	hypothetical protein/ABC transport ATP‑binding subunit
NC_003143	1337346	Δ1 bp												0.016	coding (307/1602 nt)	YPO1188 →	Branched‑chain amino acid transport system, permease component
NC_003143	1343823	Δ14 bp						0.714		0.138					intergenic (+70/+72)	YPO1193 → / ← YPO1194	pyridoxal‑dependent decarboxylase/sulfurtransferase
NC_003143	1343829	+CAATGAA	0.812	0.871	0.826	0.805	0.764	0.812	0.898	0.79	0.802	0.806	0.856	0.852	intergenic (+76/+79)	YPO1193 → / ← YPO1194	pyridoxal‑dependent decarboxylase/sulfurtransferase
NC_003143	1345526	Δ1 bp										0.028			intergenic (‑764/‑1165)	YPO1194 ← / → YPO1197	sulfurtransferase/ABC transport integral membrane subunit
NC_003143	1349706	A→T								0.112					intergenic (+93/‑385)	YPO1199 → / → YPO1200	ABC transport integral membrane subunit/arginine:agmatin antiporter
NC_003143	1349714	Δ6 bp						0.032							intergenic (+101/‑372)	YPO1199 → / → YPO1200	ABC transport integral membrane subunit/arginine:agmatin antiporter
NC_003143	1349749	Δ1 bp											0.017	0.018	intergenic (+136/‑342)	YPO1199 → / → YPO1200	ABC transport integral membrane subunit/arginine:agmatin antiporter
NC_003143	1349750	Δ1 bp											0.017	0.018	intergenic (+137/‑341)	YPO1199 → / → YPO1200	ABC transport integral membrane subunit/arginine:agmatin antiporter
NC_003143	1349751	Δ1 bp											0.017	0.018	intergenic (+138/‑340)	YPO1199 → / → YPO1200	ABC transport integral membrane subunit/arginine:agmatin antiporter
NC_003143	1349752	Δ1 bp											0.017	0.018	intergenic (+139/‑339)	YPO1199 → / → YPO1200	ABC transport integral membrane subunit/arginine:agmatin antiporter
NC_003143	1349753	Δ1 bp											0.017	0.018	intergenic (+140/‑338)	YPO1199 → / → YPO1200	ABC transport integral membrane subunit/arginine:agmatin antiporter
NC_003143	1349754	Δ1 bp											0.017	0.018	intergenic (+141/‑337)	YPO1199 → / → YPO1200	ABC transport integral membrane subunit/arginine:agmatin antiporter
NC_003143	1352177	Δ1 bp			0.025										coding (683/2307 nt)	YPO1201 →	amino acid decarboxylase
NC_003143	1354262	C→A		0.229	0.225						0.198				L292F (TTG→TTT)	YPO1203 ←	hypothetical protein
NC_003143	1354268	T→A		0.12	0.11										K290N (AAA→AAT)	YPO1203 ←	hypothetical protein
NC_003143	1354278	G→A		0.166					0.094		0.08				T287I (ACT→ATT)	YPO1203 ←	hypothetical protein
NC_003143	1354279	T→G	0.129	0.118	0.141		0.112	0.13			0.126		0.126		T287P (ACT→CCT)	YPO1203 ←	hypothetical protein
NC_003143	1354279	T→A												0.083	T287S (ACT→TCT)	YPO1203 ←	hypothetical protein
NC_003143	1354286	T→A						0.054					0.057		V284V (GTA→GTT)	YPO1203 ←	hypothetical protein
NC_003143	1354300	C→A	0.189	0.161	0.204	0.122	0.173	0.118	0.157	0.206	0.103	0.149	0.134	0.106	V280F (GTT→TTT)	YPO1203 ←	hypothetical protein
NC_003143	1354303	T→A		0.235											I279F (ATT→TTT)	YPO1203 ←	hypothetical protein
NC_003143	1354313	T→G											0.099		A275A (GCA→GCC)	YPO1203 ←	hypothetical protein
NC_003143	1354334	T→A			0.107										L268F (TTA→TTT)	YPO1203 ←	hypothetical protein
NC_003143	1354337	G→A				0.103									S267S (AGC→AGT)	YPO1203 ←	hypothetical protein
NC_003143	1354338	C→T					0.1								S267N (AGC→AAC)	YPO1203 ←	hypothetical protein
NC_003143	1354343	G→C		0.138											G265G (GGC→GGG)	YPO1203 ←	hypothetical protein
NC_003143	1354357	T→A							0.106						I261F (ATT→TTT)	YPO1203 ←	hypothetical protein
NC_003143	1355362	Δ1 bp									0.021				intergenic (‑225/+187)	YPO1203 ← / ← ompC2	hypothetical protein/outer membrane protein OmpC
NC_003143	1357815	Δ1 bp											0.009		coding (882/2181 nt)	dinG →	ATP‑dependent DNA helicase DinG
NC_003143	1364018	C→T										0.12			G137G (GGC→GGT)	YPO1210 →	competence damage‑inducible protein A
NC_003143	1373742	+A			0.027			0.011					0.014		coding (151/2874 nt)	rcsC →	hybrid sensory kinase in two‑component regulatory system with RcsB and YojN
NC_003143	1378123	Δ1 bp											0.008		intergenic (‑937/+1782)	rcsB ← / ← YPO1221	transcriptional regulator RcsB/hypothetical protein
NC_003143	1379075	G→A											0.014		intergenic (‑1889/+830)	rcsB ← / ← YPO1221	transcriptional regulator RcsB/hypothetical protein
NC_003143	1379575	T→C				0.024									intergenic (‑2389/+330)	rcsB ← / ← YPO1221	transcriptional regulator RcsB/hypothetical protein
NC_003143	1380193	Δ1 bp		0.025											coding (867/1155 nt)	YPO1221 ←	hypothetical protein
NC_003143	1384392	A→T											0.008		noncoding (22/88 nt)	YPt_16 →	tRNA‑Ser
NC_003143	1385848	C→T										0.03			A16T (GCT→ACT)	ampH ←	beta‑lactam binding protein AmpH
NC_003143	1388404	C→G			0.094										R112G (CGG→GGG)	YPO1228 →	hypothetical protein
NC_003143	1391849	Δ1 bp											0.008		coding (469/936 nt)	pla2 ←	outer membrane protease
NC_003143	1392136	Δ1 bp											0.008		coding (182/936 nt)	pla2 ←	outer membrane protease
NC_003143	1393896	G→C											0.008		intergenic (‑237/‑37)	YPO1233 ← / → YPO1234	prophage repressor protein/phage antitermination protein Q
NC_003143	1395944	+18 bp	0.945	0.982	1			0.979							coding (21/612 nt)	YPO1236 →	aldolase
NC_003143	1395944	+G				0.357									coding (21/612 nt)	YPO1236 →	aldolase
NC_003143	1395944	+C													coding (21/612 nt)	YPO1236 →	aldolase
NC_003143	1395944	+A													coding (21/612 nt)	YPO1236 →	aldolase
NC_003143	1395944	+T													coding (21/612 nt)	YPO1236 →	aldolase
NC_003143	1397605	Δ1 bp											0.008		coding (158/753 nt)	YPO1238 →	hypothetical protein
NC_003143	1397923	Δ1 bp											0.009		coding (476/753 nt)	YPO1238 →	hypothetical protein
NC_003143	1402606	C→T											0.011		S108S (AGC→AGT)	YPO1245 →	bacteriophage coat protein
NC_003143	1405304	A→G								0.096					E421G (GAG→GGG)	YPO1246 →	bacteriophage protein
NC_003143	1405480	Δ1 bp		0.022											coding (35/1056 nt)	YPO1247 →	bacteriophage tail protein
NC_003143	1406113	+G												0.016	coding (668/1056 nt)	YPO1247 →	bacteriophage tail protein
NC_003143	1406114	Δ1 bp											0.009		coding (669/1056 nt)	YPO1247 →	bacteriophage tail protein
NC_003143	1406728	+G											0.013		coding (212/597 nt)	YPO1248 →	bacteriophage (baseplate assembly) protein
NC_003143	1406729	Δ1 bp				0.019		0.026				0.035			coding (213/597 nt)	YPO1248 →	bacteriophage (baseplate assembly) protein
NC_003143	1408353	A→G					0.093						0.047		E262G (GAG→GGG)	YPO1250 →	bacteriophage protein
NC_003143	1408355	T→G	0.203				0.154			0.149		0.123	0.109	0.108	W263G (TGG→GGG)	YPO1250 →	bacteriophage protein
NC_003143	1408362	C→G	0.15			0.121	0.124								A265G (GCG→GGG)	YPO1250 →	bacteriophage protein
NC_003143	1408388	C→G					0.13	0.063					0.061		R274G (CGG→GGG)	YPO1250 →	bacteriophage protein
NC_003143	1408393	A→G											0.049		V275V (GTA→GTG)	YPO1250 →	bacteriophage protein
NC_003143	1409213	G→T				0.018									L85L (CTG→CTT)	YPO1251 →	bacteriophage protein
NC_003143	1410093	+T											0.015		coding (691/780 nt)	stf →	bacteriophage tail fiber protein
NC_003143	1410094	Δ1 bp									0.025	0.031	0.011		coding (692/780 nt)	stf →	bacteriophage tail fiber protein
NC_003143	1410717	Δ1 bp											0.008		coding (238/741 nt)	YPO1253 →	LacI family regulatory protein
NC_003143	1418037	Δ1 bp										0.025			coding (515/1797 nt)	YPO1260 ←	hypothetical protein
NC_003143	1426169	Δ1 bp				0.014									intergenic (+641/‑326)	bcr → / → YPO1269	bicyclomycin/multidrug efflux system/hypothetical protein
NC_003143	1428367	G→C							0.1						V42V (GTC→GTG)	YPO1270 ←	ABC transporter ATP‑binding subunit
NC_003143	1428422	T→C											0.081		E24G (GAG→GGG)	YPO1270 ←	ABC transporter ATP‑binding subunit
NC_003143	1428481	T→G											0.071		S4S (TCA→TCC)	YPO1270 ←	ABC transporter ATP‑binding subunit
NC_003143	1430146	Δ1 bp	0.04												coding (477/1101 nt)	YPO1272 ←	ABC transporter integral membrane subunit
NC_003143	1431713	C→T							0.026						G243D (GGC→GAC)	YPO1273 ←	substrate‑binding transport protein
NC_003143	1434621	Δ1 bp											0.009		intergenic (‑726/+69)	YPO1274 ← / ← spr	hypothetical protein/outer membrane lipoprotein
NC_003143	1437275	Δ1 bp								0.022					coding (185/984 nt)	YPO1277 ←	cobalamin synthesis protein
NC_003143	1442696	C→T			0.037										A141T (GCA→ACA)	YPO1284 ←	elongation factor P
NC_003143	1444780	C→T		0.074											intergenic (‑316/‑59)	mtr ← / → YPO1286	tryptophan‑specific transport protein/hypothetical protein
NC_003143	1445232	Δ1 bp											0.014		coding (746/816 nt)	YPO1287 ←	short chain oxidoreductase
NC_003143	1447884	A→G						0.129						0.094	L70P (CTC→CCC)	YPO1289 ←	hypothetical protein
NC_003143	1447903	T→G			0.152										T64P (ACC→CCC)	YPO1289 ←	hypothetical protein
NC_003143	1448420	A→T					0.025								intergenic (‑328/‑24)	YPO1289 ← / → YPO1290	hypothetical protein/aldehyde dehydrogenase
NC_003143	1448539	Δ1 bp											0.01		coding (96/1497 nt)	YPO1290 →	aldehyde dehydrogenase
NC_003143	1450285	Δ1 bp						0.012							coding (342/1554 nt)	YPO1291 →	carbohydrate kinase
NC_003143	1454668	+G											0.011		coding (1113/1575 nt)	YPO1294 →	ABC transport ATP‑binding subunit
NC_003143	1459279	Δ1 bp											0.008		coding (203/1701 nt)	fruA →	PTS system fructose‑specific transporter subunits IIBC
NC_003143	1461783	T→C										0.029			M14T (ATG→ACG)	psaF →	hypothetical protein
NC_003143	1462094	Δ1 bp											0.01		coding (352/489 nt)	psaF →	hypothetical protein
NC_003143	1473726	Δ1 bp											0.009		intergenic (+45/‑150)	YPO1310 → / → YPO1311	periplasmic substrate‑binding transport protein/FecCD family membrane transport protein
NC_003143	1480344	+T											0.016		coding (164/1068 nt)	YPO1316 →	iron/ascorbate oxidoreductase family protein
NC_003143	1482335	Δ1 bp											0.014		coding (39/987 nt)	YPO1318 →	ABC transport ATP‑binding subunit
NC_003143	1483367	Δ1 bp											0.009		coding (88/672 nt)	YPO1319 →	ABC transport integral membrane subunit
NC_003143	1487737	+A								0.034					intergenic (‑505/+595)	YPO1321 ← / ← deoR	serine transporter/DNA‑binding transcriptional repressor DeoR
NC_003143	1488034	+T						0.021					0.012	0.029	intergenic (‑802/+298)	YPO1321 ← / ← deoR	serine transporter/DNA‑binding transcriptional repressor DeoR
NC_003143	1488035	Δ1 bp						0.011				0.037	0.012		intergenic (‑803/+297)	YPO1321 ← / ← deoR	serine transporter/DNA‑binding transcriptional repressor DeoR
NC_003143	1492210	T→A		0.111											Y496F (TAT→TTT)	YPO1326 ←	hypothetical protein
NC_003143	1492213	G→A			0.092										A495V (GCT→GTT)	YPO1326 ←	hypothetical protein
NC_003143	1492311	G→C												0.047	G462G (GGC→GGG)	YPO1326 ←	hypothetical protein
NC_003143	1492318	G→C						0.037							A460G (GCC→GGC)	YPO1326 ←	hypothetical protein
NC_003143	1494493	+A		0.023									0.011		intergenic (‑124/‑339)	grxA ← / → YPO1328	glutaredoxin/hypothetical protein
NC_003143	1500833	Δ1 bp												0.02	coding (173/465 nt)	YPO1335 →	hypothetical protein
NC_003143	1501722	A→T					0.022								I172F (ATT→TTT)	rumB →	23S rRNA methyluridine methyltransferase
NC_003143	1506740	G→A					0.027								A256T (GCA→ACA)	YPO1342 →	SPFH domain protein
NC_003143	1510053	C→T						0.015							C199C (TGC→TGT)	YPO1345 →	transport ATP‑binding protein
NC_003143	1521125	+T											0.019		coding (484/1020 nt)	ltaA ←	L‑threonine aldolase
NC_003143	1526781	+G		0.02		0.02					0.027		0.02	0.04	intergenic (‑171/+31)	hcp ← / ← YPO1361	hydroxylamine reductase/hypothetical protein
NC_003143	1530060	+T								0.044					coding (753/948 nt)	YPO1363 ←	virulence factor
NC_003143	1533478	+A												0.021	coding (1318/1950 nt)	YPO1365 →	macrolide transporter ATP‑binding /permease
NC_003143	1534157	A→T				0.017									intergenic (+47/+234)	YPO1365 → / ← cspD	macrolide transporter ATP‑binding /permease/cold shock‑like protein
NC_003143	1539231	+A											0.022		coding (624/711 nt)	aat ←	leucyl/phenylalanyl‑tRNA‑‑protein transferase
NC_003143	1539232	Δ1 bp											0.009		coding (623/711 nt)	aat ←	leucyl/phenylalanyl‑tRNA‑‑protein transferase
NC_003143	1539761	Δ1 bp						0.01							coding (94/711 nt)	aat ←	leucyl/phenylalanyl‑tRNA‑‑protein transferase
NC_003143	1542368	Δ1 bp			0.032										coding (1217/1785 nt)	cydD ←	cysteine/glutathione ABC transporter membrane/ATP‑binding component
NC_003143	1542692	Δ1 bp											0.008		coding (893/1785 nt)	cydD ←	cysteine/glutathione ABC transporter membrane/ATP‑binding component
NC_003143	1545300	+A						0.01			0.025			0.017	intergenic (‑313/‑454)	trxB ← / → lrp	thioredoxin reductase/leucine‑responsive transcriptional regulator
NC_003143	1545301	Δ1 bp										0.041			intergenic (‑314/‑453)	trxB ← / → lrp	thioredoxin reductase/leucine‑responsive transcriptional regulator
NC_003143	1547779	C→T			0.028										A470V (GCG→GTG)	ftsK →	cell division protein
NC_003143	1549587	Δ1 bp		0.02											coding (3217/3918 nt)	ftsK →	cell division protein
NC_003143	1553969	Δ8 bp	?	?		?	?	0.878	?		?	?		?	coding (1285‑1292/1293 nt)	serS →	seryl‑tRNA synthetase
NC_003143	1554950	Δ1 bp				0.022							0.01		coding (711/1149 nt)	YPO1380 →	MFS family transporter protein
NC_003143	1557622	C→T							0.028						N120N (AAC→AAT)	YPO1382 →	hypothetical protein
NC_003143	1561428	Δ1 bp		0.021											intergenic (‑178/+519)	focA ← / ← YPO1385	formate transporter/hypothetical protein
NC_003143	1567396	Δ1 bp											0.008		coding (1135/1869 nt)	YPO1388 →	hypothetical protein
NC_003143	1571118	+T											0.019		intergenic (+87/‑226)	aroA → / → cmk	3‑phosphoshikimate 1‑carboxyvinyltransferase/cytidylate kinase
NC_003143	1571119	Δ1 bp			0.024										intergenic (+88/‑225)	aroA → / → cmk	3‑phosphoshikimate 1‑carboxyvinyltransferase/cytidylate kinase
NC_003143	1574293	+T						0.017							intergenic (+65/‑482)	ihfB → / → YPO1394	integration host factor subunit beta/hypothetical protein
NC_003143	1575876	A→T		0.104											I368F (ATC→TTC)	YPO1394 →	hypothetical protein
NC_003143	1575906	A→T			0.115										M378L (ATG→TTG)	YPO1394 →	hypothetical protein
NC_003143	1580758	+C											0.012		coding (520/1437 nt)	YPO1397 ←	hypothetical protein
NC_003143	1580759	Δ1 bp											0.008		coding (519/1437 nt)	YPO1397 ←	hypothetical protein
NC_003143	1581267	+G											0.009		coding (11/1437 nt)	YPO1397 ←	hypothetical protein
NC_003143	1582364	G→A												0.019	intergenic (+159/‑389)	cspB → / → YPO1399	cold shock‑like protein/hypothetical protein
NC_003143	1585975	Δ1 bp										0.028			coding (263/786 nt)	smtA →	metallothionein SmtA
NC_003143	1588908	C→A											0.039		A129E (GCG→GAG)	mukB →	cell division protein MukB
NC_003143	1588918	A→C						0.026							P132P (CCA→CCC)	mukB →	cell division protein MukB
NC_003143	1597117	C→A									0.022				P164Q (CCG→CAG)	YPO1409 →	metallo‑beta‑lactamase superfamily protein
NC_003143	1604209	+T											0.014		intergenic (‑580/‑136)	pncB ← / → pepN	nicotinate phosphoribosyltransferase/aminopeptidase
NC_003143	1605082	C→G												0.019	D246E (GAC→GAG)	pepN →	aminopeptidase
NC_003143	1605744	Δ1 bp											0.01		coding (1400/2616 nt)	pepN →	aminopeptidase
NC_003143	1607058	+9 bp	1	0.928	0.99	0.991	0.986	0.656	0.99	0.982	0.979	0.952	0.968	0.992	intergenic (+98/‑520)	pepN → / → pyrD	aminopeptidase/dihydroorotate dehydrogenase 2
NC_003143	1608553	C→A			0.027										P326T (CCG→ACG)	pyrD →	dihydroorotate dehydrogenase 2
NC_003143	1624802	Δ1 bp											0.008		coding (929/1773 nt)	YPO1431 ←	Lon protease
NC_003143	1625866	C→T												0.085	intergenic (‑136/‑54)	YPO1431 ← / → YPO1433	Lon protease/hypothetical protein
NC_003143	1631746	C→T											0.013		G159D (GGC→GAC)	YPO1438 ←	hypothetical protein
NC_003143	1639905	Δ1 bp					0.029						0.016		intergenic (+155/+3163)	YPt_19 → / ← YPO1451	tRNA‑Ser/oxidoreductase
NC_003143	1641656	G→T					0.024								intergenic (+1906/+1412)	YPt_19 → / ← YPO1451	tRNA‑Ser/oxidoreductase
NC_003143	1648897	Δ1 bp				0.016									coding (786/1284 nt)	YPO1455 →	beta‑ketoacyl‑ACP synthase
NC_003143	1650769	Δ1 bp											0.009		coding (620/1239 nt)	YPO1457 →	hydroxymethylglutaryl‑coenzyme A synthase
NC_003143	1651648	Δ1 bp						0.01							coding (268/720 nt)	YPO1458 →	enoyl‑CoA hydratase
NC_003143	1652422	+G				0.028									coding (330/762 nt)	YPO1459 →	polyketide biosynthesis enoyl‑CoA hydratase
NC_003143	1652423	Δ1 bp											0.014		coding (331/762 nt)	YPO1459 →	polyketide biosynthesis enoyl‑CoA hydratase
NC_003143	1654925	Δ1 bp							0.03						coding (369/849 nt)	YPO1463 →	acyl transferase
NC_003143	1654931	A→G											0.012		G125G (GGA→GGG)	YPO1463 →	acyl transferase
NC_003143	1659446	C→T												0.019	S316S (AGC→AGT)	YPO1467 →	hypothetical protein
NC_003143	1661678	C→G	0.164												A382G (GCG→GGG)	YPO1469 →	hypothetical protein
NC_003143	1661691	T→G											0.112		R386R (CGT→CGG)	YPO1469 →	hypothetical protein
NC_003143	1661696	C→G			0.143					0.129					A388G (GCG→GGG)	YPO1469 →	hypothetical protein
NC_003143	1661708	A→G											0.083		D392G (GAT→GGT)	YPO1469 →	hypothetical protein
NC_003143	1661727	T→G			0.21			0.098					0.17		G398G (GGT→GGG)	YPO1469 →	hypothetical protein
NC_003143	1661767	C→G											0.068		R412G (CGG→GGG)	YPO1469 →	hypothetical protein
NC_003143	1666513	T→G	0.194	0.221	0.276	0.183	0.176	0.196	0.209	0.316	0.247	0.194	0.318	0.162	V239G (GTG→GGG)	YPO1472 →	hypothetical protein
NC_003143	1666516	T→G		0.196	0.258	0.2	0.188	0.17	0.17	0.207	0.208	0.246	0.303	0.17	V240G (GTG→GGG)	YPO1472 →	hypothetical protein
NC_003143	1666552	G→C		0.113				0.078		0.17				0.095	R252P (CGC→CCC)	YPO1472 →	hypothetical protein
NC_003143	1667018	A→G		0.035											K407K (AAA→AAG)	YPO1472 →	hypothetical protein
NC_003143	1667407	A→G											0.043		E537G (GAG→GGG)	YPO1472 →	hypothetical protein
NC_003143	1667503	T→G											0.067		V569G (GTG→GGG)	YPO1472 →	hypothetical protein
NC_003143	1667959	G→A											0.017		R721K (AGG→AAG)	YPO1472 →	hypothetical protein
NC_003143	1668212	T→A		0.034											D17E (GAT→GAA)	YPO1473 →	hypothetical protein
NC_003143	1670172	Δ1 bp											0.012		coding (2011/2301 nt)	YPO1473 →	hypothetical protein
NC_003143	1670950	+A			0.042		0.036			0.033			0.02	0.021	coding (492/774 nt)	YPO1474 →	hypothetical protein
NC_003143	1670951	Δ1 bp						0.011					0.02		coding (493/774 nt)	YPO1474 →	hypothetical protein
NC_003143	1675840	Δ1 bp			0.026										intergenic (+1352/‑924)	YPO1477 → / → YPO1481	hypothetical protein/hypothetical protein
NC_003143	1678193	T→G		0.241							0.197	0.281		0.185	G104G (GGT→GGG)	YPO1482 →	hypothetical protein
NC_003143	1678199	T→C											0.071		T106T (ACT→ACC)	YPO1482 →	hypothetical protein
NC_003143	1678208	T→G		0.314		0.224	0.284	0.208			0.284		0.187		G109G (GGT→GGG)	YPO1482 →	hypothetical protein
NC_003143	1678231	G→C						0.115							R117P (CGC→CCC)	YPO1482 →	hypothetical protein
NC_003143	1678281	A→G												0.094	M134V (ATG→GTG)	YPO1482 →	hypothetical protein
NC_003143	1678285	T→G						0.084							V135G (GTG→GGG)	YPO1482 →	hypothetical protein
NC_003143	1680722	G→A											0.015		L947L (CTG→CTA)	YPO1482 →	hypothetical protein
NC_003143	1682054	T→C						0.066							L236P (CTC→CCC)	YPO1483 →	hypothetical protein
NC_003143	1682058	T→C							0.121						D237D (GAT→GAC)	YPO1483 →	hypothetical protein
NC_003143	1682099	A→G	0.116												Q251R (CAG→CGG)	YPO1483 →	hypothetical protein
NC_003143	1683462	Δ1 bp						0.01							coding (523/1086 nt)	YPO1484 →	hypothetical protein
NC_003143	1685237	C→T								0.034					S174S (AGC→AGT)	YPO1485 →	hypothetical protein
NC_003143	1685798	Δ1 bp		0.024											coding (1083/1764 nt)	YPO1485 →	hypothetical protein
NC_003143	1686021	A→C				0.159		0.156					0.163		T436P (ACC→CCC)	YPO1485 →	hypothetical protein
NC_003143	1686034	T→G							0.231						V440G (GTG→GGG)	YPO1485 →	hypothetical protein
NC_003143	1686036	C→G				0.137		0.151							R441G (CGG→GGG)	YPO1485 →	hypothetical protein
NC_003143	1686040	T→G								0.132					V442G (GTG→GGG)	YPO1485 →	hypothetical protein
NC_003143	1686073	A→C				0.159									Y453S (TAC→TCC)	YPO1485 →	hypothetical protein
NC_003143	1698247	+T											0.009		coding (955/1311 nt)	YPO1496 ←	heme‑binding protein
NC_003143	1699380	T→A					0.022								E167V (GAG→GTG)	YPO1497 ←	ABC transporter ATP‑binding protein
NC_003143	1701287	Δ1 bp								0.026					coding (2219/2361 nt)	YPO1499 ←	hypothetical protein
NC_003143	1703011	Δ1 bp				0.024									coding (495/2361 nt)	YPO1499 ←	hypothetical protein
NC_003143	1705284	A→C					0.056								G257G (GGT→GGG)	YPO1502 ←	alcohol dehydrogenase
NC_003143	1706685	Δ1 bp			0.032										coding (519/870 nt)	YPO1503 ←	LysR family transcriptional regulator
NC_003143	1709075	G→A											0.017		S134S (TCG→TCA)	folE →	GTP cyclohydrolase I
NC_003143	1709870	Δ1 bp				0.017		0.012					0.009		coding (480/1167 nt)	yeiB →	hypothetical protein
NC_003143	1740127	C→T				0.021									G275G (GGC→GGT)	YPO1529 →	decarboxylase
NC_003143	1742955	Δ3 bp						0.017							coding (198‑200/1845 nt)	YPO1532 →	siderophore biosynthetic enzyme
NC_003143	1745470	Δ1 bp											0.01		coding (90/849 nt)	YPO1533 ←	iron‑siderophore transport system,ATP‑binding component
NC_003143	1746906	C→T								0.044					A240T (GCC→ACC)	YPO1535 ←	iron‑siderophore transport system,transmembrane component
NC_003143	1748607	+A											0.013		coding (93/1080 nt)	YPO1536 ←	iron‑siderophore transport system,periplasmic binding protein
NC_003143	1748608	Δ1 bp						0.02							coding (92/1080 nt)	YPO1536 ←	iron‑siderophore transport system,periplasmic binding protein
NC_003143	1753525	C→A				0.052									intergenic (‑448/‑498)	YPO1538 ← / → galU	siderophore biosynthetic enzyme/UTP‑glucose‑1‑phosphate uridylyltransferase
NC_003143	1754888	C→G						0.012							A289G (GCC→GGC)	galU →	UTP‑glucose‑1‑phosphate uridylyltransferase
NC_003143	1760218	C→G		0.119			0.092	0.081	0.089	0.183			0.095	0.13	A123P (GCA→CCA)	hisH ←	imidazole glycerol phosphate synthase subunit HisH
NC_003143	1760225	C→T											0.048		Q120Q (CAG→CAA)	hisH ←	imidazole glycerol phosphate synthase subunit HisH
NC_003143	1760227	G→T												0.084	Q120K (CAG→AAG) ‡	hisH ←	imidazole glycerol phosphate synthase subunit HisH
NC_003143	1760228	A→T			0.116										N119K (AAT→AAA) ‡	hisH ←	imidazole glycerol phosphate synthase subunit HisH
NC_003143	1760233	A→C	0.234	0.216	0.258		0.186				0.204				W118G (TGG→GGG)	hisH ←	imidazole glycerol phosphate synthase subunit HisH
NC_003143	1760262	T→A		0.102											D108V (GAT→GTT)	hisH ←	imidazole glycerol phosphate synthase subunit HisH
NC_003143	1760277	A→T		0.262			0.161		0.153		0.166				V103E (GTA→GAA)	hisH ←	imidazole glycerol phosphate synthase subunit HisH
NC_003143	1760282	T→G			0.138	0.107		0.085		0.144	0.114		0.075		A101A (GCA→GCC)	hisH ←	imidazole glycerol phosphate synthase subunit HisH
NC_003143	1760286	T→C												0.076	D100G (GAT→GGT)	hisH ←	imidazole glycerol phosphate synthase subunit HisH
NC_003143	1760302	T→G	0.426	0.3	0.442	0.248	0.245	0.279	0.34	0.279	0.359	0.305	0.329	0.297	T95P (ACC→CCC)	hisH ←	imidazole glycerol phosphate synthase subunit HisH
NC_003143	1760305	T→G								0.075					T94P (ACC→CCC)	hisH ←	imidazole glycerol phosphate synthase subunit HisH
NC_003143	1762695	C→T	0.054												W34* (TGG→TGA)	hisC ←	histidinol‑phosphate aminotransferase
NC_003143	1771444	+T				0.022	0.029	0.014					0.015		intergenic (+135/‑325)	YPO1556 → / → yeeF	hypothetical protein/amino acid permease
NC_003143	1771445	Δ1 bp		0.028					0.053				0.022		intergenic (+136/‑324)	YPO1556 → / → yeeF	hypothetical protein/amino acid permease
NC_003143	1771778	G→T						0.406				0.045			D4Y (GAT→TAT)	yeeF →	amino acid permease
NC_003143	1773509	Δ1 bp											0.009		intergenic (+349/+388)	yeeF → / ← sbcB	amino acid permease/exonuclease I
NC_003143	1779021	A→T								0.209			0.127		I391F (ATT→TTT)	y1062 →	transposase for the IS285 insertion element
NC_003143	1779035	T→G									0.158				G395G (GGT→GGG)	y1062 →	transposase for the IS285 insertion element
NC_003143	1779065	T→G											0.136		intergenic (+6/‑4038)	y1062 → / → YPO1563	transposase for the IS285 insertion element/transmembrane transporter
NC_003143	1784401	A→C											0.083		P433P (CCA→CCC)	YPO1563 →	transmembrane transporter
NC_003143	1791213	+T									0.027		0.025		coding (103/1368 nt)	argG ←	argininosuccinate synthase
NC_003143	1791214	Δ1 bp			0.039						0.034		0.014		coding (102/1368 nt)	argG ←	argininosuccinate synthase
NC_003143	1794366	C→T											0.016		P14P (CCG→CCA)	YPO1572 ←	sugar transporter
NC_003143	1795613	A→G			0.032										intergenic (‑262/‑288)	YPO1573 ← / → YPO1574	polysaccharide deacetylase/hypothetical protein
NC_003143	1796740	Δ1 bp												0.019	coding (28/513 nt)	YPO1575 →	hypothetical protein
NC_003143	1799923	T→A						0.066							I117F (ATC→TTC)	YPO1577 ←	C4‑dicarboxylate transporter, large subunit
NC_003143	1799929	C→G											0.059		A115P (GCC→CCC)	YPO1577 ←	C4‑dicarboxylate transporter, large subunit
NC_003143	1799940	A→C						0.139	0.199	0.241		0.182		0.17	V111G (GTG→GGG)	YPO1577 ←	C4‑dicarboxylate transporter, large subunit
NC_003143	1799943	G→A											0.073		S110L (TCG→TTG)	YPO1577 ←	C4‑dicarboxylate transporter, large subunit
NC_003143	1799946	G→A					0.155								S109F (TCT→TTT)	YPO1577 ←	C4‑dicarboxylate transporter, large subunit
NC_003143	1799958	G→A								0.127					A105V (GCT→GTT)	YPO1577 ←	C4‑dicarboxylate transporter, large subunit
NC_003143	1799962	C→A									0.138	0.188			G104C (GGT→TGT)	YPO1577 ←	C4‑dicarboxylate transporter, large subunit
NC_003143	1799974	A→G			0.153			0.087							S100P (TCA→CCA)	YPO1577 ←	C4‑dicarboxylate transporter, large subunit
NC_003143	1799977	C→G		0.172	0.145					0.167					A99P (GCC→CCC)	YPO1577 ←	C4‑dicarboxylate transporter, large subunit
NC_003143	1799980	C→A			0.17						0.141				V98F (GTC→TTC)	YPO1577 ←	C4‑dicarboxylate transporter, large subunit
NC_003143	1799983	T→A		0.16	0.162		0.209								I97F (ATT→TTT)	YPO1577 ←	C4‑dicarboxylate transporter, large subunit
NC_003143	1799988	A→C		0.13	0.17	0.134									V95G (GTG→GGG)	YPO1577 ←	C4‑dicarboxylate transporter, large subunit
NC_003143	1799993	T→A				0.087	0.156	0.082						0.161	S93S (TCA→TCT)	YPO1577 ←	C4‑dicarboxylate transporter, large subunit
NC_003143	1799996	C→A						0.085							L92L (CTG→CTT)	YPO1577 ←	C4‑dicarboxylate transporter, large subunit
NC_003143	1800002	A→C									0.163			0.165	G90G (GGT→GGG)	YPO1577 ←	C4‑dicarboxylate transporter, large subunit
NC_003143	1800006	C→G											0.052		R89P (CGC→CCC)	YPO1577 ←	C4‑dicarboxylate transporter, large subunit
NC_003143	1800010	T→A		0.179		0.108	0.146		0.18	0.13	0.133	0.147		0.193	I88F (ATC→TTC)	YPO1577 ←	C4‑dicarboxylate transporter, large subunit
NC_003143	1800014	G→C												0.142	G86G (GGC→GGG)	YPO1577 ←	C4‑dicarboxylate transporter, large subunit
NC_003143	1800020	G→A		0.124											F84F (TTC→TTT)	YPO1577 ←	C4‑dicarboxylate transporter, large subunit
NC_003143	1800023	G→A		0.107				0.056						0.164	I83I (ATC→ATT)	YPO1577 ←	C4‑dicarboxylate transporter, large subunit
NC_003143	1800025	T→A			0.159	0.095	0.146	0.095			0.085		0.068	0.141	I83F (ATC→TTC) ‡	YPO1577 ←	C4‑dicarboxylate transporter, large subunit
NC_003143	1800027	T→A		0.158	0.166	0.134		0.098	0.129		0.12		0.081	0.162	Y82F (TAT→TTT) ‡	YPO1577 ←	C4‑dicarboxylate transporter, large subunit
NC_003143	1800031	C→A							0.143						A81S (GCC→TCC)	YPO1577 ←	C4‑dicarboxylate transporter, large subunit
NC_003143	1800043	G→A												0.121	L77L (CTG→TTG)	YPO1577 ←	C4‑dicarboxylate transporter, large subunit
NC_003143	1800059	G→C			0.143	0.109		0.073	0.131	0.12				0.15	G71G (GGC→GGG)	YPO1577 ←	C4‑dicarboxylate transporter, large subunit
NC_003143	1800063	T→C	0.28	0.171	0.201	0.169	0.174		0.142	0.174	0.142			0.181	E70G (GAG→GGG)	YPO1577 ←	C4‑dicarboxylate transporter, large subunit
NC_003143	1802056	Δ14 bp	0.977	0.96	0.942	0.97	1	0.651	0.997	0.925	0.985	0.956	0.976	0.982	intergenic (‑143/‑367)	YPO1579 ← / → YPO1580	C4‑dicarboxylate transporter,periplasmic protein/phosphopantetheinyl transferase
NC_003143	1802645	Δ1 bp							0.03						coding (210/741 nt)	YPO1580 →	phosphopantetheinyl transferase
NC_003143	1805281	C→A												0.022	G137* (GGA→TGA)	rafA ←	alpha‑galactosidase
NC_003143	1809255	+T											0.01		coding (33/246 nt)	dinI ←	DNA damage‑inducible protein I
NC_003143	1811049	T→A	0.211												W57R (TGG→AGG)	YPO1588 →	hypothetical protein
NC_003143	1811403	Δ9 bp						0.047							intergenic (+235/+34)	YPO1588 → / ← y1062	hypothetical protein/transposase for the IS285 insertion element
NC_003143	1811426	C→T										0.134			intergenic (+258/+19)	YPO1588 → / ← y1062	hypothetical protein/transposase for the IS285 insertion element
NC_003143	1811439	A→C		0.191		0.124	0.157	0.111		0.17			0.177		intergenic (+271/+6)	YPO1588 → / ← y1062	hypothetical protein/transposase for the IS285 insertion element
NC_003143	1811452	T→G	0.292												H401P (CAC→CCC)	y1062 ←	transposase for the IS285 insertion element
NC_003143	1811459	T→C											0.072		S399G (AGC→GGC)	y1062 ←	transposase for the IS285 insertion element
NC_003143	1811469	A→C		0.134				0.135		0.199			0.155		G395G (GGT→GGG)	y1062 ←	transposase for the IS285 insertion element
NC_003143	1811472	G→C								0.171					F394L (TTC→TTG)	y1062 ←	transposase for the IS285 insertion element
NC_003143	1811483	T→A											0.11		I391F (ATT→TTT)	y1062 ←	transposase for the IS285 insertion element
NC_003143	1822528	Δ1 bp						0.011							coding (240/930 nt)	fabD →	malonyl CoA‑ACP transacylase
NC_003143	1824406	+T											0.012		intergenic (+50/‑45)	acpP → / → fabF	acyl carrier protein/3‑oxoacyl‑ACP synthase
NC_003143	1824407	Δ1 bp											0.01		intergenic (+51/‑44)	acpP → / → fabF	acyl carrier protein/3‑oxoacyl‑ACP synthase
NC_003143	1825025	Δ1 bp												0.02	coding (575/1242 nt)	fabF →	3‑oxoacyl‑ACP synthase
NC_003143	1826457	Δ1 bp				0.192									intergenic (+107/‑309)	tnp → / → pabC	transposase for the IS1541 insertion element/4‑amino‑4‑deoxychorismate lyase
NC_003143	1826603	C→T											0.014		intergenic (+253/‑163)	tnp → / → pabC	transposase for the IS1541 insertion element/4‑amino‑4‑deoxychorismate lyase
NC_003143	1828998	Δ1 bp											0.012		coding (123/639 nt)	tmk →	thymidylate kinase
NC_003143	1831366	+T		0.043		0.025				0.041			0.016		intergenic (+6/‑300)	YPO1607 → / → ptsG	metallodependent hydrolase/PTS system glucose‑specific transporter subunits IIBC
NC_003143	1831367	Δ1 bp								0.048	0.031	0.045			intergenic (+7/‑299)	YPO1607 → / → ptsG	metallodependent hydrolase/PTS system glucose‑specific transporter subunits IIBC
NC_003143	1845978	T→A						0.045							intergenic (‑88/‑17)	y1093 ← / → ycfJ	transposase for insertion sequence IS100/hypothetical protein
NC_003143	1850379	Δ1 bp			0.033										intergenic (‑160/‑110)	mfd ← / → lolC	transcription‑repair coupling factor/outer membrane‑specific lipoprotein transporter subunit LolC
NC_003143	1851850	+G											0.01		coding (167/705 nt)	lolD →	lipoprotein transporter ATP‑binding subunit
NC_003143	1859105	C→G							0.024						L269L (CTG→CTC)	phoQ ←	sensor protein PhoQ
NC_003143	1860864	Δ1 bp						0.011							coding (559/624 nt)	YPO1635 ←	lipoprotein
NC_003143	1866017	+G											0.022		coding (76/627 nt)	ymfC ←	pseudouridine synthase
NC_003143	1866018	Δ1 bp				0.018									coding (75/627 nt)	ymfC ←	pseudouridine synthase
NC_003143	1872757	Δ1 bp					0.025								intergenic (‑79/‑81)	YPO1645 ← / → YPO1646	hypothetical protein/hypothetical protein
NC_003143	1873458	+T						0.015						0.015	intergenic (+237/‑295)	YPO1646 → / → YPO1648	hypothetical protein/phosphoanhydride phosphorylase
NC_003143	1874072	+G											0.014		coding (320/1326 nt)	YPO1648 →	phosphoanhydride phosphorylase
NC_003143	1874073	Δ1 bp						0.021					0.02		coding (321/1326 nt)	YPO1648 →	phosphoanhydride phosphorylase
NC_003143	1874613	Δ1 bp			0.026										coding (861/1326 nt)	YPO1648 →	phosphoanhydride phosphorylase
NC_003143	1878137	+A					0.027	0.013					0.013		coding (214/534 nt)	ylaC ←	hypothetical protein
NC_003143	1878138	Δ1 bp						0.011		0.026					coding (213/534 nt)	ylaC ←	hypothetical protein
NC_003143	1879022	C→A						0.078						0.098	V208F (GTC→TTC)	YPO1653 ←	Zinc‑binding dehydrogenase
NC_003143	1879046	T→A				0.096							0.075		I200F (ATT→TTT)	YPO1653 ←	Zinc‑binding dehydrogenase
NC_003143	1879049	C→A		0.133		0.091					0.109				A199S (GCT→TCT)	YPO1653 ←	Zinc‑binding dehydrogenase
NC_003143	1879059	G→C						0.076	0.158		0.152				G195G (GGC→GGG)	YPO1653 ←	Zinc‑binding dehydrogenase
NC_003143	1879075	G→C			0.147		0.127				0.117		0.108	0.109	A190G (GCG→GGG)	YPO1653 ←	Zinc‑binding dehydrogenase
NC_003143	1879080	A→C						0.105							R188R (CGT→CGG)	YPO1653 ←	Zinc‑binding dehydrogenase
NC_003143	1879093	G→C							0.107						S184W (TCG→TGG)	YPO1653 ←	Zinc‑binding dehydrogenase
NC_003143	1879098	T→C									0.109		0.094		V182V (GTA→GTG)	YPO1653 ←	Zinc‑binding dehydrogenase
NC_003143	1879099	A→C			0.287									0.157	V182G (GTA→GGA)	YPO1653 ←	Zinc‑binding dehydrogenase
NC_003143	1879103	T→C			0.215	0.165							0.125		T181A (ACG→GCG)	YPO1653 ←	Zinc‑binding dehydrogenase
NC_003143	1879109	T→A				0.093	0.201	0.107					0.143		I179F (ATT→TTT)	YPO1653 ←	Zinc‑binding dehydrogenase
NC_003143	1879120	G→C				0.113	0.104				0.101		0.097	0.075	A175G (GCG→GGG) ‡	YPO1653 ←	Zinc‑binding dehydrogenase
NC_003143	1879122	G→C		0.147				0.082			0.108		0.127	0.117	G174G (GGC→GGG) ‡	YPO1653 ←	Zinc‑binding dehydrogenase
NC_003143	1879136	T→C						0.059							S170G (AGC→GGC)	YPO1653 ←	Zinc‑binding dehydrogenase
NC_003143	1879145	T→A				0.089	0.092						0.081		I167F (ATT→TTT)	YPO1653 ←	Zinc‑binding dehydrogenase
NC_003143	1879150	G→T												0.112	T165K (ACA→AAA)	YPO1653 ←	Zinc‑binding dehydrogenase
NC_003143	1879995	+G											0.012		intergenic (‑352/+55)	YPO1653 ← / ← lacZ	Zinc‑binding dehydrogenase/beta‑D‑galactosidase
NC_003143	1885543	T→C										0.072			intergenic (+1152/‑1369)	YPO1656 → / → YPO1659	hypothetical protein/hypothetical protein
NC_003143	1889303	Δ1 bp												0.021	coding (771/2700 nt)	mgtB →	Mg(2+) transport ATPase protein B
NC_003143	1895125	T→G												0.077	G227G (GGT→GGG)	motB →	flagellar motor protein MotB
NC_003143	1898780	T→A											0.027		intergenic (+210/+82)	cheW → / ← yihN	purine‑binding chemotaxis protein/hypothetical protein
NC_003143	1912327	Δ1 bp											0.011		coding (1307/1674 nt)	cheD →	methyl‑accepting chemotaxis protein
NC_003143	1913744	A→G				0.022									intergenic (+1050/‑917)	cheD → / → cheR	methyl‑accepting chemotaxis protein/chemotaxis methyltransferase CheR
NC_003143	1916495	Δ1 bp											0.017		coding (963/1050 nt)	cheB →	chemotaxis‑specific methylesterase
NC_003143	1921507	+G						0.041					0.026	0.034	intergenic (+2452/‑636)	YPO1683 → / → YPO1686	N‑acetylmuramoyl‑L‑alanine amidase/hypothetical protein
NC_003143	1921508	Δ1 bp	0.12					0.026				0.048	0.023		intergenic (+2453/‑635)	YPO1683 → / → YPO1686	N‑acetylmuramoyl‑L‑alanine amidase/hypothetical protein
NC_003143	1921746	C→T										0.033			intergenic (+2691/‑397)	YPO1683 → / → YPO1686	N‑acetylmuramoyl‑L‑alanine amidase/hypothetical protein
NC_003143	1925116	Δ1 bp											0.019		intergenic (‑172/‑1003)	alr ← / → YPO1688	alanine racemase/hypothetical protein
NC_003143	1927214	Δ1 bp											0.011		coding (455/1257 nt)	YPO1689 →	lipoprotein
NC_003143	1928766	Δ1 bp		0.024											intergenic (+362/+173)	YPO1690 → / ← YPO1691	hypothetical protein/transposase/IS protein
NC_003143	1930874	T→A				0.02									intergenic (‑134/‑273)	y1093 ← / → YPO1693	transposase for insertion sequence IS100/hypothetical protein
NC_003143	1933979	Δ1 bp											0.01		coding (1757/2448 nt)	YPO1696 ←	outer membrane usher protein
NC_003143	1935767	+T											0.014		intergenic (‑32/+156)	YPO1696 ← / ← YPO1697	outer membrane usher protein/chaperone protein
NC_003143	1937706	T→C								0.033					T37A (ACG→GCG)	YPO1699 ←	hypothetical protein
NC_003143	1938567	+T											0.01		intergenic (‑193/+286)	YPO1700 ← / ← YPO1701	hypothetical protein/hypothetical protein
NC_003143	1943590	Δ1 bp											0.011		coding (46/714 nt)	proQ →	solute/DNA competence effector
NC_003143	1946393	+T		0.03		0.026					0.025		0.02		intergenic (+43/‑431)	prc → / → htpX	carboxy‑terminal protease/heat shock protein HtpX
NC_003143	1946394	Δ1 bp		0.024				0.01					0.029		intergenic (+44/‑430)	prc → / → htpX	carboxy‑terminal protease/heat shock protein HtpX
NC_003143	1946636	Δ1 bp											0.008		intergenic (+286/‑188)	prc → / → htpX	carboxy‑terminal protease/heat shock protein HtpX
NC_003143	1955468	C→A											0.049		V149F (GTT→TTT)	YPO1712 ←	transport protein
NC_003143	1955534	C→G						0.061							A127P (GCC→CCC)	YPO1712 ←	transport protein
NC_003143	1961720	T→G		0.134									0.065		A86A (GCA→GCC)	ydjM ←	hypothetical protein
NC_003143	1962353	Δ1 bp											0.011	0.021	intergenic (‑376/+104)	ydjM ← / ← YPO1718	hypothetical protein/hypothetical protein
NC_003143	1973569	Δ1 bp			0.035										intergenic (+177/‑1199)	y1062 → / → y1093	transposase for the IS285 insertion element/transposase for insertion sequence IS100
NC_003143	1974292	Δ1 bp											0.011		intergenic (+900/‑476)	y1062 → / → y1093	transposase for the IS285 insertion element/transposase for insertion sequence IS100
NC_003143	1980168	Δ1 bp												0.022	coding (1466/1719 nt)	YPO1735 ←	ABC transporter (ATP‑binding protein)
NC_003143	1981831	G→A											0.014		intergenic (‑198/‑458)	YPO1735 ← / → YPO1736	ABC transporter (ATP‑binding protein)/hypothetical protein
NC_003143	1984706	+T		0.027				0.012						0.037	coding (84/276 nt)	YPO1740 →	hypothetical protein
NC_003143	1984707	Δ1 bp										0.027			coding (85/276 nt)	YPO1740 →	hypothetical protein
NC_003143	1985962	G→T	0.185												intergenic (+148/‑89)	YPO1742 → / → aroP	hypothetical protein/aromatic amino acid transport protein
NC_003143	1988704	Δ1 bp											0.009		intergenic (‑376/‑626)	pagP ← / → YPO1745	palmitoyl transferase/hypothetical protein
NC_003143	1989429	T→C							1						S34P (TCT→CCT)	YPO1745 →	hypothetical protein
NC_003143	1992560	Δ1,959 bp	1													y1093–YPO1751	y1093, YPO1751
NC_003143	1994515	T→G	Δ	?	?	?	?	?	?	?	?	?	1	?	intergenic (+68/‑2384)	YPO1751 → / → fcuA	transposase/IS protein/ferrichrome receptor protein
NC_003143	2009963	C→T											0.014		A63V (GCG→GTG)	hpaD →	3,4‑dihydroxyphenylacetate 2,3‑dioxygenase
NC_003143	2013318	+G					0.03								coding (623/1368 nt)	hpaX →	4‑hydroxyphenylacetate permease
NC_003143	2013319	Δ1 bp			0.043			0.028					0.024	0.024	coding (624/1368 nt)	hpaX →	4‑hydroxyphenylacetate permease
NC_003143	2025254	G→T										0.028			intergenic (+16/‑294)	YPO1779 → / → ptrB	hypothetical protein/oligopeptidase B
NC_003143	2025557	Δ1 bp						0.011							coding (10/2052 nt)	ptrB →	oligopeptidase B
NC_003143	2035878	Δ1 bp												0.018	coding (307/2079 nt)	flhA →	flagellar biosynthesis protein FlhA
NC_003143	2038364	+T											0.011		intergenic (+292/‑1366)	flhE → / → tnp	flagellar protein FlhE precursor/transposase for the IS1541 insertion element
NC_003143	2039535	+G												0.017	intergenic (+1463/‑195)	flhE → / → tnp	flagellar protein FlhE precursor/transposase for the IS1541 insertion element
NC_003143	2054909	+A			0.029										coding (646/1014 nt)	flgL →	flagellar hook‑associated protein FlgL
NC_003143	2055906	C→T											0.018		G126G (GGG→GGA)	YPO1810 ←	transcriptional regulator
NC_003143	2057332	+A						0.019							coding (808/2067 nt)	YPO1811 →	short chain dehydrogenase
NC_003143	2062928	+G									0.04				coding (352/930 nt)	YPO1815 →	sugar ABC transporter permease
NC_003143	2062929	Δ1 bp											0.014		coding (353/930 nt)	YPO1815 →	sugar ABC transporter permease
NC_003143	2068716	Δ1 bp											0.014		coding (841/1002 nt)	fliM ←	flagellar motor switch protein FliM
NC_003143	2069077	C→T						0.016							A160A (GCG→GCA)	fliM ←	flagellar motor switch protein FliM
NC_003143	2070549	G→A									0.031				A368V (GCC→GTC)	fliK ←	flagellar hook‑length control protein FliK
NC_003143	2075957	A→T		0.148			0.12								N355K (AAT→AAA)	fliF ←	flagellar MS‑ring protein
NC_003143	2078775	Δ1 bp											0.013		intergenic (+36/+150)	YPO1833 → / ← YPO1834	hypothetical protein/glycosidase
NC_003143	2079903	Δ1 bp						0.011							intergenic (‑367/+3103)	YPO1834 ← / ← YPO1837	glycosidase/AraC family transcriptional regulator
NC_003143	2080890	Δ1 bp											0.011		intergenic (‑1354/+2116)	YPO1834 ← / ← YPO1837	glycosidase/AraC family transcriptional regulator
NC_003143	2081393	T→A											0.01		intergenic (‑1857/+1613)	YPO1834 ← / ← YPO1837	glycosidase/AraC family transcriptional regulator
NC_003143	2081776	+G						0.023			0.046		0.05	0.07	intergenic (‑2240/+1230)	YPO1834 ← / ← YPO1837	glycosidase/AraC family transcriptional regulator
NC_003143	2088258	Δ1 bp						0.015							coding (142/723 nt)	fliA →	flagellar biosynthesis sigma factor
NC_003143	2093819	+A											0.01		coding (13/339 nt)	YPO1849 ←	hypothetical protein
NC_003143	2095502	G→T												0.021	S1045Y (TCT→TAT)	putA ←	trifunctional transcriptional regulator/proline dehydrogenase/pyrroline‑5‑carboxylate dehydrogenase
NC_003143	2096525	Δ1 bp												0.022	coding (2111/3972 nt)	putA ←	trifunctional transcriptional regulator/proline dehydrogenase/pyrroline‑5‑carboxylate dehydrogenase
NC_003143	2110322	+A				0.019									coding (163/255 nt)	YPO1862 →	hypothetical protein
NC_003143	2111359	+T												0.016	intergenic (‑224/‑439)	YPO1864 ← / → uvrY	hypothetical protein/response regulator
NC_003143	2111360	Δ1 bp		0.022											intergenic (‑225/‑438)	YPO1864 ← / → uvrY	hypothetical protein/response regulator
NC_003143	2117177	+T						0.011				0.044	0.019		intergenic (+183/+639)	YPO1870 → / ← YPO1871	hypothetical protein/hypothetical protein
NC_003143	2117880	+9 bp	1	0.982	0.989	1	1	0.608	1	0.935	0.997	0.946	0.99	0.99	coding (95/159 nt)	YPO1871 ←	hypothetical protein
NC_003143	2124456	G→A			0.047										intergenic (+1279/+1527)	YPO1882 → / ← YPO1886	hypothetical protein/hypothetical protein
NC_003143	2135035	G→A											0.016		C11C (TGC→TGT)	YPO1898 ←	hypothetical protein
NC_003143	2160690	T→A	?	?	?		?	0.013	?	?	?			?	I489I (ATA→ATT)	irp2 ←	yersiniabactin biosynthetic protein
NC_003143	2177999	+A	?	?			?	0.024	?		?			?	intergenic (‑325/+4013)	YPO1922 ← / ← YPO1925	fimbrial protein/two‑component response regulator
NC_003143	2196239	A→G	?	?			?	0.66	?	?	?			?	intergenic (‑288/+437)	ansP ← / ← YPO1938	L‑asparagine permease/deoR family transcriptional regulator
NC_003143	2204722	Δ16 bp	?	?	?		?	0.334	?	?	?	0.708		?	intergenic (+76/‑210)	YPO1942 → / → YPO1943	hypothetical protein/hypothetical protein
NC_003143	2226879	A→G	?	?	?		?	0.068	?	?	?	?		?	S182G (AGC→GGC)	YPO1960 →	GntR family transcriptional regulator
NC_003143	2238495	16 bp x 2						0.328							duplication	YPO1969 → / ← hutG	transposase/IS protein/N‑formylglutamate amidohydrolase
NC_003143	2245765	Δ1 bp									0.026				coding (200/1977 nt)	YPO1976 ←	hypothetical protein
NC_003143	2249818	Δ1 bp											0.012		coding (384/1287 nt)	YPO1981 →	coenzyme synthetase
NC_003143	2250138	Δ1 bp											0.014		coding (704/1287 nt)	YPO1981 →	coenzyme synthetase
NC_003143	2250928	A→G											0.058		D25G (GAC→GGC) ‡	YPO1982 →	dehydrogenase
NC_003143	2250929	C→G											0.043		D25E (GAC→GAG) ‡	YPO1982 →	dehydrogenase
NC_003143	2250948	A→T					0.153								I32F (ATT→TTT)	YPO1982 →	dehydrogenase
NC_003143	2250948	A→G												0.123	I32V (ATT→GTT)	YPO1982 →	dehydrogenase
NC_003143	2250954	C→G			0.176				0.141	0.216	0.287				R34G (CGG→GGG)	YPO1982 →	dehydrogenase
NC_003143	2250967	A→G			0.23		0.134	0.086		0.14	0.147		0.129		E38G (GAG→GGG)	YPO1982 →	dehydrogenase
NC_003143	2250978	A→C		0.196			0.161	0.096			0.162		0.131	0.11	T42P (ACG→CCG)	YPO1982 →	dehydrogenase
NC_003143	2250987	C→G		0.151				0.086					0.054	0.1	R45G (CGT→GGT)	YPO1982 →	dehydrogenase
NC_003143	2250991	A→T		0.134							0.143				Y46F (TAT→TTT)	YPO1982 →	dehydrogenase
NC_003143	2251022	A→C									0.122				T56T (ACA→ACC)	YPO1982 →	dehydrogenase
NC_003143	2251027	A→T				0.135									D58V (GAT→GTT)	YPO1982 →	dehydrogenase
NC_003143	2251047	A→T					0.164	0.119			0.105		0.079	0.108	I65F (ATT→TTT)	YPO1982 →	dehydrogenase
NC_003143	2251062	C→G		0.111				0.064							R70G (CGA→GGA) ‡	YPO1982 →	dehydrogenase
NC_003143	2251064	A→G					0.173	0.159					0.13	0.114	R70R (CGA→CGG) ‡	YPO1982 →	dehydrogenase
NC_003143	2251067	C→G			0.133										A71A (GCC→GCG)	YPO1982 →	dehydrogenase
NC_003143	2252014	Δ1 bp											0.012		coding (198/1155 nt)	YPO1983 →	glycosyl transferase
NC_003143	2260786	+T		0.026		0.03		0.028	0.051		0.04		0.047	0.028	coding (13/2163 nt)	YPO1989 ←	hypothetical protein
NC_003143	2263380	Δ1 bp			0.033										coding (2005/2112 nt)	YPO1990 →	hypothetical protein
NC_003143	2263656	A→T								0.032					intergenic (+169/‑78)	YPO1990 → / → YPO1991	hypothetical protein/hypothetical protein
NC_003143	2264227	T→A			0.101										V165E (GTG→GAG)	YPO1991 →	hypothetical protein
NC_003143	2265711	Δ1 bp				0.026	0.033	0.017				0.032	0.02		coding (241/681 nt)	YPO1993 ←	dehydrogenase
NC_003143	2266859	Δ1 bp							0.026						coding (384/951 nt)	YPO1994 ←	hypothetical protein
NC_003143	2267415	Δ1 bp						0.012							coding (747/933 nt)	YPO1995 ←	hypothetical protein
NC_003143	2269583	T→C				0.019									intergenic (‑511/+280)	YPO1996 ← / ← YPO1997	hypothetical protein/hypothetical protein
NC_003143	2269619	Δ1 bp											0.01		intergenic (‑547/+244)	YPO1996 ← / ← YPO1997	hypothetical protein/hypothetical protein
NC_003143	2277553	+A						0.015					0.023		intergenic (+169/+40)	YPO2004 → / ← YPO2005	hypothetical protein/hypothetical protein
NC_003143	2277554	Δ1 bp			0.03	0.026							0.015		intergenic (+170/+39)	YPO2004 → / ← YPO2005	hypothetical protein/hypothetical protein
NC_003143	2287846	G→A									0.032				intergenic (‑212/‑94)	lolB ← / → hemA	molecular chaperone LolB/glutamyl‑tRNA reductase
NC_003143	2293369	Δ1 bp											0.04		intergenic (+1/‑481)	kdsA → / → tnp	2‑dehydro‑3‑deoxyphosphooctonate aldolase/transposase for the IS1541 insertion element
NC_003143	2296816	C→A											0.027		intergenic (‑87/+1511)	y1093 ← / ← YPO2027a	transposase for insertion sequence IS100/hypothetical protein
NC_003143	2296817	G→A											0.027		intergenic (‑88/+1510)	y1093 ← / ← YPO2027a	transposase for insertion sequence IS100/hypothetical protein
NC_003143	2296821	A→T											0.028		intergenic (‑92/+1506)	y1093 ← / ← YPO2027a	transposase for insertion sequence IS100/hypothetical protein
NC_003143	2298880	+A											0.011	0.034	intergenic (‑257/+44)	YPO2027a ← / ← YPt_27	hypothetical protein/tRNA‑Ser
NC_003143	2298881	Δ1 bp											0.026		intergenic (‑258/+43)	YPO2027a ← / ← YPt_27	hypothetical protein/tRNA‑Ser
NC_003143	2306896	+G											0.013		coding (932/1113 nt)	YPO2036 →	transcriptional regulator
NC_003143	2308181	T→C							0.026						L157S (TTA→TCA)	YPO2037 →	hydrolase
NC_003143	2310624	+C					0.035	0.014		0.05			0.043	0.027	coding (1040/1206 nt)	YPO2040 ←	multidrug resistance protein MdtH
NC_003143	2310625	Δ1 bp											0.018		coding (1039/1206 nt)	YPO2040 ←	multidrug resistance protein MdtH
NC_003143	2314843	C→T											0.035		L140L (CTG→TTG)	mviN →	hypothetical protein
NC_003143	2315049	Δ1 bp						0.016							coding (624/1536 nt)	mviN →	hypothetical protein
NC_003143	2315966	Δ16 bp						0.967							intergenic (+5/‑448)	mviN → / → YPO2044	hypothetical protein/hemolysin activator protein
NC_003143	2316447	+T											0.012		coding (19/1674 nt)	YPO2044 →	hemolysin activator protein
NC_003143	2316448	Δ1 bp											0.01		coding (20/1674 nt)	YPO2044 →	hemolysin activator protein
NC_003143	2319446	Δ1 bp											0.01		coding (1315/4731 nt)	YPO2045 →	hemolysin
NC_003143	2319791	+G			0.06			0.041			0.03		0.028	0.027	coding (1660/4731 nt)	YPO2045 →	hemolysin
NC_003143	2319792	Δ1 bp		0.042				0.017		0.049			0.018		coding (1661/4731 nt)	YPO2045 →	hemolysin
NC_003143	2320317	Δ1 bp											0.01		coding (2186/4731 nt)	YPO2045 →	hemolysin
NC_003143	2321174	+G											0.011		coding (3043/4731 nt)	YPO2045 →	hemolysin
NC_003143	2321737	Δ1 bp											0.01		coding (3606/4731 nt)	YPO2045 →	hemolysin
NC_003143	2322800	A→G									0.036				S1557G (AGC→GGC)	YPO2045 →	hemolysin
NC_003143	2322826	Δ1 bp	0.058			0.08		0.015				0.034		0.022	coding (4695/4731 nt)	YPO2045 →	hemolysin
NC_003143	2323279	C→T			0.029										P515P (CCG→CCA)	argS ←	arginyl‑tRNA synthetase
NC_003143	2325276	Δ4 bp	?		?	?	?		?	?	0.589		?	?	intergenic (‑453/‑167)	argS ← / → YPO2047	arginyl‑tRNA synthetase/hypothetical protein
NC_003143	2325284	Δ1 bp						0.026					0.019		intergenic (‑461/‑162)	argS ← / → YPO2047	arginyl‑tRNA synthetase/hypothetical protein
NC_003143	2325285	Δ1 bp						0.026					0.019		intergenic (‑462/‑161)	argS ← / → YPO2047	arginyl‑tRNA synthetase/hypothetical protein
NC_003143	2325286	Δ1 bp						0.026					0.017		intergenic (‑463/‑160)	argS ← / → YPO2047	arginyl‑tRNA synthetase/hypothetical protein
NC_003143	2325287	Δ1 bp						0.022					0.017		intergenic (‑464/‑159)	argS ← / → YPO2047	arginyl‑tRNA synthetase/hypothetical protein
NC_003143	2326352	Δ1 bp											0.011		coding (100/765 nt)	cutC →	copper homeostasis protein CutC
NC_003143	2329935	C→A										0.045			A210S (GCC→TCC)	YPO2052 ←	hypothetical protein
NC_003143	2343969	C→T	0.053												P155P (CCG→CCA)	pykA ←	pyruvate kinase
NC_003143	2345886	Δ1 bp											0.009		intergenic (‑254/‑108)	hexR ← / → zwf	DNA‑binding transcriptional regulator HexR/glucose‑6‑phosphate 1‑dehydrogenase
NC_003143	2346456	C→A	1												P155T (CCC→ACC)	zwf →	glucose‑6‑phosphate 1‑dehydrogenase
NC_003143	2346456	C→T										0.833			P155S (CCC→TCC)	zwf →	glucose‑6‑phosphate 1‑dehydrogenase
NC_003143	2347137	A→C					1								I382L (ATC→CTC)	zwf →	glucose‑6‑phosphate 1‑dehydrogenase
NC_003143	2347182	C→T	0.051		1										H397Y (CAT→TAT)	zwf →	glucose‑6‑phosphate 1‑dehydrogenase
NC_003143	2348617	+A											0.009		intergenic (+265/‑429)	eda → / → YPO2068	keto‑hydroxyglutarate‑aldolase/keto‑deoxy‑ phosphogluconate aldolase/hypothetical protein
NC_003143	2354327	+T								0.063			0.03		intergenic (+478/‑165)	YPO2073 → / → fadD	lipoprotein/long‑chain‑fatty‑acid‑‑CoA ligase
NC_003143	2354328	Δ1 bp					0.033						0.036		intergenic (+479/‑164)	YPO2073 → / → fadD	lipoprotein/long‑chain‑fatty‑acid‑‑CoA ligase
NC_003143	2367363	C→T			0.035										A45A (GCG→GCA)	YPO2088 ←	methyltransferase
NC_003143	2369243	Δ1 bp								0.033					coding (147/219 nt)	YPO2092 →	hypothetical protein
NC_003143	2383443	A→G						0.056					0.072	0.099	E44G (GAG→GGG)	YPO2113 →	hypothetical protein
NC_003143	2383457	A→T		0.133	0.221	0.099	0.147	0.117	0.18	0.198	0.131	0.145	0.237	0.093	I49F (ATT→TTT)	YPO2113 →	hypothetical protein
NC_003143	2383466	A→T		0.195	0.158	0.115		0.108		0.204			0.213	0.101	I52F (ATT→TTT)	YPO2113 →	hypothetical protein
NC_003143	2383476	A→T		0.135		0.09	0.104								Y55F (TAT→TTT)	YPO2113 →	hypothetical protein
NC_003143	2383486	T→G		0.156	0.129	0.107	0.15	0.092		0.218			0.124		G58G (GGT→GGG)	YPO2113 →	hypothetical protein
NC_003143	2383488	A→G											0.061		E59G (GAG→GGG)	YPO2113 →	hypothetical protein
NC_003143	2383516	T→G		0.121				0.069					0.16		G68G (GGT→GGG)	YPO2113 →	hypothetical protein
NC_003143	2396210	A→T											0.01		R104* (AGA→TGA)	YPO2128 →	phage‑related lipoprotein
NC_003143	2400849	Δ1 bp											0.012		coding (148/999 nt)	YPO2132 →	hypothetical protein
NC_003143	2402127	Δ1 bp										0.035			coding (411/918 nt)	YPO2133 →	hypothetical protein
NC_003143	2405370	Δ1 bp											0.019		coding (601/1173 nt)	YPO2137 ←	hypothetical protein
NC_003143	2407697	Δ1 bp											0.014		coding (234/741 nt)	YPO2139 ←	hypothetical protein
NC_003143	2407905	C→T										0.032			G9D (GGC→GAC)	YPO2139 ←	hypothetical protein
NC_003143	2411930	Δ1 bp											0.01		coding (206/1575 nt)	nhaB ←	sodium/proton antiporter
NC_003143	2416244	+G	0.054												coding (929/1305 nt)	dadA →	D‑amino acid dehydrogenase small subunit
NC_003143	2416245	Δ1 bp											0.012		coding (930/1305 nt)	dadA →	D‑amino acid dehydrogenase small subunit
NC_003143	2421003	T→A									0.132				I77F (ATT→TTT)	YPO2151 ←	hypothetical protein
NC_003143	2434375	C→T											0.014		A137V (GCA→GTA)	selD →	selenophosphate synthetase
NC_003143	2444437	T→C					0.024								intergenic (‑718/‑616)	YPO2172 ← / → YPO2173	hypothetical protein/response regulator of RpoS
NC_003143	2445085	Δ14 bp								0.474	0.388				coding (33‑46/1017 nt)	YPO2173 →	response regulator of RpoS
NC_003143	2445244	Δ1 bp							0.033	0.038					coding (192/1017 nt)	YPO2173 →	response regulator of RpoS
NC_003143	2458584	A→T					0.03								D339V (GAT→GTT)	oppA →	periplasmic oligopeptide‑binding protein precursor
NC_003143	2463993	+G						0.013		0.047			0.016		intergenic (+845/+230)	oppF → / ← YPO2187	oligopeptide transport ATP‑binding protein/dsDNA‑mimic protein
NC_003143	2464519	C→A			0.134										D10Y (GAT→TAT)	YPO2187 ←	dsDNA‑mimic protein
NC_003143	2468377	Δ1 bp					0.033								intergenic (+143/+441)	YPO2191 → / ← YPO2192	hypothetical protein/hypothetical protein
NC_003143	2473577	Δ1 bp											0.011		intergenic (‑941/+1145)	ispZ ← / ← YPO2199	intracellular septation protein A/hypothetical protein
NC_003143	2473707	Δ1 bp						0.015							intergenic (‑1071/+1015)	ispZ ← / ← YPO2199	intracellular septation protein A/hypothetical protein
NC_003143	2481747	T→G											0.145		T85P (ACC→CCC)	trpD ←	anthranilate phosphoribosyltransferase
NC_003143	2481751	A→C											0.098		D83E (GAT→GAG)	trpD ←	anthranilate phosphoribosyltransferase
NC_003143	2481785	T→G		0.18											Y72S (TAC→TCC)	trpD ←	anthranilate phosphoribosyltransferase
NC_003143	2490865	Δ1 bp											0.012		coding (243/375 nt)	YPO2217a →	hypothetical protein
NC_003143	2490968	C→T	0.049												R116W (CGG→TGG)	YPO2217a →	hypothetical protein
NC_003143	2503659	+G								0.063					intergenic (‑319/‑148)	YPO2226 ← / → pyrF	hypothetical protein/orotidine 5'‑phosphate decarboxylase
NC_003143	2505097	+G												0.017	intergenic (+227/+11)	YPO2228 → / ← osmB	translation initiation factor Sui1/lipoprotein
NC_003143	2505098	Δ1 bp											0.015		intergenic (+228/+10)	YPO2228 → / ← osmB	translation initiation factor Sui1/lipoprotein
NC_003143	2505207	G→A										0.033			G39G (GGC→GGT)	osmB ←	lipoprotein
NC_003143	2509334	G→A							0.034						P308S (CCC→TCC)	cstA ←	carbon starvation protein A
NC_003143	2511577	Δ1 bp				0.023									coding (963/1935 nt)	rnb ←	exoribonuclease II
NC_003143	2511982	Δ51 bp						0.691							coding (508‑558/1935 nt)	rnb ←	exoribonuclease II
NC_003143	2515973	G→A											0.016		A129V (GCA→GTA)	nth ←	endonuclease III
NC_003143	2519253	Δ1 bp						0.013							intergenic (‑506/‑22)	rnfD ← / → YPO2243	electron transport complex protein RnfD/AraC family transcriptional regulator
NC_003143	2519254	Δ1 bp						0.013							intergenic (‑507/‑21)	rnfD ← / → YPO2243	electron transport complex protein RnfD/AraC family transcriptional regulator
NC_003143	2525305	+A			0.041				0.045				0.023		intergenic (‑1402/‑2527)	YPO2247 ← / → YPO2252	hypothetical protein/toxin transport protein
NC_003143	2527433	Δ1 bp			0.039										intergenic (‑3530/‑399)	YPO2247 ← / → YPO2252	hypothetical protein/toxin transport protein
NC_003143	2533470	+A			0.043	0.026		0.019			0.038	0.05	0.031	0.041	intergenic (‑21/‑387)	araB ← / → araF	ribulokinase/L‑arabinose‑binding periplasmic protein precursor
NC_003143	2541083	A→G												0.019	K328K (AAA→AAG)	YPO2260 →	hypothetical protein
NC_003143	2541463	+A					0.032				0.035				coding (130/600 nt)	YPO2261 →	hypothetical protein
NC_003143	2543146	T→C							0.028						P127P (CCA→CCG)	YPO2262 ←	hypothetical protein
NC_003143	2547288	+T				0.023									coding (350/936 nt)	tus ←	DNA replication terminus site‑binding protein
NC_003143	2548344	+C											0.013		coding (797/1119 nt)	YPO2266 ←	hypothetical protein
NC_003143	2549446	Δ1 bp												0.018	intergenic (‑306/‑1007)	YPO2266 ← / → mlc	hypothetical protein/ROK family transcriptional regulator
NC_003143	2552583	Δ18 bp	0.969	1	0.962	0.99	1	0.992	1	1	1	1	0.993	1	intergenic (+21/+103)	bioD → / ← YPO2270	dithiobiotin synthetase/voltage‑gated ClC‑type chloride channel ClcB
NC_003143	2552705	A→G									0.03				*415Q (TAA→CAA)	YPO2270 ←	voltage‑gated ClC‑type chloride channel ClcB
NC_003143	2553887	G→A	0.051												L21L (CTG→TTG)	YPO2270 ←	voltage‑gated ClC‑type chloride channel ClcB
NC_003143	2555354	C→A											0.002		E77D (GAG→GAT)	YPO2273 ←	hypothetical protein
NC_003143	2556331	+A											0.002		coding (552/1053 nt)	YPO2274 →	hypothetical protein
NC_003143	2556332	Δ1 bp						0.003					0.003		coding (553/1053 nt)	YPO2274 →	hypothetical protein
NC_003143	2565634	Δ1 bp											0.01		coding (12/624 nt)	YPO2285 ←	ribose‑binding periplasmic protein (partial)
NC_003143	2567269	Δ1 bp						0.017							coding (427/822 nt)	YPO2287 →	transport system permease
NC_003143	2568117	Δ1 bp			0.039									0.019	coding (1479/1641 nt)	amn ←	AMP nucleosidase
NC_003143	2569050	C→T											0.014		P182P (CCG→CCA)	amn ←	AMP nucleosidase
NC_003143	2574267	Δ1 bp												0.022	coding (3029/3072 nt)	YPO2290 →	virulence factor
NC_003143	2578006	+14 bp	1	0.995	0.953		0.989	0.969		0.987		1	0.99	1	intergenic (‑196/‑377)	YPO2292 ← / → ilvB	lipoprotein/acetolactate synthase catalytic subunit
NC_003143	2578006	+TCACCTA						0.527	0.935						intergenic (‑196/‑377)	YPO2292 ← / → ilvB	lipoprotein/acetolactate synthase catalytic subunit
NC_003143	2580889	Δ1 bp								0.029					coding (222/675 nt)	YPO2295 ←	nucleotidase
NC_003143	2582658	+C											0.024		coding (979/1011 nt)	YPO2297 ←	hypothetical protein
NC_003143	2589275	Δ3 bp		0.025		0.024		0.019				0.04	0.019		coding (695‑697/1395 nt)	pntB ←	pyridine nucleotide transhydrogenase
NC_003143	2591680	T→C												0.592	intergenic (‑110/+11)	pntA ← / ← YPO2304	NAD(P) transhydrogenase subunit alpha/hypothetical protein
NC_003143	2591681	G→A		0.975				0.548							intergenic (‑111/+10)	pntA ← / ← YPO2304	NAD(P) transhydrogenase subunit alpha/hypothetical protein
NC_003143	2591856	Δ5 bp							0.05						coding (35‑39/204 nt)	YPO2304 ←	hypothetical protein
NC_003143	2596217	+T				0.016		0.028			0.031		0.04	0.032	intergenic (+20/‑8)	rstA → / → rstB	DNA‑binding transcriptional regulator RstA/sensor protein RstB
NC_003143	2596218	Δ1 bp				0.012				0.051			0.011		intergenic (+21/‑7)	rstA → / → rstB	DNA‑binding transcriptional regulator RstA/sensor protein RstB
NC_003143	2600124	G→A											0.014		intergenic (‑449/‑521)	tnp ← / → YPO2312	transposase for the IS1541 insertion element/insecticidal toxin complex
NC_003143	2601482	T→G			0.09										S280A (TCC→GCC)	YPO2312 →	insecticidal toxin complex
NC_003143	2604386	Δ1 bp				0.092								0.042	intergenic (‑445/+69)	YPO2314 ← / ← YPO2315	invertase protein (partial)/hypothetical protein
NC_003143	2604582	Δ1 bp											0.014		coding (452/579 nt)	YPO2315 ←	hypothetical protein
NC_003143	2604708	T→A											0.01		E109V (GAG→GTG)	YPO2315 ←	hypothetical protein
NC_003143	2605833	T→C		0.022											intergenic (‑220/‑175)	YPO2316 ← / → YPO2317	hypothetical protein/hypothetical protein
NC_003143	2606316	+CAGCAC	0.935	0.887	0.821	0.942	0.911	0.631	0.898	0.826	0.886	0.868	0.868	0.889	coding (100/285 nt)	asr →	acid shock protein
NC_003143	2616539	G→C			0.139	0.079									R114R (CGC→CGG)	YPO2326 ←	hypothetical protein
NC_003143	2618849	Δ1 bp											0.01		coding (929/2697 nt)	YPO2328 ←	hypothetical protein
NC_003143	2626714	A→G		0.103											S982G (AGC→GGC)	nifJ →	pyruvate‑flavodoxin oxidoreductase
NC_003143	2629690	T→A								0.075					Y300* (TAT→TAA)	YPO2336 →	hypothetical protein
NC_003143	2639189	C→T					0.028								R80H (CGT→CAT)	tyrR ←	DNA‑binding transcriptional regulator TyrR
NC_003143	2644650	C→T			0.037										A89T (GCT→ACT)	pspA ←	phage shock protein PspA
NC_003143	2645761	Δ1 bp											0.011		coding (603/1029 nt)	pspF →	phage shock protein operon transcriptional activator
NC_003143	2648032	T→C												0.02	T186T (ACT→ACC)	sapA →	peptide transport periplasmic protein precursor
NC_003143	2649715	C→A										0.034			R200S (CGC→AGC)	sapB →	peptide transport system permease
NC_003143	2654779	Δ1 bp		0.029											intergenic (+342/‑301)	YPO2360 → / → tppB	hypothetical protein/tripeptide transporter permease
NC_003143	2657869	+A											0.015		coding (194/264 nt)	YPO2363 →	hypothetical protein
NC_003143	2661630	Δ1 bp											0.011		coding (39/861 nt)	pdxY ←	pyridoxamine kinase
NC_003143	2663352	+C				0.021							0.019		coding (581/654 nt)	pdxH ←	pyridoxamine 5'‑phosphate oxidase
NC_003143	2663353	Δ1 bp						0.013							coding (580/654 nt)	pdxH ←	pyridoxamine 5'‑phosphate oxidase
NC_003143	2665075	Δ1 bp											0.011		coding (433/1113 nt)	anmK ←	anhydro‑N‑acetylmuramic acid kinase
NC_003143	2668155	Δ1 bp											0.012		coding (645/897 nt)	YPO2375 ←	aldo/keto reductase
NC_003143	2669481	Δ1 bp											0.009		coding (138/1638 nt)	YPO2377 →	cell division protein
NC_003143	2677451	A→C											0.011		K166T (AAA→ACA)	rnt →	ribonuclease T
NC_003143	2682306	A→G											0.014		L259S (TTG→TCG)	YPO2388 ←	DNA‑binding transcriptional regulator
NC_003143	2685584	+G						0.012	0.038			0.041	0.012		coding (532/1152 nt)	cfa →	cyclopropane fatty acyl phospholipid synthase
NC_003143	2685585	Δ1 bp											0.02	0.018	coding (533/1152 nt)	cfa →	cyclopropane fatty acyl phospholipid synthase
NC_003143	2689342	+A	0.045		0.027			0.013							intergenic (+354/‑222)	YPt_31 → / → pykF	tRNA‑Val/pyruvate kinase
NC_003143	2689343	Δ1 bp					0.027						0.017		intergenic (+355/‑221)	YPt_31 → / → pykF	tRNA‑Val/pyruvate kinase
NC_003143	2689599	Δ1 bp							0.027						coding (36/1413 nt)	pykF →	pyruvate kinase
NC_003143	2690698	Δ1 bp						0.019					0.016	0.035	coding (1135/1413 nt)	pykF →	pyruvate kinase
NC_003143	2690728	Δ1 bp								0.035					coding (1165/1413 nt)	pykF →	pyruvate kinase
NC_003143	2695383	Δ1 bp											0.009		intergenic (+818/+516)	YPO2397 → / ← YPO2399	transposase/IS protein/cysteine desufuration protein SufE
NC_003143	2697825	G→A											0.014		C376C (TGC→TGT)	YPO2401 ←	cysteine desulfurase
NC_003143	2703470	Δ1 bp												0.027	coding (2476/3057 nt)	YPO2407 ←	hypothetical protein
NC_003143	2704802	C→A					0.026								G382W (GGG→TGG)	YPO2407 ←	hypothetical protein
NC_003143	2708031	+T						0.028					0.02		intergenic (+362/+237)	YPO2408 → / ← ppsA	hypothetical protein/phosphoenolpyruvate synthase
NC_003143	2714230	Δ1 bp											0.009		intergenic (+1217/+467)	aroH → / ← lplA	phospho‑2‑dehydro‑3‑deoxyheptonate aldolase/lipoate‑protein ligase A
NC_003143	2716943	+C			0.1	0.045		0.032	0.045		0.066	0.045	0.028	0.064	coding (26/387 nt)	YPO2416 ←	hypothetical protein
NC_003143	2716944	Δ1 bp						0.014		0.067					coding (25/387 nt)	YPO2416 ←	hypothetical protein
NC_003143	2719714	Δ1 bp								0.04					coding (159/906 nt)	YPO2419 ←	hypothetical protein
NC_003143	2723423	+C											0.014		coding (571/1155 nt)	YPO2422 ←	UDP‑4‑amino‑4‑deoxy‑L‑arabinose‑‑oxoglutarate aminotransferase
NC_003143	2727643	+T								0.027					intergenic (‑201/+133)	YPO2426 ← / ← ihfA	hypothetical protein/integration host factor subunit alpha
NC_003143	2727644	Δ1 bp											0.015		intergenic (‑202/+132)	YPO2426 ← / ← ihfA	hypothetical protein/integration host factor subunit alpha
NC_003143	2729310	A→C	0.2												G385G (GGT→GGG)	pheT ←	phenylalanyl‑tRNA synthetase subunit beta
NC_003143	2735021	G→T								0.038					A37A (GCC→GCA)	thrS ←	threonyl‑tRNA synthetase
NC_003143	2736017	T→A												0.02	intergenic (+283/‑27)	YPO2434 → / → YPO2435	hypothetical protein/hypothetical protein
NC_003143	2738217	C→T									0.032				R105H (CGT→CAT)	YPO2438 ←	membrane‑bound lytic murein transglycosylase
NC_003143	2743288	Δ1 bp				0.023									coding (613/876 nt)	YPO2444 →	hypothetical protein
NC_003143	2755557	Δ1 bp											0.013		intergenic (‑52/+435)	ypeR ← / ← YPO2458	quorum‑sensing transcriptional activator YpeR/LysR family transcriptional regulator
NC_003143	2755582	Δ1 bp											0.013		intergenic (‑77/+410)	ypeR ← / ← YPO2458	quorum‑sensing transcriptional activator YpeR/LysR family transcriptional regulator
NC_003143	2758007	C→T												0.024	A214A (GCC→GCT)	YPO2459 →	transporter protein
NC_003143	2763404	G→T			0.159										Q287K (CAG→AAG)	YPO2465 ←	hypothetical protein
NC_003143	2763408	A→T		0.117						0.143					N285K (AAT→AAA)	YPO2465 ←	hypothetical protein
NC_003143	2763423	T→G	0.186	0.24	0.244	0.25	0.251		0.221		0.275	0.205			A280A (GCA→GCC)	YPO2465 ←	hypothetical protein
NC_003143	2763425	C→G						0.088							A280P (GCA→CCA)	YPO2465 ←	hypothetical protein
NC_003143	2763453	G→C	0.173	0.17		0.116	0.11	0.142	0.163	0.235	0.11	0.17	0.155	0.138	G270G (GGC→GGG)	YPO2465 ←	hypothetical protein
NC_003143	2763456	A→C	0.183	0.146	0.145	0.19		0.14		0.166	0.15	0.245		0.135	R269R (CGT→CGG)	YPO2465 ←	hypothetical protein
NC_003143	2763465	G→T												0.126	N266K (AAC→AAA)	YPO2465 ←	hypothetical protein
NC_003143	2763498	A→C	0.151			0.148	0.124			0.156		0.149		0.099	G255G (GGT→GGG)	YPO2465 ←	hypothetical protein
NC_003143	2763506	G→T		0.113				0.094					0.121	0.104	H253N (CAT→AAT)	YPO2465 ←	hypothetical protein
NC_003143	2764373	Δ1 bp											0.008		coding (182/255 nt)	YPO2466 ←	hypothetical protein
NC_003143	2764727	Δ1 bp											0.01		coding (3231/3288 nt)	YPO2467 ←	hypothetical protein
NC_003143	2764733	Δ1 bp		0.025											coding (3225/3288 nt)	YPO2467 ←	hypothetical protein
NC_003143	2767454	C→T										0.035			W168* (TGG→TGA)	YPO2467 ←	hypothetical protein
NC_003143	2771484	Δ12 bp						0.705							intergenic (+100/+472)	YPO2470 → / ← YPO2471	hypothetical protein/hypothetical protein
NC_003143	2771783	+A											0.014		intergenic (+399/+184)	YPO2470 → / ← YPO2471	hypothetical protein/hypothetical protein
NC_003143	2771784	Δ1 bp		0.026											intergenic (+400/+183)	YPO2470 → / ← YPO2471	hypothetical protein/hypothetical protein
NC_003143	2775400	Δ1 bp											0.01		coding (57/939 nt)	YPO2473 ←	hypothetical protein
NC_003143	2781439	Δ1 bp											0.01		coding (331/1389 nt)	manB →	phosphomannomutase
NC_003143	2785011	Δ1 bp											0.01		coding (186/453 nt)	YPO2482 ←	hypothetical protein
NC_003143	2792836	A→C								0.145					L1632R (CTG→CGG)	YPO2490 ←	hemolysin
NC_003143	2792848	A→C			0.158			0.059		0.189					V1628G (GTG→GGG)	YPO2490 ←	hemolysin
NC_003143	2792911	A→C											0.125		V1607G (GTG→GGG)	YPO2490 ←	hemolysin
NC_003143	2792968	T→G						0.077					0.085		H1588P (CAC→CCC)	YPO2490 ←	hemolysin
NC_003143	2794198	T→C				0.102									E1178G (GAG→GGG)	YPO2490 ←	hemolysin
NC_003143	2794203	A→C					0.113								S1176R (AGT→AGG)	YPO2490 ←	hemolysin
NC_003143	2797713	A→T										0.093			N6K (AAT→AAA)	YPO2490 ←	hemolysin
NC_003143	2798712	T→G						0.09							H284P (CAC→CCC)	YPO2491 ←	hemolysin activator protein
NC_003143	2798726	A→T						0.08					0.09		N279K (AAT→AAA)	YPO2491 ←	hemolysin activator protein
NC_003143	2798754	A→T		0.125				0.061						0.11	I270K (ATA→AAA)	YPO2491 ←	hemolysin activator protein
NC_003143	2798762	A→C					0.149								G267G (GGT→GGG)	YPO2491 ←	hemolysin activator protein
NC_003143	2802639	C→T		0.077											E453E (GAG→GAA)	YPO2494 ←	transporter
NC_003143	2804775	A→G								0.048					intergenic (‑65/+4)	YPO2495 ← / ← YPO2496	hypothetical protein/tartrate dehydrogenase
NC_003143	2808808	Δ1 bp		0.026											coding (477/993 nt)	rbsC ←	sugar transport system, permease
NC_003143	2809369	Δ1 bp								0.025					coding (1403/1491 nt)	rbsA ←	sugar transport system, ATP‑binding protein
NC_003143	2816525	+A											0.009		intergenic (‑231/+85)	YPO2505 ← / ← ompX	hypothetical protein/outer membrane protein X
NC_003143	2816526	Δ1 bp											0.013		intergenic (‑232/+84)	YPO2505 ← / ← ompX	hypothetical protein/outer membrane protein X
NC_003143	2822021	+T			0.043			0.01					0.01		intergenic (+76/‑494)	YPO2511 → / → glnH	hypothetical protein/glutamine ABC transporter periplasmic protein
NC_003143	2828227	+A											0.012		intergenic (+161/+701)	YPO2517 → / ← YPO2519	transposase/IS protein/SAM‑dependent methyltransferase
NC_003143	2837125	Δ1 bp						0.016							coding (532/1704 nt)	menD ←	2‑succinyl‑5‑enolpyruvyl‑6‑hydroxy‑3‑ cyclohexene‑1‑carboxylate synthase
NC_003143	2838304	A→C	0.258	0.243	0.251	0.224	0.226	0.258	0.275	0.173	0.152	0.227	0.257	0.264	G316G (GGT→GGG)	menF ←	menaquinone‑specific isochorismate synthase
NC_003143	2838313	G→A						0.054							R313R (CGC→CGT)	menF ←	menaquinone‑specific isochorismate synthase
NC_003143	2838320	C→A		0.162	0.128		0.133								C311F (TGT→TTT)	menF ←	menaquinone‑specific isochorismate synthase
NC_003143	2838335	A→C						0.139							V306G (GTG→GGG)	menF ←	menaquinone‑specific isochorismate synthase
NC_003143	2838340	T→A		0.143	0.146		0.119		0.161		0.109	0.172	0.137	0.1	L304F (TTA→TTT)	menF ←	menaquinone‑specific isochorismate synthase
NC_003143	2838358	C→T		0.167						0.137	0.121		0.159		K298K (AAG→AAA)	menF ←	menaquinone‑specific isochorismate synthase
NC_003143	2838392	G→C						0.07					0.107	0.086	A287G (GCG→GGG)	menF ←	menaquinone‑specific isochorismate synthase
NC_003143	2838395	G→C						0.056					0.067		A286G (GCG→GGG)	menF ←	menaquinone‑specific isochorismate synthase
NC_003143	2843639	G→C											0.009		L151V (CTC→GTC)	edd ←	phosphogluconate dehydratase
NC_003143	2844856	+C											0.015		coding (1114/1332 nt)	YPO2535 ←	sugar transporter
NC_003143	2847584	G→T								0.074					intergenic (‑134/+332)	YPO2536 ← / ← YPO2537	D‑isomer specific 2‑hydroxyacid dehydrogenase family protein/LacI family transcriptional regulator
NC_003143	2847975	Δ1 bp											0.01		coding (934/993 nt)	YPO2537 ←	LacI family transcriptional regulator
NC_003143	2848201	C→A									0.026				M236I (ATG→ATT)	YPO2537 ←	LacI family transcriptional regulator
NC_003143	2850377	Δ1 bp											0.011		coding (1001/1284 nt)	YPO2538 →	lipoprotein
NC_003143	2850951	T→A										0.027			intergenic (+291/‑468)	YPO2538 → / → idnO	lipoprotein/gluconate 5‑dehydrogenase
NC_003143	2853037	A→G	0.046												E64E (GAA→GAG)	YPO2541 →	hypothetical protein
NC_003143	2853321	+ACAGATG	0.931	0.977	0.995	0.974	0.965	0.646	0.987	0.971	0.99	0.974	0.961	0.988	intergenic (+8/+330)	YPO2541 → / ← YPO2542	hypothetical protein/hypothetical protein
NC_003143	2854425	+T												0.017	coding (417/1191 nt)	YPO2542 ←	hypothetical protein
NC_003143	2854426	Δ1 bp											0.01		coding (416/1191 nt)	YPO2542 ←	hypothetical protein
NC_003143	2855234	A→G			0.112										L436P (CTC→CCC)	nuoN ←	NADH dehydrogenase subunit N
NC_003143	2855239	C→A					0.111	0.07							L434F (TTG→TTT)	nuoN ←	NADH dehydrogenase subunit N
NC_003143	2855261	T→A												0.084	Y427F (TAT→TTT)	nuoN ←	NADH dehydrogenase subunit N
NC_003143	2855267	T→G						0.056							Y425S (TAC→TCC)	nuoN ←	NADH dehydrogenase subunit N
NC_003143	2856880	Δ1 bp											0.01		coding (1200/1533 nt)	nuoM ←	NADH dehydrogenase subunit M
NC_003143	2857700	+C						0.018							coding (380/1533 nt)	nuoM ←	NADH dehydrogenase subunit M
NC_003143	2857701	Δ1 bp					0.028						0.019		coding (379/1533 nt)	nuoM ←	NADH dehydrogenase subunit M
NC_003143	2859278	+C							0.047						coding (686/1845 nt)	nuoL ←	NADH dehydrogenase subunit L
NC_003143	2870707	Δ1 bp	0.035					0.011							intergenic (‑370/+314)	nuoA ← / ← hexA	NADH dehydrogenase subunit A/LysR family transcriptional regulator
NC_003143	2870937	Δ1 bp								0.036					intergenic (‑600/+84)	nuoA ← / ← hexA	NADH dehydrogenase subunit A/LysR family transcriptional regulator
NC_003143	2870964	+A							0.025						intergenic (‑627/+57)	nuoA ← / ← hexA	NADH dehydrogenase subunit A/LysR family transcriptional regulator
NC_003143	2871853	Δ3 bp		0.036		0.025		0.017		0.037	0.04	0.023		0.017	coding (99‑101/933 nt)	hexA ←	LysR family transcriptional regulator
NC_003143	2871853	Δ1 bp		Δ		Δ		Δ		Δ	Δ	Δ	0.01	Δ	coding (101/933 nt)	hexA ←	LysR family transcriptional regulator
NC_003143	2871854	Δ1 bp		Δ		Δ		Δ		Δ	Δ	Δ	0.01	Δ	coding (100/933 nt)	hexA ←	LysR family transcriptional regulator
NC_003143	2872072	Δ1 bp		0.017										0.016	intergenic (‑119/+332)	hexA ← / ← YPO2557	LysR family transcriptional regulator/hypothetical protein
NC_003143	2872109	+A		0.068	0.045	0.022		0.027	0.025	0.073	0.056		0.062	0.032	intergenic (‑156/+295)	hexA ← / ← YPO2557	LysR family transcriptional regulator/hypothetical protein
NC_003143	2872311	+T											0.008		intergenic (‑358/+93)	hexA ← / ← YPO2557	LysR family transcriptional regulator/hypothetical protein
NC_003143	2872813	Δ1 bp										0.031			coding (5/1215 nt)	aat →	aminotransferase
NC_003143	2875457	G→A				0.071									L496L (CTA→TTA)	YPO2561 ←	ion transport protein
NC_003143	2878780	Δ1 bp						0.01							intergenic (‑231/+77)	YPO2563 ← / ← YPO2564	hypothetical protein/hypothetical protein
NC_003143	2879112	Δ1 bp												0.024	coding (201/456 nt)	YPO2564 ←	hypothetical protein
NC_003143	2880932	C→T		0.03											A400V (GCG→GTG)	ackA →	acetate kinase
NC_003143	2892019	Δ1 bp											0.009		coding (1985/6015 nt)	YPO2573 ←	hypothetical protein
NC_003143	2895310	A→C						0.01							intergenic (‑382/+307)	YPO2574 ← / ← YPO2576	hypothetical protein/hypothetical protein
NC_003143	2899646	G→T			0.058										A444S (GCG→TCG)	YPO2578 →	thiamine pyrophosphate‑dependent protein
NC_003143	2899861	Δ1 bp												0.017	coding (1545/1947 nt)	YPO2578 →	thiamine pyrophosphate‑dependent protein
NC_003143	2901015	+C											0.011		intergenic (+752/‑653)	YPO2578 → / → YPO2581	thiamine pyrophosphate‑dependent protein/sugar‑binding periplasmic protein
NC_003143	2904270	Δ1 bp						0.01							coding (66/1029 nt)	YPO2583 →	sugar transport system permease
NC_003143	2909805	G→C					0.071						0.045		A111P (GCC→CCC)	YPO2587 →	hypothetical protein
NC_003143	2916169	+10 bp	0.975	0.972	0.996	0.969	0.985	0.621	0.969	0.935	0.94	0.94	0.981	0.985	intergenic (+192/+128)	YPO2593 → / ← YPO2594	LuxR family transcriptional regulator/hypothetical protein
NC_003143	2920701	T→C											0.016		Q74R (CAG→CGG)	lipB ←	lipoate‑protein ligase B
NC_003143	2920704	Δ1 bp											0.018		coding (218/690 nt)	lipB ←	lipoate‑protein ligase B
NC_003143	2929900	A→G												0.018	F127L (TTT→CTT)	holA ←	DNA polymerase III subunit delta
NC_003143	2931049	A→C						0.069							V816G (GTG→GGG)	leuS ←	leucyl‑tRNA synthetase
NC_003143	2931065	G→C			0.121									0.104	R811G (CGT→GGT) ‡	leuS ←	leucyl‑tRNA synthetase
NC_003143	2931067	A→C	0.259		0.243	0.115									V810G (GTG→GGG) ‡	leuS ←	leucyl‑tRNA synthetase
NC_003143	2931115	G→C				0.108					0.122		0.083	0.061	A794G (GCG→GGG)	leuS ←	leucyl‑tRNA synthetase
NC_003143	2931119	G→T				0.116		0.137		0.159	0.109	0.117	0.119	0.107	Q793K (CAA→AAA)	leuS ←	leucyl‑tRNA synthetase
NC_003143	2931137	A→C						0.091		0.113			0.069		W787G (TGG→GGG)	leuS ←	leucyl‑tRNA synthetase
NC_003143	2931156	G→C		0.112							0.108				G780G (GGC→GGG)	leuS ←	leucyl‑tRNA synthetase
NC_003143	2931165	A→C	0.191	0.222	0.265		0.19	0.234	0.259		0.245	0.292			G777G (GGT→GGG)	leuS ←	leucyl‑tRNA synthetase
NC_003143	2931196	T→G		0.162	0.168	0.146	0.116	0.117	0.157					0.115	H767P (CAC→CCC) ‡	leuS ←	leucyl‑tRNA synthetase
NC_003143	2931198	A→G		0.216		0.204			0.202			0.249			P766P (CCT→CCC) ‡	leuS ←	leucyl‑tRNA synthetase
NC_003143	2931203	T→G		0.081	0.071	0.117	0.139			0.151				0.075	T765P (ACC→CCC)	leuS ←	leucyl‑tRNA synthetase
NC_003143	2931207	T→G			0.126										P763P (CCA→CCC)	leuS ←	leucyl‑tRNA synthetase
NC_003143	2932737	Δ1 bp											0.01		coding (759/2583 nt)	leuS ←	leucyl‑tRNA synthetase
NC_003143	2936086	Δ1 bp											0.01		coding (426/741 nt)	gltJ ←	glutamate/aspartate transport system permease
NC_003143	2937171	Δ1 bp											0.011		coding (432/918 nt)	glnH ←	glutamate and aspartate transporter subunit
NC_003143	2937520	Δ1 bp											0.011		coding (83/918 nt)	glnH ←	glutamate and aspartate transporter subunit
NC_003143	2939529	Δ1 bp						0.01							coding (386/1548 nt)	lnt ←	apolipoprotein N‑acyltransferase
NC_003143	2940243	C→A								0.037					E186D (GAG→GAT)	ybeX ←	hypothetical protein
NC_003143	2940506	C→T											0.014		A99T (GCT→ACT)	ybeX ←	hypothetical protein
NC_003143	2944378	A→T											0.01		intergenic (‑166/‑76)	miaB ← / → ubiF	(dimethylallyl)adenosine tRNA methylthiotransferase/2‑octaprenyl‑3‑methyl‑6‑methoxy‑1,4‑benzoquinol hydroxylase
NC_003143	2947866	Δ1 bp											0.012		coding (747/1665 nt)	asnB ←	asparagine synthetase B
NC_003143	2950943	G→A												0.053	L27L (CTA→TTA)	nagC ←	N‑acetylglucosamine regulatory protein
NC_003143	2953045	A→G								0.031					intergenic (‑45/‑355)	nagB ← / → nagE	glucosamine‑6‑phosphate deaminase/pts system, N‑acetylglucosamine‑specific IIABC component
NC_003143	2958127	Δ1 bp						0.009							intergenic (+102/‑604)	glnS → / → ybfM	glutaminyl‑tRNA synthetase/hypothetical protein
NC_003143	2958371	Δ1 bp												0.016	intergenic (+346/‑360)	glnS → / → ybfM	glutaminyl‑tRNA synthetase/hypothetical protein
NC_003143	2964586	C→T	0.04												A114T (GCT→ACT)	fldA ←	flavodoxin FldA
NC_003143	2979328	+C						0.018					0.017		coding (159/405 nt)	nrdI ←	ribonucleotide reductase stimulatory protein
NC_003143	2979329	Δ1 bp												0.019	coding (158/405 nt)	nrdI ←	ribonucleotide reductase stimulatory protein
NC_003143	2979986	Δ1 bp											0.01		intergenic (‑250/‑271)	nrdH ← / → asr	glutaredoxin/acid shock protein precursor
NC_003143	2980480	Δ1 bp										0.03			coding (224/366 nt)	asr →	acid shock protein precursor
NC_003143	2984686	G→A						0.469							intergenic (+158/‑719)	cspB → / → YPO2660	cold shock protein/solute‑binding protein
NC_003143	2984687	T→C						0.491							intergenic (+159/‑718)	cspB → / → YPO2660	cold shock protein/solute‑binding protein
NC_003143	2984693	G→A						0.512							intergenic (+165/‑712)	cspB → / → YPO2660	cold shock protein/solute‑binding protein
NC_003143	2984694	T→C				0.19	0.256	0.57	0.096		0.16	0.347	0.144	0.227	intergenic (+166/‑711)	cspB → / → YPO2660	cold shock protein/solute‑binding protein
NC_003143	2984700	A→G	0.432	0.524	0.565	0.417	0.565	0.259	0.512	0.441	0.53	0.552	0.512	0.489	intergenic (+172/‑705)	cspB → / → YPO2660	cold shock protein/solute‑binding protein
NC_003143	2984701	C→T	0.345	0.487	0.513	0.357	0.523	0.236	0.527	0.412	0.513	0.499	0.472	0.447	intergenic (+173/‑704)	cspB → / → YPO2660	cold shock protein/solute‑binding protein
NC_003143	2984737	C→A	0.528	0.481	0.381	0.489	0.371	0.168	0.41	0.505	0.449	0.443	0.415	0.517	intergenic (+209/‑668)	cspB → / → YPO2660	cold shock protein/solute‑binding protein
NC_003143	2984737	+ACCTACA						0.513							intergenic (+209/‑668)	cspB → / → YPO2660	cold shock protein/solute‑binding protein
NC_003143	2984744	C→A	0.473	0.314	0.381	0.381	0.395	0.447	0.36	0.41	0.386	0.417	0.376	0.453	intergenic (+216/‑661)	cspB → / → YPO2660	cold shock protein/solute‑binding protein
NC_003143	2984765	C→A					0.242				0.208	0.189	0.066	0.099	intergenic (+237/‑640)	cspB → / → YPO2660	cold shock protein/solute‑binding protein
NC_003143	2987755	Δ1 bp							0.03						coding (777/972 nt)	YPO2661 →	hypothetical protein
NC_003143	2988054	G→T							0.032						M36I (ATG→ATT)	YPO2662 →	binding‑protein‑dependent transport protein
NC_003143	2989130	C→T									0.024				V126V (GTC→GTT)	YPO2663 →	transport ATPase
NC_003143	2993466	G→A							0.032						G391D (GGC→GAC)	ureC →	urease subunit alpha
NC_003143	2995018	G→A								0.03					intergenic (+14/‑8)	ureE → / → ureF	urease accessory protein UreE/urease accessory protein
NC_003143	2999972	+T						0.014					0.026		intergenic (+117/+52)	YPO2673 → / ← hdeB	nickel transport protein/acid‑resistance protein
NC_003143	3000687	+T						0.015							intergenic (‑334/‑284)	hdeB ← / → YPO2675	acid‑resistance protein/voltage‑gated potassium channel
NC_003143	3014616	G→A											0.012		P561S (CCA→TCA)	kdpD ←	sensor protein KdpD
NC_003143	3019160	Δ1 bp												0.016	coding (27/2067 nt)	kdpB ←	potassium‑transporting ATPase subunit B
NC_003143	3020075	Δ1 bp												0.019	coding (894/1689 nt)	kdpA ←	potassium‑transporting ATPase subunit A
NC_003143	3021146	Δ1 bp						0.009							intergenic (‑178/‑317)	kdpA ← / → ybfA	potassium‑transporting ATPase subunit A/hypothetical protein
NC_003143	3022685	Δ1 bp											0.008		coding (66/1464 nt)	phrB →	deoxyribodipyrimidine photolyase
NC_003143	3023588	G→A											0.014		G323G (GGG→GGA)	phrB →	deoxyribodipyrimidine photolyase
NC_003143	3028484	Δ1 bp											0.01		coding (289/738 nt)	YPO2700 →	LamB/YcsF family protein
NC_003143	3033280	A→T											0.009		N56I (AAT→ATT)	plaA →	phospholipase A
NC_003143	3034996	Δ1 bp						0.01							coding (1271/1326 nt)	srmB ←	ATP‑dependent RNA helicase SrmB
NC_003143	3038919	A→G								0.027					L89P (CTT→CCT)	nadB ←	L‑aspartate oxidase
NC_003143	3052514	G→T						0.032							V278F (GTC→TTC)	YPO2724 →	hypothetical protein
NC_003143	3054076	+A	0.057	0.023							0.038		0.048		coding (2394/3828 nt)	YPO2724 →	hypothetical protein
NC_003143	3057651	Δ1 bp										0.026			coding (1848/2766 nt)	YPO2725 →	hypothetical protein
NC_003143	3057930	G→T			0.146				0.149					0.12	L709F (TTG→TTT)	YPO2725 →	hypothetical protein
NC_003143	3057938	T→A												0.086	I712K (ATA→AAA)	YPO2725 →	hypothetical protein
NC_003143	3057941	T→G						0.081					0.064		V713G (GTG→GGG)	YPO2725 →	hypothetical protein
NC_003143	3057948	A→C						0.137	0.135	0.192			0.099	0.159	P715P (CCA→CCC)	YPO2725 →	hypothetical protein
NC_003143	3057953	T→G		0.127											V717G (GTG→GGG)	YPO2725 →	hypothetical protein
NC_003143	3057960	G→C						0.077					0.092		S719S (TCG→TCC)	YPO2725 →	hypothetical protein
NC_003143	3057963	A→C		0.169				0.11	0.16			0.132	0.115	0.172	P720P (CCA→CCC)	YPO2725 →	hypothetical protein
NC_003143	3057981	A→C						0.087			0.128		0.102		P726P (CCA→CCC)	YPO2725 →	hypothetical protein
NC_003143	3057990	G→C						0.062						0.106	P729P (CCG→CCC)	YPO2725 →	hypothetical protein
NC_003143	3057999	A→C					0.173		0.175		0.187		0.09	0.152	P732P (CCA→CCC)	YPO2725 →	hypothetical protein
NC_003143	3058017	A→C					0.159	0.126	0.243				0.123		P738P (CCA→CCC)	YPO2725 →	hypothetical protein
NC_003143	3058023	T→C					0.133								D740D (GAT→GAC)	YPO2725 →	hypothetical protein
NC_003143	3058053	G→C						0.069	0.195				0.08		P750P (CCG→CCC)	YPO2725 →	hypothetical protein
NC_003143	3058071	G→C							0.178				0.09	0.116	P756P (CCG→CCC)	YPO2725 →	hypothetical protein
NC_003143	3058095	G→A						0.086					0.052		E764E (GAG→GAA)	YPO2725 →	hypothetical protein
NC_003143	3058128	G→A						0.046			0.114				P775P (CCG→CCA)	YPO2725 →	hypothetical protein
NC_003143	3058149	G→A				0.17		0.282					0.086		E782E (GAG→GAA)	YPO2725 →	hypothetical protein
NC_003143	3058164	A→G						0.115							P787P (CCA→CCG)	YPO2725 →	hypothetical protein
NC_003143	3058167	G→A				0.2		0.303	0.286		0.265				E788E (GAG→GAA)	YPO2725 →	hypothetical protein
NC_003143	3058182	A→G						0.171	0.272		0.31	0.155		0.193	P793P (CCA→CCG)	YPO2725 →	hypothetical protein
NC_003143	3058254	G→A						0.105							P817P (CCG→CCA)	YPO2725 →	hypothetical protein
NC_003143	3058260	C→A	1		1	0.476	0.506	0.48	0.358			0.388	0.483	0.431	T819T (ACC→ACA)	YPO2725 →	hypothetical protein
NC_003143	3058272	A→G				0.215	0.295	0.176	0.261		0.299	0.264	0.286	0.195	P823P (CCA→CCG)	YPO2725 →	hypothetical protein
NC_003143	3058278	A→C											0.148		T825T (ACA→ACC)	YPO2725 →	hypothetical protein
NC_003143	3058290	A→G						0.079							P829P (CCA→CCG)	YPO2725 →	hypothetical protein
NC_003143	3058308	G→A						0.167					0.248	0.164	P835P (CCG→CCA)	YPO2725 →	hypothetical protein
NC_003143	3058326	A→G				0.134	0.19	0.203	0.165		0.208	0.267	0.157	0.151	P841P (CCA→CCG)	YPO2725 →	hypothetical protein
NC_003143	3058380	G→A						0.093							P859P (CCG→CCA)	YPO2725 →	hypothetical protein
NC_003143	3058434	G→A						0.122				0.125	0.058	0.068	P877P (CCG→CCA)	YPO2725 →	hypothetical protein
NC_003143	3058470	G→A						0.065							P889P (CCG→CCA)	YPO2725 →	hypothetical protein
NC_003143	3062807	Δ1 bp											0.009		coding (1557/2040 nt)	YPO2731 ←	hypothetical protein
NC_003143	3065221	C→G				0.034									noncoding (25/75 nt)	YPt_37 →	tRNA‑Arg
NC_003143	3069723	A→T							0.121						L138L (CTA→CTT)	ccmF →	cytochrome c‑type biogenesis protein
NC_003143	3078421	Δ1 bp											0.015		coding (365/2325 nt)	fadJ →	multifunctional fatty acid oxidation complex subunit alpha
NC_003143	3078857	+A			0.048								0.01		coding (801/2325 nt)	fadJ →	multifunctional fatty acid oxidation complex subunit alpha
NC_003143	3080387	Δ1 bp											0.009		intergenic (+6/‑563)	fadJ → / → sixA	multifunctional fatty acid oxidation complex subunit alpha/phosphohistidine phosphatase
NC_003143	3081582	A→G	1	1	1	1	1	1	1	1	1	1	1	1	intergenic (+141/+245)	sixA → / ← YPO2749	phosphohistidine phosphatase/hypothetical protein
NC_003143	3081590	A→G	1	1	1	1	1	1	1	1	1	1	1	1	intergenic (+149/+237)	sixA → / ← YPO2749	phosphohistidine phosphatase/hypothetical protein
NC_003143	3081598	A→G	1	1	1	1	1	1	1	1	1	1	1	1	intergenic (+157/+229)	sixA → / ← YPO2749	phosphohistidine phosphatase/hypothetical protein
NC_003143	3081606	A→G	1	1	1	1	1	1	1	1	1	1	1	1	intergenic (+165/+221)	sixA → / ← YPO2749	phosphohistidine phosphatase/hypothetical protein
NC_003143	3082134	A→T											0.011		V75D (GTT→GAT)	YPO2749 ←	hypothetical protein
NC_003143	3082234	Δ1 bp											0.009		coding (124/531 nt)	YPO2749 ←	hypothetical protein
NC_003143	3083577	Δ1 bp						0.01							coding (851/933 nt)	YPO2750 →	N5‑glutamine S‑adenosyl‑L‑methionine‑dependent methyltransferase
NC_003143	3086637	T→G		0.107											V25G (GTG→GGG)	YPO2754 →	hypothetical protein
NC_003143	3088420	G→T		0.117		0.074		0.068							Q424K (CAA→AAA)	mnmC ←	5‑methylaminomethyl‑2‑thiouridine methyltransferase
NC_003143	3088439	T→G		0.107											A417A (GCA→GCC)	mnmC ←	5‑methylaminomethyl‑2‑thiouridine methyltransferase
NC_003143	3088441	C→G		0.083	0.09								0.042		A417P (GCA→CCA) ‡	mnmC ←	5‑methylaminomethyl‑2‑thiouridine methyltransferase
NC_003143	3088443	T→G	0.186	0.109				0.074					0.087		H416P (CAC→CCC) ‡	mnmC ←	5‑methylaminomethyl‑2‑thiouridine methyltransferase
NC_003143	3088445	A→G				0.097									T415T (ACT→ACC) ‡	mnmC ←	5‑methylaminomethyl‑2‑thiouridine methyltransferase
NC_003143	3088447	T→G		0.209	0.198		0.149	0.109					0.119	0.079	T415P (ACT→CCT) ‡	mnmC ←	5‑methylaminomethyl‑2‑thiouridine methyltransferase
NC_003143	3088449	A→G		0.078	0.141			0.056					0.067		L414P (CTC→CCC) ‡	mnmC ←	5‑methylaminomethyl‑2‑thiouridine methyltransferase
NC_003143	3088452	T→G	0.161												D413A (GAC→GCC)	mnmC ←	5‑methylaminomethyl‑2‑thiouridine methyltransferase
NC_003143	3093746	Δ1 bp											0.008		intergenic (+241/+101)	mrpA → / ← flk	mannose‑resistant fimbrial protein/flagella biosynthesis regulator
NC_003143	3093814	Δ1 bp												0.015	intergenic (+309/+33)	mrpA → / ← flk	mannose‑resistant fimbrial protein/flagella biosynthesis regulator
NC_003143	3097812	A→G				0.026									K223K (AAA→AAG)	pdxB →	D‑isomer specific 2‑hydroxyacid dehydrogenase
NC_003143	3097949	A→T											0.01		Q269L (CAG→CTG)	pdxB →	D‑isomer specific 2‑hydroxyacid dehydrogenase
NC_003143	3101020	Δ1 bp											0.009		coding (772/795 nt)	truA →	tRNA pseudouridine synthase A
NC_003143	3105520	Δ1 bp											0.009		intergenic (+118/‑194)	dedD → / → cvpA	hypothetical protein/colicin V production protein
NC_003143	3107400	Δ1 bp											0.011		coding (1165/1518 nt)	purF →	amidophosphoribosyltransferase
NC_003143	3110772	Δ1 bp											0.019		coding (108/717 nt)	hisM →	histidine transport system permease HisM
NC_003143	3112039	Δ1 bp											0.009		coding (645/798 nt)	hisP →	histidine/lysine/arginine/ornithine transporter subunit
NC_003143	3114273	Δ1 bp						0.01							intergenic (+3/‑198)	YPO2779 → / → YPO2780	hypothetical protein/phosphodiesterase
NC_003143	3118499	A→T											0.076		I391F (ATT→TTT)	y1062 →	transposase for the IS285 insertion element
NC_003143	3118543	T→G											0.102		intergenic (+6/+1773)	y1062 → / ← nlp	transposase for the IS285 insertion element/DNA‑binding protein
NC_003143	3118571	T→C											0.063		intergenic (+34/+1745)	y1062 → / ← nlp	transposase for the IS285 insertion element/DNA‑binding protein
NC_003143	3118600	A→C											0.073		intergenic (+63/+1716)	y1062 → / ← nlp	transposase for the IS285 insertion element/DNA‑binding protein
NC_003143	3118619	C→A			0.114			0.068							intergenic (+82/+1697)	y1062 → / ← nlp	transposase for the IS285 insertion element/DNA‑binding protein
NC_003143	3118626	T→A							0.12						intergenic (+89/+1690)	y1062 → / ← nlp	transposase for the IS285 insertion element/DNA‑binding protein
NC_003143	3118634	C→A						0.059							intergenic (+97/+1682)	y1062 → / ← nlp	transposase for the IS285 insertion element/DNA‑binding protein
NC_003143	3118638	T→G											0.063		intergenic (+101/+1678)	y1062 → / ← nlp	transposase for the IS285 insertion element/DNA‑binding protein
NC_003143	3118641	A→G							0.131						intergenic (+104/+1675)	y1062 → / ← nlp	transposase for the IS285 insertion element/DNA‑binding protein
NC_003143	3127224	+A											0.02	0.033	intergenic (+244/‑291)	yapC → / → YPO2797	autotransporter protein/hypothetical protein
NC_003143	3127225	Δ1 bp						0.014					0.038		intergenic (+245/‑290)	yapC → / → YPO2797	autotransporter protein/hypothetical protein
NC_003143	3130637	Δ1 bp						0.011							coding (480/2208 nt)	YPO2801 →	hypothetical protein
NC_003143	3132191	A→T							0.097						L678F (TTA→TTT)	YPO2801 →	hypothetical protein
NC_003143	3133357	T→G		0.112						0.158			0.108	0.079	V104G (GTG→GGG)	bglB →	beta‑glucosidase
NC_003143	3133359	T→G	0.139					0.059							S105A (TCG→GCG)	bglB →	beta‑glucosidase
NC_003143	3133363	T→G	0.313		0.22	0.236	0.233			0.329		0.213			V106G (GTG→GGG)	bglB →	beta‑glucosidase
NC_003143	3133372	C→G		0.234			0.136		0.179	0.154	0.154	0.138	0.124	0.144	A109G (GCG→GGG)	bglB →	beta‑glucosidase
NC_003143	3133375	C→G	0.171	0.173	0.153			0.095	0.121					0.089	A110G (GCG→GGG)	bglB →	beta‑glucosidase
NC_003143	3135096	Δ1 bp						0.009							coding (2050/2382 nt)	bglB →	beta‑glucosidase
NC_003143	3143342	Δ1 bp											0.008		coding (116/372 nt)	YPO2812 ←	hypothetical protein
NC_003143	3146833	Δ1 bp											0.01		coding (341/633 nt)	YPO2815 ←	acyltransferase
NC_003143	3153976	T→C							0.023						E164E (GAA→GAG)	upp ←	uracil phosphoribosyltransferase
NC_003143	3154545	G→T						0.356							intergenic (‑78/‑319)	upp ← / → purI	uracil phosphoribosyltransferase/phosphoribosylaminoimidazole synthetase
NC_003143	3158054	+C						0.022					0.029		intergenic (+620/+891)	speG → / ← pstb	spermidine acetyltransferase/phosphate transporter ATP‑binding protein
NC_003143	3158055	Δ1 bp						0.019			0.022		0.012		intergenic (+621/+890)	speG → / ← pstb	spermidine acetyltransferase/phosphate transporter ATP‑binding protein
NC_003143	3162192	T→C					0.083								I519V (ATC→GTC)	pstC ←	phosphate transport system permease
NC_003143	3163278	T→G		0.154	0.227	0.183	0.113	0.152	0.134	0.132	0.135	0.164	0.124		T157P (ACC→CCC)	pstC ←	phosphate transport system permease
NC_003143	3164889	C→A			0.031										F297L (TTC→TTA)	ppk →	polyphosphate kinase
NC_003143	3168928	Δ1 bp											0.009	0.017	coding (921/1476 nt)	mgtE →	divalent cation transport protein
NC_003143	3173708	+T						0.021					0.01		coding (790/1029 nt)	YPO2843 ←	transport system periplasmic protein
NC_003143	3173709	Δ1 bp									0.023		0.019	0.034	coding (789/1029 nt)	YPO2843 ←	transport system periplasmic protein
NC_003143	3173940	Δ1 bp						0.01							coding (558/1029 nt)	YPO2843 ←	transport system periplasmic protein
NC_003143	3176804	G→T								0.033					E262* (GAA→TAA)	YPO2845 →	GntR family transcriptional regulator
NC_003143	3178554	C→A								0.088					Q216K (CAA→AAA)	YPO2846 →	ABC‑transporter ATP‑binding protein
NC_003143	3180258	C→G												0.018	R301G (CGC→GGC)	yegM →	multidrug efflux system subunit MdtA
NC_003143	3182145	T→G	0.307						0.142	0.214				0.091	V485G (GTG→GGG)	yegN →	multidrug efflux system subunit MdtB
NC_003143	3182154	T→C				0.097				0.134					L488P (CTG→CCG)	yegN →	multidrug efflux system subunit MdtB
NC_003143	3182156	A→C			0.173										T489P (ACC→CCC)	yegN →	multidrug efflux system subunit MdtB
NC_003143	3182168	A→G		0.15				0.075							M493V (ATG→GTG)	yegN →	multidrug efflux system subunit MdtB
NC_003143	3182171	A→G		0.145									0.154	0.105	M494V (ATG→GTG)	yegN →	multidrug efflux system subunit MdtB
NC_003143	3182174	T→G						0.098	0.108	0.161		0.137			C495G (TGC→GGC) ‡	yegN →	multidrug efflux system subunit MdtB
NC_003143	3182176	C→G						0.079		0.128			0.119		C495W (TGC→TGG) ‡	yegN →	multidrug efflux system subunit MdtB
NC_003143	3182178	C→G		0.088				0.065							A496G (GCG→GGG)	yegN →	multidrug efflux system subunit MdtB
NC_003143	3182180	C→G			0.19										R497G (CGG→GGG)	yegN →	multidrug efflux system subunit MdtB
NC_003143	3182183	A→G	0.273			0.124									M498V (ATG→GTG)	yegN →	multidrug efflux system subunit MdtB
NC_003143	3182187	T→C		0.099									0.092		L499P (CTC→CCC)	yegN →	multidrug efflux system subunit MdtB
NC_003143	3182193	A→T		0.16											Y501F (TAT→TTT)	yegN →	multidrug efflux system subunit MdtB
NC_003143	3182196	A→G		0.1				0.075					0.086		E502G (GAG→GGG)	yegN →	multidrug efflux system subunit MdtB
NC_003143	3182200	A→C		0.133									0.091		S503S (TCA→TCC)	yegN →	multidrug efflux system subunit MdtB
NC_003143	3182202	T→G		0.113											L504R (CTG→CGG)	yegN →	multidrug efflux system subunit MdtB
NC_003143	3182210	C→A							0.226						Q507K (CAA→AAA)	yegN →	multidrug efflux system subunit MdtB
NC_003143	3185497	Δ1 bp									0.021			0.017	coding (1651/3075 nt)	yegO →	multidrug efflux system subunit MdtC
NC_003143	3189046	C→A		0.126											intergenic (+694/‑731)	yegB → / → baeR	multidrug efflux system protein MdtE/DNA‑binding transcriptional regulator BaeR
NC_003143	3189686	T→G								0.11					intergenic (+1334/‑91)	yegB → / → baeR	multidrug efflux system protein MdtE/DNA‑binding transcriptional regulator BaeR
NC_003143	3197609	T→C							0.025						T59T (ACT→ACC)	YPO2860 →	hypothetical protein
NC_003143	3200035	C→T												0.02	A162V (GCC→GTC)	YPO2863 →	hypothetical protein
NC_003143	3200838	Δ1 bp								0.021					coding (188/396 nt)	YPO2865 →	hypothetical protein
NC_003143	3200953	T→C												0.013	D101D (GAT→GAC)	YPO2865 →	hypothetical protein
NC_003143	3202455	Δ1 bp											0.008		coding (467/480 nt)	YPO2868 →	hypothetical protein
NC_003143	3206449	C→T											0.013		R78H (CGC→CAC)	guaB ←	inosine 5'‑monophosphate dehydrogenase
NC_003143	3208218	Δ32 bp	0.983													[xseA]	[xseA]
NC_003143	3208221	Δ24 bp	Δ										0.999			[xseA]	[xseA]
NC_003143	3209362	Δ1 bp											0.009		coding (231/957 nt)	YPO2874 ←	hypothetical protein
NC_003143	3213630	G→A											0.014		A354V (GCC→GTC)	hisS ←	histidyl‑tRNA synthetase
NC_003143	3220089	+A	0.032			0.015	0.037	0.036	0.039		0.04	0.055	0.059	0.026	intergenic (‑185/+142)	ndk ← / ← YPO2884	nucleoside diphosphate kinase/hypothetical protein
NC_003143	3220090	Δ1 bp		0.026		0.03		0.021							intergenic (‑186/+141)	ndk ← / ← YPO2884	nucleoside diphosphate kinase/hypothetical protein
NC_003143	3223039	+A						0.01					0.01		coding (214/258 nt)	YPO2885 →	hypothetical protein
NC_003143	3223873	Δ1 bp			0.023										coding (437/4293 nt)	yapA →	autotransporter protein
NC_003143	3223973	Δ1 bp	0.066									0.031	0.027		coding (537/4293 nt)	yapA →	autotransporter protein
NC_003143	3225646	C→A											0.018		A737E (GCA→GAA)	yapA →	autotransporter protein
NC_003143	3225674	G→C								0.044					K746N (AAG→AAC)	yapA →	autotransporter protein
NC_003143	3225716	T→C				0.052		0.044		0.056		0.069			I760I (ATT→ATC)	yapA →	autotransporter protein
NC_003143	3225722	C→G	0.079	0.056							0.062				D762E (GAC→GAG)	yapA →	autotransporter protein
NC_003143	3225725	C→G	0.066												T763T (ACC→ACG)	yapA →	autotransporter protein
NC_003143	3225729	C→G	0.058			0.067									L765V (CTC→GTC)	yapA →	autotransporter protein
NC_003143	3225733	A→G	0.055	0.07	0.065	0.062		0.039			0.062				N766S (AAC→AGC)	yapA →	autotransporter protein
NC_003143	3225737	A→G	0.06					0.035						0.045	A767A (GCA→GCG)	yapA →	autotransporter protein
NC_003143	3225738	A→G									0.062			0.045	S768G (AGT→GGT)	yapA →	autotransporter protein
NC_003143	3225790	A→G	0.076			0.059		0.037				0.047			D785G (GAC→GGC)	yapA →	autotransporter protein
NC_003143	3225845	C→T				0.031									G803G (GGC→GGT)	yapA →	autotransporter protein
NC_003143	3227942	+A					0.037								intergenic (+213/+4127)	yapA → / ← YPO2888	autotransporter protein/enhanced serine sensitivity protein SseB
NC_003143	3228235	Δ1 bp											0.015		intergenic (+506/+3834)	yapA → / ← YPO2888	autotransporter protein/enhanced serine sensitivity protein SseB
NC_003143	3228548	+A			0.031						0.022				intergenic (+819/+3521)	yapA → / ← YPO2888	autotransporter protein/enhanced serine sensitivity protein SseB
NC_003143	3229212	+A											0.008		intergenic (+1483/+2857)	yapA → / ← YPO2888	autotransporter protein/enhanced serine sensitivity protein SseB
NC_003143	3229213	Δ1 bp											0.01		intergenic (+1484/+2856)	yapA → / ← YPO2888	autotransporter protein/enhanced serine sensitivity protein SseB
NC_003143	3231150	+G											0.008		intergenic (+3421/+919)	yapA → / ← YPO2888	autotransporter protein/enhanced serine sensitivity protein SseB
NC_003143	3231151	Δ1 bp											0.012		intergenic (+3422/+918)	yapA → / ← YPO2888	autotransporter protein/enhanced serine sensitivity protein SseB
NC_003143	3240755	C→A				0.08		0.075			0.098			0.096	intergenic (‑31/+125)	YPO2897 ← / ← YPO2898	DNA‑binding transcriptional regulator IscR/SpoU family rRNA methylase
NC_003143	3240757	G→A				0.081	0.086	0.077		0.179			0.125		intergenic (‑33/+123)	YPO2897 ← / ← YPO2898	DNA‑binding transcriptional regulator IscR/SpoU family rRNA methylase
NC_003143	3240770	C→T	0.158	0.111		0.132	0.108	0.077		0.128	0.195		0.14	0.138	intergenic (‑46/+110)	YPO2897 ← / ← YPO2898	DNA‑binding transcriptional regulator IscR/SpoU family rRNA methylase
NC_003143	3240774	A→T											0.067		intergenic (‑50/+106)	YPO2897 ← / ← YPO2898	DNA‑binding transcriptional regulator IscR/SpoU family rRNA methylase
NC_003143	3240783	G→T	0.118												intergenic (‑59/+97)	YPO2897 ← / ← YPO2898	DNA‑binding transcriptional regulator IscR/SpoU family rRNA methylase
NC_003143	3240788	C→T							0.083						intergenic (‑64/+92)	YPO2897 ← / ← YPO2898	DNA‑binding transcriptional regulator IscR/SpoU family rRNA methylase
NC_003143	3240809	T→C								0.101					intergenic (‑85/+71)	YPO2897 ← / ← YPO2898	DNA‑binding transcriptional regulator IscR/SpoU family rRNA methylase
NC_003143	3240832	G→C											0.052		intergenic (‑108/+48)	YPO2897 ← / ← YPO2898	DNA‑binding transcriptional regulator IscR/SpoU family rRNA methylase
NC_003143	3240876	G→A				0.089				0.154		0.116			intergenic (‑152/+4)	YPO2897 ← / ← YPO2898	DNA‑binding transcriptional regulator IscR/SpoU family rRNA methylase
NC_003143	3247673	+A											0.018		coding (56/1158 nt)	hcaT ←	3‑phenylpropionic acid transporter
NC_003143	3248106	+CCAAGTAC								0.954	0.993				coding (523/549 nt)	ail ←	attachment invasion locus protein
NC_003143	3248235	G→A										0.036		1	Q132* (CAA→TAA)	ail ←	attachment invasion locus protein
NC_003143	3248428	C→T											0.32		W67* (TGG→TGA)	ail ←	attachment invasion locus protein
NC_003143	3248445	C→A						0.293							E62* (GAA→TAA)	ail ←	attachment invasion locus protein
NC_003143	3248487	20 bp x 2				0.916									duplication	ail ←	attachment invasion locus protein
NC_003143	3248544	C→A		0.981					0.925						E29* (GAA→TAA)	ail ←	attachment invasion locus protein
NC_003143	3248586	+AATT						0.035							coding (43/549 nt)	ail ←	attachment invasion locus protein
NC_003143	3248588	+T										0.911			coding (41/549 nt)	ail ←	attachment invasion locus protein
NC_003143	3252295	C→A										0.024			intergenic (+239/+1294)	hmp → / ← glnB	nitric oxide dioxygenase/nitrogen regulatory protein P‑II 1
NC_003143	3253054	+A						0.025	0.033	0.057	0.032	0.035	0.044	0.036	intergenic (+998/+535)	hmp → / ← glnB	nitric oxide dioxygenase/nitrogen regulatory protein P‑II 1
NC_003143	3256210	C→G						0.01							A284A (GCG→GCC)	YPO2914 ←	two‑component system response regulator
NC_003143	3258260	+A											0.01		coding (1287/1452 nt)	YPO2916 ←	two‑component system sensor kinase
NC_003143	3258456	C→T										0.029			R364H (CGC→CAC)	YPO2916 ←	two‑component system sensor kinase
NC_003143	3264939	G→C											0.01		D754E (GAC→GAG)	purL ←	phosphoribosylformylglycinamidine synthase
NC_003143	3265255	+T											0.01		coding (1946/3891 nt)	purL ←	phosphoribosylformylglycinamidine synthase
NC_003143	3265851	+C						0.014	0.029						coding (1350/3891 nt)	purL ←	phosphoribosylformylglycinamidine synthase
NC_003143	3265852	Δ1 bp											0.01		coding (1349/3891 nt)	purL ←	phosphoribosylformylglycinamidine synthase
NC_003143	3268586	C→T	0.095												I357I (ATC→ATT)	YPO2922 →	transglycosylase
NC_003143	3269788	A→T			0.124										S206R (AGT→AGA)	yfhB ←	hypothetical protein
NC_003143	3279069	Δ1 bp										0.027	0.015		coding (478/561 nt)	YPO2935 ←	hypothetical protein
NC_003143	3279201	Δ1 bp											0.009		coding (346/561 nt)	YPO2935 ←	hypothetical protein
NC_003143	3279487	C→G									0.019				Q20H (CAG→CAC)	YPO2935 ←	hypothetical protein
NC_003143	3290954	C→A												0.022	L289L (CTG→CTT)	clpB5 ←	Clp ATPase
NC_003143	3291998	A→G					0.021								intergenic (‑178/‑605)	clpB5 ← / → YPO2947	Clp ATPase/hypothetical protein
NC_003143	3300292	Δ1 bp											0.01		coding (409/1683 nt)	YPO2953 →	hypothetical protein
NC_003143	3302882	Δ1 bp											0.008		coding (124/603 nt)	YPO2955 ←	LuxR family transcriptional regulator
NC_003143	3307285	T→A						0.07					0.061		N176K (AAT→AAA)	sfuB →	iron ABC transporter permease
NC_003143	3307300	A→T					0.064						0.056		V181V (GTA→GTT)	sfuB →	iron ABC transporter permease
NC_003143	3307321	A→C					0.122								P188P (CCA→CCC)	sfuB →	iron ABC transporter permease
NC_003143	3307335	C→G						0.051					0.046		A193G (GCG→GGG)	sfuB →	iron ABC transporter permease
NC_003143	3307339	A→T					0.136	0.089							L194F (TTA→TTT)	sfuB →	iron ABC transporter permease
NC_003143	3307354	A→T					0.127	0.087					0.104	0.094	L199F (TTA→TTT)	sfuB →	iron ABC transporter permease
NC_003143	3307355	C→T											0.061		L200F (CTT→TTT)	sfuB →	iron ABC transporter permease
NC_003143	3307358	A→T						0.076							I201F (ATC→TTC)	sfuB →	iron ABC transporter permease
NC_003143	3307361	G→C						0.105				0.128			A202P (GCC→CCC)	sfuB →	iron ABC transporter permease
NC_003143	3307392	A→T						0.075							Y212F (TAT→TTT)	sfuB →	iron ABC transporter permease
NC_003143	3307409	G→T				0.083	0.077	0.094				0.161			D218Y (GAT→TAT) ‡	sfuB →	iron ABC transporter permease
NC_003143	3307410	A→T						0.098					0.057		D218V (GAT→GTT) ‡	sfuB →	iron ABC transporter permease
NC_003143	3308219	Δ1 bp	0.041												coding (1462/1587 nt)	sfuB →	iron ABC transporter permease
NC_003143	3308864	G→C				0.083								0.075	R175P (CGC→CCC)	sfuC →	iron(III)‑transport ATP‑binding protein
NC_003143	3310260	+A												0.015	intergenic (‑273/‑188)	YPO2961 ← / → YPO2962	hypothetical protein/hypothetical protein
NC_003143	3314653	T→C			0.024										D604D (GAT→GAC)	dmsA →	dimethyl sulfoxide reductase chain A protein
NC_003143	3317673	G→A											0.013		A196T (GCC→ACC)	YPO2968 →	hypothetical protein
NC_003143	3321426	G→A										0.025			R163C (CGC→TGC)	YPO2974 ←	B‑type cytochrome
NC_003143	3322919	Δ1 bp								0.039					coding (474/1236 nt)	YPO2975 ←	aminotransferase
NC_003143	3323932	Δ1 bp			0.025										coding (275/1248 nt)	YPO2976 →	hypothetical protein
NC_003143	3324037	C→T			0.028										A127V (GCG→GTG)	YPO2976 →	hypothetical protein
NC_003143	3325939	G→T												0.016	L6M (CTG→ATG)	glk ←	glucokinase
NC_003143	3326264	G→A				0.063									F133F (TTC→TTT)	YPO2978 ←	hypothetical protein
NC_003143	3326341	T→A											0.056		I108F (ATT→TTT)	YPO2978 ←	hypothetical protein
NC_003143	3331643	G→A	0.054												A196T (GCC→ACC)	cru →	nucleoside permease
NC_003143	3333020	G→A											0.033		noncoding (70/76 nt)	YPt_41 ←	tRNA‑Val
NC_003143	3333023	A→T					0.091	0.05							noncoding (67/76 nt)	YPt_41 ←	tRNA‑Val
NC_003143	3333079	G→C						0.05							noncoding (11/76 nt)	YPt_41 ←	tRNA‑Val
NC_003143	3333092	A→C						0.045							intergenic (‑3/+34)	YPt_41 ← / ← YPt_42	tRNA‑Val/tRNA‑Val
NC_003143	3333099	T→C		0.07			0.078	0.065							intergenic (‑10/+27)	YPt_41 ← / ← YPt_42	tRNA‑Val/tRNA‑Val
NC_003143	3333122	A→G											0.043		intergenic (‑33/+4)	YPt_41 ← / ← YPt_42	tRNA‑Val/tRNA‑Val
NC_003143	3344423	Δ1 bp											0.015		coding (746/1728 nt)	ptsI →	phosphoenolpyruvate‑protein phosphotransferase
NC_003143	3347173	Δ1 bp											0.008		coding (1011/1350 nt)	YPO2997 ←	two‑component system sensor kinase
NC_003143	3347580	G→A											0.014		R202C (CGC→TGC)	YPO2997 ←	two‑component system sensor kinase
NC_003143	3353030	Δ1 bp						0.017					0.013		coding (1197/1647 nt)	YPO3001 ←	pyridine nucleotide‑disulphide oxidoreductase
NC_003143	3355562	Δ1 bp						0.008							coding (185/1461 nt)	YPO3002 ←	permease
NC_003143	3357284	+T								0.036			0.014		intergenic (‑1344/+52)	YPO3003 ← / ← YPO3006	hypothetical protein/aminotransferase
NC_003143	3359891	Δ1 bp											0.013		coding (778/1530 nt)	YPO3007 →	hypothetical protein
NC_003143	3360620	A→G			0.033										N503D (AAC→GAC)	YPO3007 →	hypothetical protein
NC_003143	3363699	+T							0.022		0.024		0.012		coding (1039/1233 nt)	YPO3010 ←	hypothetical protein
NC_003143	3363746	+A											0.013		coding (992/1233 nt)	YPO3010 ←	hypothetical protein
NC_003143	3364663	+T											0.009		coding (75/1233 nt)	YPO3010 ←	hypothetical protein
NC_003143	3369832	Δ1 bp									0.036		0.015		coding (26/1038 nt)	cysP ←	thiosulfate transporter subunit
NC_003143	3373304	Δ1 bp						0.01							coding (33/153 nt)	YPO3018 ←	hypothetical protein
NC_003143	3375624	+C						0.011							intergenic (‑824/‑779)	YPO3020 ← / → YPO3023	N‑acetylmannosamine kinase/N‑acetylmannosamine‑6‑phosphate 2‑epimerase
NC_003143	3375625	Δ1 bp											0.015		intergenic (‑825/‑778)	YPO3020 ← / → YPO3023	N‑acetylmannosamine kinase/N‑acetylmannosamine‑6‑phosphate 2‑epimerase
NC_003143	3375696	T→C								0.028					intergenic (‑896/‑707)	YPO3020 ← / → YPO3023	N‑acetylmannosamine kinase/N‑acetylmannosamine‑6‑phosphate 2‑epimerase
NC_003143	3375965	Δ1 bp											0.007	0.012	intergenic (‑1165/‑438)	YPO3020 ← / → YPO3023	N‑acetylmannosamine kinase/N‑acetylmannosamine‑6‑phosphate 2‑epimerase
NC_003143	3377754	G→T									0.054				L196L (CTG→CTT)	nanA →	N‑acetylneuraminate lyase
NC_003143	3378707	Δ1 bp											0.008		coding (351/900 nt)	YPO3025 ←	hypothetical protein
NC_003143	3380336	Δ1 bp											0.008		coding (132/414 nt)	ygiW →	hypothetical protein
NC_003143	3384654	Δ1 bp						0.01							coding (137/426 nt)	YPO3031 ←	acetyltransferase
NC_003143	3386198	Δ1 bp											0.019		coding (197/459 nt)	YPO3033 →	hypothetical protein
NC_003143	3386257	Δ1 bp											0.011		coding (256/459 nt)	YPO3033 →	hypothetical protein
NC_003143	3388267	Δ1 bp							0.024						coding (630/2286 nt)	maeB ←	malic enzyme
NC_003143	3389315	+C				0.021		0.015							coding (374/597 nt)	YPO3035 ←	hypothetical protein
NC_003143	3389316	Δ1 bp						0.012	0.024				0.016		coding (373/597 nt)	YPO3035 ←	hypothetical protein
NC_003143	3389842	Δ1 bp												0.029	intergenic (‑154/+30)	YPO3035 ← / ← napC	hypothetical protein/cytochrome c‑type protein NapC
NC_003143	3395310	Δ1 bp				0.015									coding (181/630 nt)	narP →	nitrate/nitrite response regulator protein NarP
NC_003143	3396580	Δ1 bp						0.011							coding (116/3132 nt)	YPO3043 →	aminoglycoside/multidrug efflux system
NC_003143	3397543	A→G												0.018	Q360R (CAG→CGG)	YPO3043 →	aminoglycoside/multidrug efflux system
NC_003143	3405091	+A											0.021	0.019	intergenic (‑183/+295)	ydeN ← / ← YPO3048	sulfatase/ABC‑transporter, ATP‑binding protein
NC_003143	3405092	Δ1 bp											0.008		intergenic (‑184/+294)	ydeN ← / ← YPO3048	sulfatase/ABC‑transporter, ATP‑binding protein
NC_003143	3405130	T→A												0.014	intergenic (‑222/+256)	ydeN ← / ← YPO3048	sulfatase/ABC‑transporter, ATP‑binding protein
NC_003143	3410021	G→A					0.072								E113K (GAG→AAG)	YPO3051 →	hypothetical protein
NC_003143	3413681	G→C	0.144												R478G (CGG→GGG)	YPO3056 ←	acetyltransferase
NC_003143	3413773	A→C		0.098									0.066		V447G (GTG→GGG)	YPO3056 ←	acetyltransferase
NC_003143	3420307	+T												0.017	intergenic (‑111/‑54)	dapA ← / → gcvR	dihydrodipicolinate synthase/glycine cleavage system transcriptional repressor
NC_003143	3423293	+T											0.009		intergenic (+17/+72)	YPO3067 → / ← perM	hypothetical protein/hypothetical protein
NC_003143	3423440	Δ1 bp											0.013		coding (990/1065 nt)	perM ←	hypothetical protein
NC_003143	3427349	T→C											0.039		E97G (GAG→GGG)	YPO3071 ←	DNA replication initiation factor
NC_003143	3429866	A→G	0.042												F47L (TTC→CTC)	cysS ←	cysteinyl‑tRNA synthetase
NC_003143	3433055	Δ1 bp											0.017		coding (797/1065 nt)	purK →	phosphoribosylaminoimidazole carboxylase ATPase subunit
NC_003143	3434033	C→A			0.026										R588R (CGG→CGT)	ybbP ←	permease
NC_003143	3434537	Δ1 bp											0.01		coding (1260/2430 nt)	ybbP ←	permease
NC_003143	3435247	Δ1 bp		0.022											coding (550/2430 nt)	ybbP ←	permease
NC_003143	3441211	+T												0.019	coding (73/420 nt)	cueR ←	regulatory protein
NC_003143	3441212	Δ1 bp			0.026										coding (72/420 nt)	cueR ←	regulatory protein
NC_003143	3445338	C→T											0.013		A148V (GCC→GTC)	YPO3087 →	hypothetical protein
NC_003143	3446210	+A											0.007		coding (242/480 nt)	YPO3088 →	hypothetical protein
NC_003143	3456247	Δ1 bp											0.013		coding (136/1374 nt)	manB ←	phosphomannomutase
NC_003143	3458681	+CAAATAG	0.93	0.986	0.993	0.968	0.992	0.979	1	0.988	1	1	0.986	0.972	intergenic (‑136/+2160)	manC ← / ← wbyK	mannose‑1‑phosphate guanylyltransferase/mannosyltransferase
NC_003143	3458682	42 bp x 2						0.747				0.429			duplication	manC ← / ← wbyK	mannose‑1‑phosphate guanylyltransferase/mannosyltransferase
NC_003143	3462313	+A									0.021		0.011		intergenic (‑459/+1008)	wbyK ← / ← wbyJ	mannosyltransferase/mannosyltransferase
NC_003143	3462888	+A						0.009					0.012	0.014	intergenic (‑1034/+433)	wbyK ← / ← wbyJ	mannosyltransferase/mannosyltransferase
NC_003143	3462889	Δ1 bp						0.013	0.026	0.025			0.01		intergenic (‑1035/+432)	wbyK ← / ← wbyJ	mannosyltransferase/mannosyltransferase
NC_003143	3465737	A→T												0.014	F392I (TTT→ATT)	wzx ←	O‑unit flippase
NC_003143	3466264	+A					0.022								coding (647/1344 nt)	wzx ←	O‑unit flippase
NC_003143	3466265	Δ1 bp		0.027				0.019							coding (646/1344 nt)	wzx ←	O‑unit flippase
NC_003143	3466363	Δ1 bp											0.007		coding (548/1344 nt)	wzx ←	O‑unit flippase
NC_003143	3468802	Δ1 bp											0.007		coding (324/858 nt)	prt ←	paratose synthase
NC_003143	3471434	Δ1 bp										0.031	0.012		intergenic (‑959/+139)	ddhC ← / ← ddhA	CDP‑4‑keto‑6‑deoxy‑D‑glucose‑3‑dehydratase/glucose‑1‑phosphate cytidylyltransferase
NC_003143	3473075	+T		0.019	0.03	0.028		0.021					0.017	0.024	coding (299/990 nt)	ddhD ←	CDP‑6‑deoxy‑delta‑3,4‑glucoseen reductase
NC_003143	3473076	Δ1 bp						0.01					0.009	0.017	coding (298/990 nt)	ddhD ←	CDP‑6‑deoxy‑delta‑3,4‑glucoseen reductase
NC_003143	3473577	Δ1 bp			0.036								0.011	0.018	intergenic (‑204/+394)	ddhD ← / ← hemH	CDP‑6‑deoxy‑delta‑3,4‑glucoseen reductase/ferrochelatase
NC_003143	3476410	Δ1 bp						0.011							coding (1359/1875 nt)	htpG ←	heat shock protein 90
NC_003143	3481694	+C					0.026						0.02		coding (455/564 nt)	apt ←	adenine phosphoribosyltransferase
NC_003143	3481695	Δ1 bp								0.043					coding (454/564 nt)	apt ←	adenine phosphoribosyltransferase
NC_003143	3486989	Δ1 bp						0.012							coding (2558/3420 nt)	aefA ←	potassium efflux protein KefA
NC_003143	3493072	G→C											0.007		V306L (GTG→CTG)	acrB →	multidrug efflux protein
NC_003143	3493957	G→A					0.093		0.118		0.114	0.085		0.088	E601K (GAA→AAA)	acrB →	multidrug efflux protein
NC_003143	3495380	Δ1 bp											0.008		intergenic (+71/‑115)	acrB → / → rpmE2	multidrug efflux protein/50S ribosomal protein L31
NC_003143	3498929	C→T											0.012		A93V (GCG→GTG)	YPO3139 →	6‑O‑methylguanine‑DNA methyltransferase
NC_003143	3504104	A→C	0.127												V343G (GTG→GGG)	mdlB ←	multidrug transporter membrane\ATP‑binding components
NC_003143	3505235	Δ1 bp											0.013		coding (1656/1767 nt)	mdlA ←	multidrug transporter membrane\ATP‑binding components
NC_003143	3513393	+T											0.008		coding (324/447 nt)	ybaV ←	hypothetical protein
NC_003143	3513741	G→A	0.036												intergenic (‑25/+115)	ybaV ← / ← ppiD	hypothetical protein/peptidyl‑prolyl cis‑trans isomerase (rotamase D)
NC_003143	3515930	+A											0.009		intergenic (‑188/+113)	ppiD ← / ← hupB	peptidyl‑prolyl cis‑trans isomerase (rotamase D)/transcriptional regulator HU subunit beta
NC_003143	3515931	Δ1 bp											0.008		intergenic (‑189/+112)	ppiD ← / ← hupB	peptidyl‑prolyl cis‑trans isomerase (rotamase D)/transcriptional regulator HU subunit beta
NC_003143	3522807	G→T						0.012							H48N (CAT→AAT)	tig ←	trigger factor
NC_003143	3524628	+T											0.013		intergenic (+16/‑102)	yajG → / → ampG	hypothetical protein/muropeptide transporter
NC_003143	3524629	Δ1 bp											0.008		intergenic (+17/‑101)	yajG → / → ampG	hypothetical protein/muropeptide transporter
NC_003143	3526360	+T					0.033						0.022		intergenic (+152/‑140)	ampG → / → yfeN	muropeptide transporter/hypothetical protein
NC_003143	3527725	T→C								0.033					M30T (ATG→ACG)	cyoA →	cytochrome o ubiquinol oxidase subunit II
NC_003143	3528524	Δ1 bp											0.007		coding (888/957 nt)	cyoA →	cytochrome o ubiquinol oxidase subunit II
NC_003143	3531971	Δ1 bp						0.011							coding (436/891 nt)	cyoE →	protoheme IX farnesyltransferase
NC_003143	3532151	Δ1 bp						0.009							coding (616/891 nt)	cyoE →	protoheme IX farnesyltransferase
NC_003143	3535045	+A											0.009		intergenic (‑156/‑76)	YPO3170 ← / → apbA	nucleotide‑binding protein/2‑dehydropantoate 2‑reductase
NC_003143	3541471	Δ1 bp											0.015	0.018	coding (1683/1860 nt)	dxs →	1‑deoxy‑D‑xylulose‑5‑phosphate synthase
NC_003143	3541471	G→T						0.011					Δ	Δ	M561I (ATG→ATT)	dxs →	1‑deoxy‑D‑xylulose‑5‑phosphate synthase
NC_003143	3545161	T→C												0.016	intergenic (‑47/+89)	ribH ← / ← ribD	6,7‑dimethyl‑8‑ribityllumazine synthase/bifunctional diaminohydroxyphosphoribosylaminopyrimidine deaminase/5‑amino‑6‑(5‑phosphoribosylamino)uracil reductase
NC_003143	3546871	Δ1 bp		0.022		Δ		0.014	Δ	Δ			0.024		coding (88/450 nt)	nrdR ←	transcriptional regulator NrdR
NC_003143	3546871	Δ3 bp				0.012			0.021	0.017					coding (86‑88/450 nt)	nrdR ←	transcriptional regulator NrdR
NC_003143	3546872	Δ1 bp				Δ		0.014	Δ	Δ			0.024		coding (87/450 nt)	nrdR ←	transcriptional regulator NrdR
NC_003143	3546873	Δ1 bp		0.022		Δ		0.014	Δ	Δ			0.024		coding (86/450 nt)	nrdR ←	transcriptional regulator NrdR
NC_003143	3546943	Δ1 bp									0.021				coding (16/450 nt)	nrdR ←	transcriptional regulator NrdR
NC_003143	3551513	C→T											0.012		T209T (ACG→ACA)	secD ←	preprotein translocase subunit SecD
NC_003143	3552248	C→T											0.011		A85A (GCG→GCA)	yajC ←	preprotein translocase subunit YajC
NC_003143	3554756	T→C			0.032										K49R (AAG→AGG)	queA ←	S‑adenosylmethionine:tRNA ribosyltransferase‑isomerase
NC_003143	3555630	Δ1 bp						0.011							coding (527/582 nt)	YPO3193 →	hypothetical protein
NC_003143	3558115	+A											0.011	0.02	intergenic (‑296/+1545)	YPO3197 ← / ← YPO3199	hypothetical protein/short chain dehydrogenase
NC_003143	3567813	C→T			0.027										T245T (ACG→ACA)	phoR ←	phosphate regulon sensor protein
NC_003143	3569385	Δ1 bp									0.025		0.015		intergenic (‑124/‑144)	phoB ← / → sbcD	phosphate regulon transcriptional regulator/exonuclease SbcD
NC_003143	3569531	G→T									0.024				M1M (ATG→ATT) †	sbcD →	exonuclease SbcD
NC_003143	3573017	+A											0.008		intergenic (+2244/+1470)	sbcD → / ← YPO3208	exonuclease SbcD/transposase/IS protein
NC_003143	3573920	C→T									0.028				intergenic (+3147/+567)	sbcD → / ← YPO3208	exonuclease SbcD/transposase/IS protein
NC_003143	3576813	Δ1 bp						0.141							intergenic (‑525/+207)	y1093 ← / ← YPO3211	transposase for insertion sequence IS100/fructokinase
NC_003143	3576814	Δ1 bp						0.141							intergenic (‑526/+206)	y1093 ← / ← YPO3211	transposase for insertion sequence IS100/fructokinase
NC_003143	3576815	A→T						0.14							intergenic (‑527/+205)	y1093 ← / ← YPO3211	transposase for insertion sequence IS100/fructokinase
NC_003143	3576816	T→C						0.137							intergenic (‑528/+204)	y1093 ← / ← YPO3211	transposase for insertion sequence IS100/fructokinase
NC_003143	3576819	C→G						0.146							intergenic (‑531/+201)	y1093 ← / ← YPO3211	transposase for insertion sequence IS100/fructokinase
NC_003143	3576820	G→A						0.14							intergenic (‑532/+200)	y1093 ← / ← YPO3211	transposase for insertion sequence IS100/fructokinase
NC_003143	3576821	A→T						0.135							intergenic (‑533/+199)	y1093 ← / ← YPO3211	transposase for insertion sequence IS100/fructokinase
NC_003143	3576822	T→G						0.131							intergenic (‑534/+198)	y1093 ← / ← YPO3211	transposase for insertion sequence IS100/fructokinase
NC_003143	3576823	G→A						0.132							intergenic (‑535/+197)	y1093 ← / ← YPO3211	transposase for insertion sequence IS100/fructokinase
NC_003143	3576824	A→G						0.134							intergenic (‑536/+196)	y1093 ← / ← YPO3211	transposase for insertion sequence IS100/fructokinase
NC_003143	3576825	G→T						0.151							intergenic (‑537/+195)	y1093 ← / ← YPO3211	transposase for insertion sequence IS100/fructokinase
NC_003143	3576826	T→C						0.195							intergenic (‑538/+194)	y1093 ← / ← YPO3211	transposase for insertion sequence IS100/fructokinase
NC_003143	3576827	C→T						0.165							intergenic (‑539/+193)	y1093 ← / ← YPO3211	transposase for insertion sequence IS100/fructokinase
NC_003143	3576828	T→A						0.153							intergenic (‑540/+192)	y1093 ← / ← YPO3211	transposase for insertion sequence IS100/fructokinase
NC_003143	3576829	A→T						0.144							intergenic (‑541/+191)	y1093 ← / ← YPO3211	transposase for insertion sequence IS100/fructokinase
NC_003143	3576832	T→A						0.155							intergenic (‑544/+188)	y1093 ← / ← YPO3211	transposase for insertion sequence IS100/fructokinase
NC_003143	3576833	A→T						0.156							intergenic (‑545/+187)	y1093 ← / ← YPO3211	transposase for insertion sequence IS100/fructokinase
NC_003143	3576835	T→G						0.157							intergenic (‑547/+185)	y1093 ← / ← YPO3211	transposase for insertion sequence IS100/fructokinase
NC_003143	3576836	G→T						0.144							intergenic (‑548/+184)	y1093 ← / ← YPO3211	transposase for insertion sequence IS100/fructokinase
NC_003143	3576837	T→A						0.176							intergenic (‑549/+183)	y1093 ← / ← YPO3211	transposase for insertion sequence IS100/fructokinase
NC_003143	3576839	A→G						0.158							intergenic (‑551/+181)	y1093 ← / ← YPO3211	transposase for insertion sequence IS100/fructokinase
NC_003143	3576841	G→T						0.14							intergenic (‑553/+179)	y1093 ← / ← YPO3211	transposase for insertion sequence IS100/fructokinase
NC_003143	3576843	C→A						0.154							intergenic (‑555/+177)	y1093 ← / ← YPO3211	transposase for insertion sequence IS100/fructokinase
NC_003143	3576846	C→G						0.155							intergenic (‑558/+174)	y1093 ← / ← YPO3211	transposase for insertion sequence IS100/fructokinase
NC_003143	3576847	G→A						0.137							intergenic (‑559/+173)	y1093 ← / ← YPO3211	transposase for insertion sequence IS100/fructokinase
NC_003143	3576848	A→C						0.137							intergenic (‑560/+172)	y1093 ← / ← YPO3211	transposase for insertion sequence IS100/fructokinase
NC_003143	3576850	C→A						0.149							intergenic (‑562/+170)	y1093 ← / ← YPO3211	transposase for insertion sequence IS100/fructokinase
NC_003143	3576852	G→T						0.135							intergenic (‑564/+168)	y1093 ← / ← YPO3211	transposase for insertion sequence IS100/fructokinase
NC_003143	3576853	T→A						0.14							intergenic (‑565/+167)	y1093 ← / ← YPO3211	transposase for insertion sequence IS100/fructokinase
NC_003143	3576855	A→G						0.135							intergenic (‑567/+165)	y1093 ← / ← YPO3211	transposase for insertion sequence IS100/fructokinase
NC_003143	3576856	G→T						0.132							intergenic (‑568/+164)	y1093 ← / ← YPO3211	transposase for insertion sequence IS100/fructokinase
NC_003143	3576857	T→G						0.155							intergenic (‑569/+163)	y1093 ← / ← YPO3211	transposase for insertion sequence IS100/fructokinase
NC_003143	3576858	G→A						0.135							intergenic (‑570/+162)	y1093 ← / ← YPO3211	transposase for insertion sequence IS100/fructokinase
NC_003143	3576859	A→T						0.137							intergenic (‑571/+161)	y1093 ← / ← YPO3211	transposase for insertion sequence IS100/fructokinase
NC_003143	3576861	T→C						0.139							intergenic (‑573/+159)	y1093 ← / ← YPO3211	transposase for insertion sequence IS100/fructokinase
NC_003143	3576865	G→T						0.14							intergenic (‑577/+155)	y1093 ← / ← YPO3211	transposase for insertion sequence IS100/fructokinase
NC_003143	3576866	T→G						0.143							intergenic (‑578/+154)	y1093 ← / ← YPO3211	transposase for insertion sequence IS100/fructokinase
NC_003143	3576869	G→T						0.135							intergenic (‑581/+151)	y1093 ← / ← YPO3211	transposase for insertion sequence IS100/fructokinase
NC_003143	3576870	T→G						0.162							intergenic (‑582/+150)	y1093 ← / ← YPO3211	transposase for insertion sequence IS100/fructokinase
NC_003143	3576873	A→C						0.145							intergenic (‑585/+147)	y1093 ← / ← YPO3211	transposase for insertion sequence IS100/fructokinase
NC_003143	3576876	T→A						0.139							intergenic (‑588/+144)	y1093 ← / ← YPO3211	transposase for insertion sequence IS100/fructokinase
NC_003143	3576877	A→G						0.139							intergenic (‑589/+143)	y1093 ← / ← YPO3211	transposase for insertion sequence IS100/fructokinase
NC_003143	3576878	G→C						0.134							intergenic (‑590/+142)	y1093 ← / ← YPO3211	transposase for insertion sequence IS100/fructokinase
NC_003143	3576882	A→C						0.13							intergenic (‑594/+138)	y1093 ← / ← YPO3211	transposase for insertion sequence IS100/fructokinase
NC_003143	3576883	C→A						0.141							intergenic (‑595/+137)	y1093 ← / ← YPO3211	transposase for insertion sequence IS100/fructokinase
NC_003143	3576887	G→C						0.122							intergenic (‑599/+133)	y1093 ← / ← YPO3211	transposase for insertion sequence IS100/fructokinase
NC_003143	3576888	C→T						0.127							intergenic (‑600/+132)	y1093 ← / ← YPO3211	transposase for insertion sequence IS100/fructokinase
NC_003143	3576889	T→G						0.122							intergenic (‑601/+131)	y1093 ← / ← YPO3211	transposase for insertion sequence IS100/fructokinase
NC_003143	3576890	G→T						0.121							intergenic (‑602/+130)	y1093 ← / ← YPO3211	transposase for insertion sequence IS100/fructokinase
NC_003143	3576895	G→T						0.121							intergenic (‑607/+125)	y1093 ← / ← YPO3211	transposase for insertion sequence IS100/fructokinase
NC_003143	3576896	T→C						0.118							intergenic (‑608/+124)	y1093 ← / ← YPO3211	transposase for insertion sequence IS100/fructokinase
NC_003143	3576900	G→T						0.125							intergenic (‑612/+120)	y1093 ← / ← YPO3211	transposase for insertion sequence IS100/fructokinase
NC_003143	3576902	T→C						0.118							intergenic (‑614/+118)	y1093 ← / ← YPO3211	transposase for insertion sequence IS100/fructokinase
NC_003143	3576903	C→T						0.116							intergenic (‑615/+117)	y1093 ← / ← YPO3211	transposase for insertion sequence IS100/fructokinase
NC_003143	3576906	A→G						0.117							intergenic (‑618/+114)	y1093 ← / ← YPO3211	transposase for insertion sequence IS100/fructokinase
NC_003143	3576913	T→A						0.113							intergenic (‑625/+107)	y1093 ← / ← YPO3211	transposase for insertion sequence IS100/fructokinase
NC_003143	3576921	G→T						0.112							intergenic (‑633/+99)	y1093 ← / ← YPO3211	transposase for insertion sequence IS100/fructokinase
NC_003143	3576922	T→C						0.121							intergenic (‑634/+98)	y1093 ← / ← YPO3211	transposase for insertion sequence IS100/fructokinase
NC_003143	3576923	C→A						0.113							intergenic (‑635/+97)	y1093 ← / ← YPO3211	transposase for insertion sequence IS100/fructokinase
NC_003143	3576924	A→T						0.11							intergenic (‑636/+96)	y1093 ← / ← YPO3211	transposase for insertion sequence IS100/fructokinase
NC_003143	3576928	G→C						0.11							intergenic (‑640/+92)	y1093 ← / ← YPO3211	transposase for insertion sequence IS100/fructokinase
NC_003143	3576929	C→G						0.113							intergenic (‑641/+91)	y1093 ← / ← YPO3211	transposase for insertion sequence IS100/fructokinase
NC_003143	3576930	G→T						0.109							intergenic (‑642/+90)	y1093 ← / ← YPO3211	transposase for insertion sequence IS100/fructokinase
NC_003143	3576932	T→A						0.116							intergenic (‑644/+88)	y1093 ← / ← YPO3211	transposase for insertion sequence IS100/fructokinase
NC_003143	3576943	A→G						0.107							intergenic (‑655/+77)	y1093 ← / ← YPO3211	transposase for insertion sequence IS100/fructokinase
NC_003143	3576944	G→C						0.109							intergenic (‑656/+76)	y1093 ← / ← YPO3211	transposase for insertion sequence IS100/fructokinase
NC_003143	3576944	+135 bp						13.6%							intergenic (‑656/+76)	y1093 ← / ← YPO3211	transposase for insertion sequence IS100/fructokinase
NC_003143	3576948	G→T						0.116							intergenic (‑660/+72)	y1093 ← / ← YPO3211	transposase for insertion sequence IS100/fructokinase
NC_003143	3576949	T→G						0.124							intergenic (‑661/+71)	y1093 ← / ← YPO3211	transposase for insertion sequence IS100/fructokinase
NC_003143	3576950	G→A						0.114							intergenic (‑662/+70)	y1093 ← / ← YPO3211	transposase for insertion sequence IS100/fructokinase
NC_003143	3576951	A→G						0.118							intergenic (‑663/+69)	y1093 ← / ← YPO3211	transposase for insertion sequence IS100/fructokinase
NC_003143	3576952	G→C						0.119							intergenic (‑664/+68)	y1093 ← / ← YPO3211	transposase for insertion sequence IS100/fructokinase
NC_003143	3576953	C→A						0.122							intergenic (‑665/+67)	y1093 ← / ← YPO3211	transposase for insertion sequence IS100/fructokinase
NC_003143	3576956	A→T						0.118							intergenic (‑668/+64)	y1093 ← / ← YPO3211	transposase for insertion sequence IS100/fructokinase
NC_003143	3576957	T→C						0.122							intergenic (‑669/+63)	y1093 ← / ← YPO3211	transposase for insertion sequence IS100/fructokinase
NC_003143	3576960	C→G						0.121							intergenic (‑672/+60)	y1093 ← / ← YPO3211	transposase for insertion sequence IS100/fructokinase
NC_003143	3576961	G→A						0.117							intergenic (‑673/+59)	y1093 ← / ← YPO3211	transposase for insertion sequence IS100/fructokinase
NC_003143	3576966	A→C						0.128							intergenic (‑678/+54)	y1093 ← / ← YPO3211	transposase for insertion sequence IS100/fructokinase
NC_003143	3576967	C→T						0.118							intergenic (‑679/+53)	y1093 ← / ← YPO3211	transposase for insertion sequence IS100/fructokinase
NC_003143	3576969	T→A						0.12							intergenic (‑681/+51)	y1093 ← / ← YPO3211	transposase for insertion sequence IS100/fructokinase
NC_003143	3576970	A→C						0.116							intergenic (‑682/+50)	y1093 ← / ← YPO3211	transposase for insertion sequence IS100/fructokinase
NC_003143	3576971	C→A						0.119							intergenic (‑683/+49)	y1093 ← / ← YPO3211	transposase for insertion sequence IS100/fructokinase
NC_003143	3576972	A→T						0.117							intergenic (‑684/+48)	y1093 ← / ← YPO3211	transposase for insertion sequence IS100/fructokinase
NC_003143	3576973	T→G						0.114							intergenic (‑685/+47)	y1093 ← / ← YPO3211	transposase for insertion sequence IS100/fructokinase
NC_003143	3576974	G→A						0.116							intergenic (‑686/+46)	y1093 ← / ← YPO3211	transposase for insertion sequence IS100/fructokinase
NC_003143	3576975	A→G						0.115							intergenic (‑687/+45)	y1093 ← / ← YPO3211	transposase for insertion sequence IS100/fructokinase
NC_003143	3576976	G→T						0.115							intergenic (‑688/+44)	y1093 ← / ← YPO3211	transposase for insertion sequence IS100/fructokinase
NC_003143	3576977	T→A						0.113							intergenic (‑689/+43)	y1093 ← / ← YPO3211	transposase for insertion sequence IS100/fructokinase
NC_003143	3576979	A→G						0.111							intergenic (‑691/+41)	y1093 ← / ← YPO3211	transposase for insertion sequence IS100/fructokinase
[truncated: 613 more rows]

## Sheet: Missing coverage evidenceYp1945
Yp1945
seq id	start	end	size	←reads	reads→	gene	description
NC_003132	1–1935	1935	1–1935	NA [0]	[2312] 2340	YPPCP1.01–YPPCP1.02	YPPCP1.01, YPPCP1.02
NC_003134	1–1919	1919	1–1919	NA [0]	[311] 314	YPMT1.01–YPMT1.02	YPMT1.01, YPMT1.02
NC_003143	2236312–2237356	2238171–2237375	20–1860	200 [195]	[185] 197	y1093–YPO1969	y1093, YPO1969
Yp1945_P60L01
seq id	start	end	size	←reads	reads→	gene	description
NC_003132	1–1945	1945	1–1945	NA [0]	[751] 757	YPPCP1.01–YPPCP1.02	YPPCP1.01, YPPCP1.02
NC_003134	1–1818	1818	1–1818	NA [0]	[30] 32	YPMT1.01–[YPMT1.02]	YPMT1.01, [YPMT1.02]
NC_003143	105769–107333	107333	1–1565	32 [31]	[31] 36	[YPO0096]–[y1093]	[YPO0096], [y1093]
NC_003143	1217591–1219284	1219284	1–1694	33 [31]	[31] 34	[YPOr04]–YPt_10	[YPOr04], YPt_10
NC_003143	1219511–1220120	1222233–1220123	4–2723	33 [31]	[31] 32	YPOr05	23S ribosomal RNA
NC_003143	2051646	2052284	639	32 [31]	[31] 32	flgJ/flgK	flagellar rod assembly protein/muramidase FlgJ/flagellar hook‑associated protein FlgK
NC_003143	2135586–2137412	2238056–2237376	99965–102471	32 [31]	[31] 33	[y1093]–[YPO1969]	69 genes
							[y1093], YPO1901, YPO1902, YPO1903, YPO1904, YPO1905, YPO1905a, fyuA, irp5, irp4, irp3, irp1, irp2, ybtA, irp6, irp7, irp8, ybtS, int, YPt_26, YPO1918, YPO1919, YPO1920, YPO1921, YPO1922, YPO1925, YPO1926, YPO1927, YPO1928, YPO1929, YPO1930, YPO1931, YPO1932, YPO1933, YPO1934, YPO1935, YPO1936, ansP, YPO1938, YPO1939, YPO1940, YPO1941, YPO1942, YPO1943, YPO1944, YPO1945, YPO1946, YPO1947, YPO1948…
NC_003143	4388680–4389733	4390032	300–1353	33 [31]	[31] 33	[YPOr19]	[YPOr19]
Yp1945_P60L02
seq id	start	end	size	←reads	reads→	gene	description
NC_003131	1	1751–2	2–1751	NA [0]	[0] 1	YPCD1.01–[YPCD1.02]	YPCD1.01, [YPCD1.02]
NC_003131	2237	2245	9	1 [0]	[0] 1	YPCD1.02/yerA	transposase/IS protein/secretion chaperone
NC_003131	4033	4134	102	1 [0]	[0] 1	yopE	putative outer membrane virulence protein
NC_003131	4458	4717	260	1 [0]	[0] 1	[YPCD1.07]–[YPCD1.09c]	[YPCD1.07], [YPCD1.08c], [YPCD1.09c]
NC_003131	5005	5102	98	1 [0]	[0] 1	YPCD1.09c/sopB	hypothetical protein/plasmid‑partitioning protein
NC_003131	6264	6686	423	1 [0]	[0] 1	sopB	plasmid‑partitioning protein
NC_003131	7420	7455	36	1 [0]	[0] 1	sopA	plasmid‑partitioning protein SopA
NC_003131	8940	9112	173	1 [0]	[0] 1	sopA/YPCD1.14n	plasmid‑partitioning protein SopA/hypothetical protein
NC_003131	9477	9709–9678	202–233	1 [0]	[0] 1	YPCD1.15c	hypothetical protein
NC_003131	10493	10728	236	1 [0]	[0] 1	YPCD1.16c/yopQ	hypothetical protein/Yop targeting protein
NC_003131	11137	11389	253	1 [0]	[0] 1	YPCD1.16c/yopQ	hypothetical protein/Yop targeting protein
NC_003131	12425	12768	344	1 [0]	[0] 1	[yopT]	[yopT]
NC_003131	13817	13874	58	1 [0]	[0] 1	sycT	YopT chaperone
NC_003131	14220	14271	52	1 [0]	[0] 1	YPCD1.22c	hypothetical protein
NC_003131	16633	16660	28	1 [0]	[0] 1	yopM	secreted effector protein
NC_003131	17259	17438	180	1 [0]	[0] 2	yopM	secreted effector protein
NC_003131	17667	18207	541	2 [0]	[0] 1	yopM/yopD	secreted effector protein/secreted effector protein
NC_003131	19441	19650	210	1 [0]	[0] 2	yopD	secreted effector protein
NC_003131	19884	20300	417	2 [0]	[0] 1	[yopD]–[yopB]	[yopD], [yopB]
NC_003131	20710	20872	163	1 [0]	[0] 1	yopB	secreted effector protein
NC_003131	22833	23085	253	1 [0]	[0] 2	[lcrV]–[lcrG]	[lcrV], [lcrG]
NC_003131	24153	24352	200	1 [0]	[0] 1	yscV	low calcium response protein D
NC_003131	24822	25223	402	3 [0]	[0] 2	yscV	low calcium response protein D
NC_003131	25452	25573	122	1 [0]	[0] 1	yscV	low calcium response protein D
NC_003131	25907	26867	961	1 [0]	[0] 1	[yscY]–[tyeA]	[yscY], yscX, sycN, [tyeA]
NC_003131	28952	29112	161	1 [0]	[0] 1	yscN	type III secretion system ATPase
NC_003131	30025	30082	58	1 [0]	[0] 1	yscP	type III secretion apparatus component
NC_003131	30556	30821	266	1 [0]	[0] 1	yscP	type III secretion apparatus component
NC_003131	31625	31678	54	1 [0]	[0] 1	yscQ	type III secretion system protein
NC_003131	33048	33057	10	1 [0]	[0] 1	yscS	needle complex export protein
NC_003131	33396	33910	515	1 [0]	[0] 1	yscT	needle complex export protein
NC_003131	34581	35219	639	1 [0]	[0] 1	[yscU]	[yscU]
NC_003131	35684	35964	281	1 [0]	[0] 1	virG	needle complex outer membrane lipoprotein precursor
NC_003131	37303	37964	662	1 [0]	[0] 1	yscB–[yscC]	yscB, [yscC]
NC_003131	38272	38311	40	1 [0]	[0] 1	yscC	outer membrane secretin precursor
NC_003131	39974	40224	251	1 [0]	[0] 1	yscD	virulence protein
NC_003131	40755	41926	1172	1 [0]	[0] 1	[yscD]–[yopR]	[yscD], yscE, yscF, yscG, [yopR]
NC_003131	42399	42658	260	1 [0]	[0] 1	[lcrO]–[ylpB]	[lcrO], [ylpB]
NC_003131	42983	43098	116	1 [0]	[0] 1	ylpB	needle complex inner membrane lipoprotein
NC_003131	43906	44040	135	1 [0]	[0] 1	yscL	type III secretion system protein
NC_003131	44390	44522	133	1 [0]	[0] 1	[yscL]	[yscL]
NC_003131	46154	46212	59	1 [0]	[0] 1	lcrS/ORFC	putative transposase/putative transposase
NC_003131	46548	46811	264	1 [0]	[0] 2	[ORFC]	[ORFC]
NC_003131	47041	47251	211	1 [0]	[0] 1	[yopH]	[yopH]
NC_003131	47573	47859	287	1 [0]	[0] 1	yopH	putative secreted protein‑tyrosine phosphatase
NC_003131	48623	48739	117	1 [0]	[0] 1	yopH/yopJ	putative secreted protein‑tyrosine phosphatase/targeted effector protein
NC_003131	49196	49431	236	1 [0]	[0] 1	yopH/yopJ	putative secreted protein‑tyrosine phosphatase/targeted effector protein
NC_003131	50126	50240	115	1 [0]	[0] 1	[yopJ]	[yopJ]
NC_003131	50501	50695	195	1 [0]	[0] 1	yopJ	targeted effector protein
NC_003131	51828	52027	200	1 [0]	[0] 1	ypkA	secreted protein kinase
NC_003131	52280	52674	395	1 [0]	[0] 1	ypkA	secreted protein kinase
NC_003131	52976	52988	13	1 [0]	[0] 1	ypkA	secreted protein kinase
NC_003131	53557	53691	135	1 [0]	[0] 1	[ypkA]–[YPCD1.73c]	[ypkA], [YPCD1.73c]
NC_003131	54547	56158	1612	1 [0]	[0] 1	YPCD1.73c/repA1	hypothetical protein/replication protein
NC_003131	56477	56585	109	1 [0]	[0] 1	repA1	replication protein
NC_003131	57289	57426	138	1 [0]	[0] 1	tap/copB	RepA leader peptide Tap/replication protein
NC_003131	57864	58107	244	1 [0]	[0] 1	copB/tnpA	replication protein/putative transposase
NC_003131	58354	58368	15	1 [0]	[0] 1	copB/tnpA	replication protein/putative transposase
NC_003131	60607	60689	83	1 [0]	[0] 3	copB/tnpA	replication protein/putative transposase
NC_003131	61122	61446	325	1 [0]	[0] 1	copB/tnpA	replication protein/putative transposase
NC_003131	61991	62187	197	1 [0]	[0] 1	copB/tnpA	replication protein/putative transposase
NC_003131	63162	63221	60	1 [0]	[0] 1	tnpA	putative transposase
NC_003131	63800	64047	248	1 [0]	[0] 1	tnpA	putative transposase
NC_003131	64423	64525	103	1 [0]	[0] 1	tnpA	putative transposase
NC_003131	64939	64960	22	1 [0]	[0] 1	tnpA	putative transposase
NC_003131	65496	65527	32	1 [0]	[0] 1	tnpR	putative resolvase
NC_003131	66673	66796	124	1 [0]	[0] 2	YPCD1.92	hypothetical protein
NC_003131	67299	67903	605	1 [0]	[0] 1	YPCD1.94	putative transposase
NC_003131	68303	68576	274	1 [0]	[0] 1	sycH	secretion chaperone
NC_003131	69626	69855	230	1 [0]	[0] 2	YPCD1.97c	putative transposase
NC_003131	70094	70305	212	1 [0]	[0] NA	[YPCD1.97c]	[YPCD1.97c]
NC_003143	105778–107359	107359	1–1582	67 [65]	[64] 67	[YPO0096]–[y1093]	[YPO0096], [y1093]
NC_003143	2051661	2052273	613	66 [64]	[65] 67	flgJ/flgK	flagellar rod assembly protein/muramidase FlgJ/flagellar hook‑associated protein FlgK
NC_003143	2135577–2137411	2238075–2237376	99966–102499	66 [65]	[63] 67	[y1093]–[YPO1969]	69 genes
							[y1093], YPO1901, YPO1902, YPO1903, YPO1904, YPO1905, YPO1905a, fyuA, irp5, irp4, irp3, irp1, irp2, ybtA, irp6, irp7, irp8, ybtS, int, YPt_26, YPO1918, YPO1919, YPO1920, YPO1921, YPO1922, YPO1925, YPO1926, YPO1927, YPO1928, YPO1929, YPO1930, YPO1931, YPO1932, YPO1933, YPO1934, YPO1935, YPO1936, ansP, YPO1938, YPO1939, YPO1940, YPO1941, YPO1942, YPO1943, YPO1944, YPO1945, YPO1946, YPO1947, YPO1948…
Yp1945_P60L03
seq id	start	end	size	←reads	reads→	gene	description
NC_003143	105727–107352	107352	1–1626	50 [48]	[49] 50	[YPO0096]–[y1093]	[YPO0096], [y1093]
NC_003143	1217563–1219278	1219278	1–1716	50 [49]	[48] 52	[YPOr04]–YPt_10	[YPOr04], YPt_10
NC_003143	2051677	2052244	568	50 [49]	[47] 51	flgJ/flgK	flagellar rod assembly protein/muramidase FlgJ/flagellar hook‑associated protein FlgK
NC_003143	2135599–2137411	2238080–2237376	99966–102482	52 [49]	[49] 50	[y1093]–[YPO1969]	69 genes
							[y1093], YPO1901, YPO1902, YPO1903, YPO1904, YPO1905, YPO1905a, fyuA, irp5, irp4, irp3, irp1, irp2, ybtA, irp6, irp7, irp8, ybtS, int, YPt_26, YPO1918, YPO1919, YPO1920, YPO1921, YPO1922, YPO1925, YPO1926, YPO1927, YPO1928, YPO1929, YPO1930, YPO1931, YPO1932, YPO1933, YPO1934, YPO1935, YPO1936, ansP, YPO1938, YPO1939, YPO1940, YPO1941, YPO1942, YPO1943, YPO1944, YPO1945, YPO1946, YPO1947, YPO1948…
NC_003143	4388668–4389733	4390003–4389735	3–1336	50 [48]	[46] 50	[YPOr19]	[YPOr19]
Yp1945_P60L04
seq id	start	end	size	←reads	reads→	gene	description
NC_003131	1	1717–3	3–1717	NA [0]	[1] 2	YPCD1.01–[YPCD1.02]	YPCD1.01, [YPCD1.02]
NC_003131	9390	16836	7447	2 [1]	[0] 2	YPCD1.15c–[yopM]	YPCD1.15c, YPCD1.16c, yopQ, yopT, sycT, YPCD1.22c, YPCD1.23, [yopM]
NC_003131	17073	25294	8222	2 [0]	[1] 2	[yopM]–[yscV]	[yopM], yopD, yopB, sycD, lcrV, lcrG, lcrR, [yscV]
NC_003131	25501	26553	1053	2 [1]	[0] 2	[yscV]–[sycN]	[yscV], yscY, yscX, [sycN]
NC_003131	26804	39378	12575	2 [1]	[1] 2	[sycN]–[yscC]	16 genes
							[sycN], tyeA, lcrE, yscN, yscO, yscP, yscQ, yscR, yscS, yscT, yscU, virG, virF, yscA, yscB, [yscC]
NC_003131	39410	40957	1548	2 [1]	[0] 2	[yscC]–[yscE]	[yscC], yscD, [yscE]
NC_003131	41191	44998	3808	2 [0]	[1] 2	[yscF]–[lcrQ]	[yscF], yscG, yopR, lcrO, ylpB, yscK, yscL, [lcrQ]
NC_003131	45122	45301	180	2 [1]	[1] 2	lcrQ/lcrS	LCR negative regulator/putative transposase
NC_003131	45515	50980	5466	2 [1]	[1] 2	lcrS–[yopJ]	lcrS, ORFC, yopH, [yopJ]
NC_003131	51161	54462	3302	2 [1]	[1] 2	ypkA–YPCD1.73c	ypkA, YPCD1.73c
NC_003132	1	1944–2	2–1944	NA [0]	[2196] 2212	YPPCP1.01–YPPCP1.02	YPPCP1.01, YPPCP1.02
NC_003134	1	1884–2	2–1884	NA [0]	[111] 112	YPMT1.01–[YPMT1.02]	YPMT1.01, [YPMT1.02]
NC_003143	105815–107358	107358	1–1544	89 [88]	[87] 91	[YPO0096]–[y1093]	[YPO0096], [y1093]
NC_003143	1219486–1220120	1222276–1221221	1102–2791	89 [88]	[88] 89	YPOr05	23S ribosomal RNA
NC_003143	2051646	2052266	621	89 [88]	[88] 89	flgJ/flgK	flagellar rod assembly protein/muramidase FlgJ/flagellar hook‑associated protein FlgK
NC_003143	2135577–2137412	2238086–2237376	99965–102510	89 [88]	[88] 90	[y1093]–[YPO1969]	69 genes
							[y1093], YPO1901, YPO1902, YPO1903, YPO1904, YPO1905, YPO1905a, fyuA, irp5, irp4, irp3, irp1, irp2, ybtA, irp6, irp7, irp8, ybtS, int, YPt_26, YPO1918, YPO1919, YPO1920, YPO1921, YPO1922, YPO1925, YPO1926, YPO1927, YPO1928, YPO1929, YPO1930, YPO1931, YPO1932, YPO1933, YPO1934, YPO1935, YPO1936, ansP, YPO1938, YPO1939, YPO1940, YPO1941, YPO1942, YPO1943, YPO1944, YPO1945, YPO1946, YPO1947, YPO1948…
NC_003143	4388663–4389733	4390019–4389735	3–1357	90 [87]	[88] 91	[YPOr19]	[YPOr19]
Yp1945_P60L05
seq id	start	end	size	←reads	reads→	gene	description
NC_003131	1–1958	4230	2273–4230	NA [0]	[0] 1	YPCD1.01–[yopE]	YPCD1.01, YPCD1.02, yerA, [yopE]
NC_003131	4482	5290	809	1 [0]	[0] 1	[YPCD1.07]–YPCD1.09c	[YPCD1.07], [YPCD1.08c], YPCD1.09c
NC_003131	5621	6107	487	1 [0]	[0] 1	YPCD1.09c/sopB	hypothetical protein/plasmid‑partitioning protein
NC_003131	6461	12060	5600	1 [0]	[0] 1	[sopB]–[yopQ]	[sopB], sopA, YPCD1.14n, YPCD1.15c, YPCD1.16c, [yopQ]
NC_003131	12356	47937	35582	1 [0]	[0] 1	yopT–[yopH]	43 genes
							yopT, sycT, YPCD1.22c, YPCD1.23, yopM, yopD, yopB, sycD, lcrV, lcrG, lcrR, yscV, yscY, yscX, sycN, tyeA, lcrE, yscN, yscO, yscP, yscQ, yscR, yscS, yscT, yscU, virG, virF, yscA, yscB, yscC, yscD, yscE, yscF, yscG, yopR, lcrO, ylpB, yscK, yscL, lcrQ, lcrS, ORFC, [yopH]
NC_003131	48266	56169	7904	1 [0]	[0] 1	[yopH]–YPCD1.73c	[yopH], yopJ, ypkA, YPCD1.73c
NC_003131	56782	57617	836	1 [0]	[0] 1	[repA1]–[copB]	[repA1], tap, [copB]
NC_003131	57631	57631	1	1 [0]	[0] 1	copB	replication protein
NC_003131	57637	57638	2	1 [0]	[0] 1	copB	replication protein
NC_003131	57668	57668	1	1 [0]	[0] 1	copB	replication protein
NC_003131	57670	57670	1	1 [0]	[0] 1	copB	replication protein
NC_003131	57672	57673	2	1 [0]	[0] 1	copB	replication protein
NC_003131	57675	57675	1	1 [0]	[0] 1	copB	replication protein
NC_003131	57869	57943	75	1 [0]	[0] 1	copB/tnpA	replication protein/putative transposase
NC_003131	58205	62875	4671	1 [0]	[0] 1	[tnpA]	[tnpA]
NC_003131	63207	66245	3039	1 [0]	[0] 1	[tnpA]–[YPCD1.91n]	[tnpA], tnpR, [YPCD1.91n]
NC_003131	66498	66698	201	1 [0]	[0] 1	[YPCD1.92]	[YPCD1.92]
NC_003131	66996	67448	453	1 [0]	[0] 1	[YPCD1.93]–[YPCD1.94]	[YPCD1.93], [YPCD1.94]
NC_003131	67779–67902	69944	2043–2166	1 [0]	[0] 1	[YPCD1.94]–[YPCD1.97c]	[YPCD1.94], sycH, YPCD1.96c, [YPCD1.97c]
NC_003131	70290	70305	16	1 [0]	[0] NA	[YPCD1.97c]	[YPCD1.97c]
NC_003132	1	1933–4	4–1933	NA [0]	[1256] 1263	YPPCP1.01–YPPCP1.02	YPPCP1.01, YPPCP1.02
NC_003134	1	1841–4	4–1841	NA [0]	[36] 37	YPMT1.01–[YPMT1.02]	YPMT1.01, [YPMT1.02]
NC_003143	105827–107350	107350	1–1524	65 [60]	[60] 62	[YPO0096]–[y1093]	[YPO0096], [y1093]
NC_003143	1219477–1222258	1222258	1–2782	62 [60]	[60] 61	[YPOr05]	[YPOr05]
NC_003143	2135592–2137411	2238089–2237369	99959–102498	61 [60]	[60] 61	[y1093]–[YPO1969]	69 genes
							[y1093], YPO1901, YPO1902, YPO1903, YPO1904, YPO1905, YPO1905a, fyuA, irp5, irp4, irp3, irp1, irp2, ybtA, irp6, irp7, irp8, ybtS, int, YPt_26, YPO1918, YPO1919, YPO1920, YPO1921, YPO1922, YPO1925, YPO1926, YPO1927, YPO1928, YPO1929, YPO1930, YPO1931, YPO1932, YPO1933, YPO1934, YPO1935, YPO1936, ansP, YPO1938, YPO1939, YPO1940, YPO1941, YPO1942, YPO1943, YPO1944, YPO1945, YPO1946, YPO1947, YPO1948…
Yp1945_P60L06
seq id	start	end	size	←reads	reads→	gene	description
NC_003131	1–1960	2308	349–2308	NA [0]	[0] 2	YPCD1.01–YPCD1.02	YPCD1.01, YPCD1.02
NC_003131	2545	2940	396	2 [0]	[0] 1	YPCD1.02/yerA	transposase/IS protein/secretion chaperone
NC_003131	3218	3248	31	1 [0]	[0] 1	yerA	secretion chaperone
NC_003131	3917	4195	279	1 [0]	[0] 1	yopE	putative outer membrane virulence protein
NC_003131	4868	4945	78	1 [0]	[0] 1	[YPCD1.09c]	[YPCD1.09c]
NC_003131	5197	5716	520	1 [0]	[0] 1	YPCD1.09c/sopB	hypothetical protein/plasmid‑partitioning protein
NC_003131	6028	6329	302	1 [0]	[0] 1	[sopB]	[sopB]
NC_003131	7313	7462	150	1 [0]	[0] 1	sopA	plasmid‑partitioning protein SopA
NC_003131	7750	9734–9668	1919–1985	1 [0]	[0] 1	[sopA]–[YPCD1.15c]	[sopA], YPCD1.14n, [YPCD1.15c]
NC_003131	10338	13749	3412	1 [0]	[0] 1	yopQ–[sycT]	yopQ, yopT, [sycT]
NC_003131	14199	16605	2407	1 [0]	[0] 1	[YPCD1.22c]–[yopM]	[YPCD1.22c], YPCD1.23, [yopM]
NC_003131	16857	18102	1246	1 [0]	[0] 1	[yopM]	[yopM]
NC_003131	18413	21265	2853	1 [0]	[0] 1	yopD–[yopB]	yopD, [yopB]
NC_003131	21590	22721	1132	1 [0]	[0] 1	[sycD]–[lcrV]	[sycD], [lcrV]
NC_003131	22990	25638	2649	1 [0]	[0] 1	[lcrG]–[yscV]	[lcrG], lcrR, [yscV]
NC_003131	25942	26751	810	1 [0]	[0] 1	[yscY]–[sycN]	[yscY], yscX, [sycN]
NC_003131	27003	27239	237	1 [0]	[0] 1	[tyeA]–[lcrE]	[tyeA], [lcrE]
NC_003131	27491	28420	930	1 [0]	[0] 1	[lcrE]–[yscN]	[lcrE], [yscN]
NC_003131	28789	33909	5121	1 [0]	[0] 1	[yscN]–[yscT]	[yscN], yscO, yscP, yscQ, yscR, yscS, [yscT]
NC_003131	34231	34692	462	1 [0]	[0] 1	yscU	needle complex export protein
NC_003131	35011	37429	2419	1 [0]	[0] 1	[yscU]–[yscB]	[yscU], virG, virF, yscA, [yscB]
NC_003131	37879	39368	1490	1 [0]	[0] 1	yscC	outer membrane secretin precursor
NC_003131	39732	40016	285	1 [0]	[0] 1	yscD	virulence protein
NC_003131	40587	40930	344	1 [0]	[0] 2	[yscD]–[yscE]	[yscD], [yscE]
NC_003131	41170	48332	7163	2 [0]	[0] 1	[yscF]–[yopH]	[yscF], yscG, yopR, lcrO, ylpB, yscK, yscL, lcrQ, lcrS, ORFC, [yopH]
NC_003131	48584	48589	6	1 [0]	[0] 1	yopH/yopJ	putative secreted protein‑tyrosine phosphatase/targeted effector protein
NC_003131	48841	49070	230	1 [0]	[0] 1	yopH/yopJ	putative secreted protein‑tyrosine phosphatase/targeted effector protein
NC_003131	49326–49547	49928	382–603	1 [0]	[0] 1	yopH/yopJ	putative secreted protein‑tyrosine phosphatase/targeted effector protein
NC_003131	50342	51983	1642	1 [0]	[0] 1	[yopJ]–[ypkA]	[yopJ], [ypkA]
NC_003131	52328	53702	1375	1 [0]	[0] 1	[ypkA]–[YPCD1.73c]	[ypkA], [YPCD1.73c]
NC_003131	54049	54138	90	1 [0]	[0] 1	[YPCD1.73c]	[YPCD1.73c]
NC_003131	55332	55337	6	1 [0]	[0] 1	YPCD1.73c/repA1	hypothetical protein/replication protein
NC_003131	57934	57999	66	2 [0]	[0] 1	copB/tnpA	replication protein/putative transposase
NC_003131	58431	59055	625	1 [0]	[0] 1	copB/tnpA	replication protein/putative transposase
NC_003131	59303	59327	25	2 [0]	[0] 1	copB/tnpA	replication protein/putative transposase
NC_003131	60010	60877	868	1 [0]	[0] 2	copB/tnpA	replication protein/putative transposase
NC_003131	61445	62072	628	1 [0]	[0] 1	copB/tnpA	replication protein/putative transposase
NC_003131	62315	62529	215	1 [0]	[0] 1	copB/tnpA	replication protein/putative transposase
NC_003131	62799	62858	60	1 [0]	[0] 1	[tnpA]	[tnpA]
NC_003131	63268	64164	897	1 [0]	[0] 1	tnpA	putative transposase
NC_003131	64591	66269	1679	1 [0]	[0] 1	[tnpA]–[YPCD1.91n]	[tnpA], tnpR, [YPCD1.91n]
NC_003131	66553	67481	929	1 [0]	[0] 1	[YPCD1.92]–[YPCD1.94]	[YPCD1.92], YPCD1.93, [YPCD1.94]
NC_003131	69296	69355	60	1 [0]	[0] 1	YPCD1.96c	putative transposase
NC_003143	2236313–2237360	2238156–2237367	8–1844	171 [169]	[170] 172	y1093–YPO1969	y1093, YPO1969
Yp1945_P60L07
seq id	start	end	size	←reads	reads→	gene	description
NC_003131	1	5005	5005	NA [0]	[0] 1	YPCD1.01–YPCD1.09c	YPCD1.01, YPCD1.02, yerA, yopE, YPCD1.07, YPCD1.08c, YPCD1.09c
NC_003131	5354	6878	1525	1 [0]	[0] 1	[sopB]	[sopB]
NC_003131	7197	8000	804	1 [0]	[0] 1	sopA	plasmid‑partitioning protein SopA
NC_003131	8275	22133	13859	1 [0]	[0] 1	[sopA]–[lcrV]	[sopA], YPCD1.14n, YPCD1.15c, YPCD1.16c, yopQ, yopT, sycT, YPCD1.22c, YPCD1.23, yopM, yopD, yopB, sycD, [lcrV]
NC_003131	22465	30871	8407	1 [0]	[0] 1	[lcrV]–[yscP]	[lcrV], lcrG, lcrR, yscV, yscY, yscX, sycN, tyeA, lcrE, yscN, yscO, [yscP]
NC_003131	31310	54550	23241	1 [0]	[0] 1	[yscP]–YPCD1.73c	27 genes
							[yscP], yscQ, yscR, yscS, yscT, yscU, virG, virF, yscA, yscB, yscC, yscD, yscE, yscF, yscG, yopR, lcrO, ylpB, yscK, yscL, lcrQ, lcrS, ORFC, yopH, yopJ, ypkA, YPCD1.73c
NC_003131	54906	63873	8968	1 [0]	[0] 1	repA1–[tnpA]	repA1, tap, copB, [tnpA]
NC_003131	64309	64936	628	1 [0]	[0] 1	tnpA	putative transposase
NC_003131	65294	66363	1070	1 [0]	[0] 1	tnpR–[YPCD1.91n]	tnpR, [YPCD1.91n]
NC_003131	66669	68816	2148	1 [0]	[0] 1	[YPCD1.92]–sycH	[YPCD1.92], YPCD1.93, YPCD1.94, sycH
NC_003131	69133	69452	320	1 [0]	[0] 1	[YPCD1.96c]–[YPCD1.97c]	[YPCD1.96c], [YPCD1.97c]
NC_003131	69799	70305	507	1 [0]	[0] NA	[YPCD1.97c]	[YPCD1.97c]
NC_003143	1219473–1221219	1222283–1221221	3–2811	67 [64]	[65] 67	[YPOr05]	[YPOr05]
NC_003143	2051649	2052295	647	67 [66]	[66] 67	flgJ/flgK	flagellar rod assembly protein/muramidase FlgJ/flagellar hook‑associated protein FlgK
NC_003143	2135567–2137411	2238098–2237376	99966–102532	67 [66]	[66] 67	[y1093]–[YPO1969]	69 genes
							[y1093], YPO1901, YPO1902, YPO1903, YPO1904, YPO1905, YPO1905a, fyuA, irp5, irp4, irp3, irp1, irp2, ybtA, irp6, irp7, irp8, ybtS, int, YPt_26, YPO1918, YPO1919, YPO1920, YPO1921, YPO1922, YPO1925, YPO1926, YPO1927, YPO1928, YPO1929, YPO1930, YPO1931, YPO1932, YPO1933, YPO1934, YPO1935, YPO1936, ansP, YPO1938, YPO1939, YPO1940, YPO1941, YPO1942, YPO1943, YPO1944, YPO1945, YPO1946, YPO1947, YPO1948…
Yp1945_P60L08
seq id	start	end	size	←reads	reads→	gene	description
NC_003131	1	9847	9847	NA [0]	[0] 1	YPCD1.01–[YPCD1.15c]	YPCD1.01, YPCD1.02, yerA, yopE, YPCD1.07, YPCD1.08c, YPCD1.09c, sopB, sopA, YPCD1.14n, [YPCD1.15c]
NC_003131	10105	14429	4325	1 [0]	[0] 1	[YPCD1.16c]–YPCD1.22c	[YPCD1.16c], yopQ, yopT, sycT, YPCD1.22c
NC_003131	14680	30857	16178	1 [0]	[0] 1	YPCD1.23–[yscP]	17 genes
							YPCD1.23, yopM, yopD, yopB, sycD, lcrV, lcrG, lcrR, yscV, yscY, yscX, sycN, tyeA, lcrE, yscN, yscO, [yscP]
NC_003131	31109	52401	21293	1 [0]	[0] 1	[yscP]–[ypkA]	26 genes
							[yscP], yscQ, yscR, yscS, yscT, yscU, virG, virF, yscA, yscB, yscC, yscD, yscE, yscF, yscG, yopR, lcrO, ylpB, yscK, yscL, lcrQ, lcrS, ORFC, yopH, yopJ, [ypkA]
NC_003131	52651	70305	17655	1 [0]	[0] NA	[ypkA]–YPCD1.97c	[ypkA], YPCD1.73c, repA1, tap, copB, tnpA, tnpR, YPCD1.91n, YPCD1.92, YPCD1.93, YPCD1.94, sycH, YPCD1.96c, YPCD1.97c
NC_003132	1	1919–2	2–1919	NA [0]	[1483] 1487	YPPCP1.01–YPPCP1.02	YPPCP1.01, YPPCP1.02
NC_003134	1	1844–2	2–1844	NA [0]	[54] 55	YPMT1.01–[YPMT1.02]	YPMT1.01, [YPMT1.02]
NC_003143	105823–107328	107328	1–1506	51 [47]	[47] 48	[YPO0096]–[y1093]	[YPO0096], [y1093]
NC_003143	1217561–1219291	1219291	1–1731	48 [47]	[45] 49	[YPOr04]–YPt_10	[YPOr04], YPt_10
NC_003143	1219496–1221219	1222269–1221221	3–2774	48 [47]	[47] 48	YPOr05	23S ribosomal RNA
NC_003143	2135619–2137411	2238079–2237376	99966–102461	48 [47]	[47] 49	[y1093]–[YPO1969]	69 genes
							[y1093], YPO1901, YPO1902, YPO1903, YPO1904, YPO1905, YPO1905a, fyuA, irp5, irp4, irp3, irp1, irp2, ybtA, irp6, irp7, irp8, ybtS, int, YPt_26, YPO1918, YPO1919, YPO1920, YPO1921, YPO1922, YPO1925, YPO1926, YPO1927, YPO1928, YPO1929, YPO1930, YPO1931, YPO1932, YPO1933, YPO1934, YPO1935, YPO1936, ansP, YPO1938, YPO1939, YPO1940, YPO1941, YPO1942, YPO1943, YPO1944, YPO1945, YPO1946, YPO1947, YPO1948…
Yp1945_P60L09
seq id	start	end	size	←reads	reads→	gene	description
NC_003131	1	7174	7174	NA [0]	[0] 1	YPCD1.01–[sopA]	YPCD1.01, YPCD1.02, yerA, yopE, YPCD1.07, YPCD1.08c, YPCD1.09c, sopB, [sopA]
NC_003131	7570	12833	5264	1 [0]	[0] 1	[sopA]–[yopT]	[sopA], YPCD1.14n, YPCD1.15c, YPCD1.16c, yopQ, [yopT]
NC_003131	13342	16321	2980	1 [0]	[0] 1	[yopT]–YPCD1.23	[yopT], sycT, YPCD1.22c, YPCD1.23
NC_003131	16713	25713	9001	1 [0]	[0] 1	[yopM]–[yscV]	[yopM], yopD, yopB, sycD, lcrV, lcrG, lcrR, [yscV]
NC_003131	26066	31180	5115	1 [0]	[0] 1	[yscY]–[yscP]	[yscY], yscX, sycN, tyeA, lcrE, yscN, yscO, [yscP]
NC_003131	31458	32160	703	1 [0]	[0] 1	yscQ	type III secretion system protein
NC_003131	32588	39791	7204	1 [0]	[0] 1	[yscR]–[yscD]	[yscR], yscS, yscT, yscU, virG, virF, yscA, yscB, yscC, [yscD]
NC_003131	40053	40395	343	1 [0]	[0] 1	yscD	virulence protein
NC_003131	40766	47727	6962	1 [0]	[0] 1	[yscD]–[yopH]	[yscD], yscE, yscF, yscG, yopR, lcrO, ylpB, yscK, yscL, lcrQ, lcrS, ORFC, [yopH]
NC_003131	48073	48469	397	1 [0]	[0] 1	yopH	putative secreted protein‑tyrosine phosphatase
NC_003131	48757	54319	5563	1 [0]	[0] 1	yopJ–YPCD1.73c	yopJ, ypkA, YPCD1.73c
NC_003131	54637	55289	653	1 [0]	[0] 1	YPCD1.73c/repA1	hypothetical protein/replication protein
NC_003131	55683	59387	3705	1 [0]	[0] 1	repA1–copB	repA1, tap, copB
NC_003131	59638	59786	149	1 [0]	[0] 2	copB/tnpA	replication protein/putative transposase
NC_003131	60038	60172	135	2 [0]	[0] 1	copB/tnpA	replication protein/putative transposase
NC_003131	60423	60548	126	1 [0]	[0] 1	copB/tnpA	replication protein/putative transposase
NC_003131	60909	61489	581	1 [0]	[0] 1	copB/tnpA	replication protein/putative transposase
NC_003131	61768	64577	2810	1 [0]	[0] 1	[tnpA]	[tnpA]
NC_003131	64829	65716	888	1 [0]	[0] 1	[tnpA]–[tnpR]	[tnpA], [tnpR]
NC_003131	66069	66406	338	1 [0]	[0] 1	[YPCD1.91n]	[YPCD1.91n]
NC_003131	66740	68481	1742	1 [0]	[0] 1	[YPCD1.92]–[sycH]	[YPCD1.92], YPCD1.93, YPCD1.94, [sycH]
NC_003131	68931	69428	498	1 [0]	[0] 1	YPCD1.96c–[YPCD1.97c]	YPCD1.96c, [YPCD1.97c]
NC_003131	69915	70305	391	1 [0]	[0] NA	[YPCD1.97c]	[YPCD1.97c]
NC_003143	1219479–1222243	1222243	1–2765	62 [61]	[57] 62	[YPOr05]	[YPOr05]
NC_003143	2051647	2052267	621	62 [61]	[61] 62	flgJ/flgK	flagellar rod assembly protein/muramidase FlgJ/flagellar hook‑associated protein FlgK
NC_003143	2135632–2137413	2238105–2237376	99964–102474	63 [61]	[61] 62	[y1093]–[YPO1969]	69 genes
							[y1093], YPO1901, YPO1902, YPO1903, YPO1904, YPO1905, YPO1905a, fyuA, irp5, irp4, irp3, irp1, irp2, ybtA, irp6, irp7, irp8, ybtS, int, YPt_26, YPO1918, YPO1919, YPO1920, YPO1921, YPO1922, YPO1925, YPO1926, YPO1927, YPO1928, YPO1929, YPO1930, YPO1931, YPO1932, YPO1933, YPO1934, YPO1935, YPO1936, ansP, YPO1938, YPO1939, YPO1940, YPO1941, YPO1942, YPO1943, YPO1944, YPO1945, YPO1946, YPO1947, YPO1948…
Yp1945_P60L10
seq id	start	end	size	←reads	reads→	gene	description
NC_003131	1	1860–3	3–1860	NA [0]	[113] 114	YPCD1.01–[YPCD1.02]	YPCD1.01, [YPCD1.02]
NC_003132	1	1929–2	2–1929	NA [0]	[1933] 1948	YPPCP1.01–YPPCP1.02	YPPCP1.01, YPPCP1.02
NC_003134	1	1870–2	2–1870	NA [0]	[48] 50	YPMT1.01–[YPMT1.02]	YPMT1.01, [YPMT1.02]
NC_003143	105756–107366	107366	1–1611	56 [52]	[54] 55	[YPO0096]–[y1093]	[YPO0096], [y1093]
NC_003143	2135617–2137413	2238085–2237376	99964–102469	55 [54]	[54] 56	[y1093]–[YPO1969]	69 genes
							[y1093], YPO1901, YPO1902, YPO1903, YPO1904, YPO1905, YPO1905a, fyuA, irp5, irp4, irp3, irp1, irp2, ybtA, irp6, irp7, irp8, ybtS, int, YPt_26, YPO1918, YPO1919, YPO1920, YPO1921, YPO1922, YPO1925, YPO1926, YPO1927, YPO1928, YPO1929, YPO1930, YPO1931, YPO1932, YPO1933, YPO1934, YPO1935, YPO1936, ansP, YPO1938, YPO1939, YPO1940, YPO1941, YPO1942, YPO1943, YPO1944, YPO1945, YPO1946, YPO1947, YPO1948…
NC_003143	4388658–4389733	4390047–4389736	4–1390	55 [54]	[53] 56	[YPOr19]	[YPOr19]
Yp1945_P60L11
seq id	start	end	size	←reads	reads→	gene	description
NC_003131	1	2962	2962	NA [0]	[0] 1	YPCD1.01–YPCD1.02	YPCD1.01, YPCD1.02
NC_003131	3266	4425	1160	1 [0]	[0] 1	[yerA]–[YPCD1.08c]	[yerA], yopE, [YPCD1.07], [YPCD1.08c]
NC_003131	4653	7824	3172	1 [0]	[0] 1	[YPCD1.08c]–[sopA]	[YPCD1.08c], YPCD1.09c, sopB, [sopA]
NC_003131	8326	11546	3221	1 [0]	[0] 1	YPCD1.14n–YPCD1.16c	YPCD1.14n, YPCD1.15c, YPCD1.16c
NC_003131	11798	13894	2097	1 [0]	[0] 1	[yopQ]–[sycT]	[yopQ], yopT, [sycT]
NC_003131	14226	22601	8376	1 [0]	[0] 1	[YPCD1.22c]–[lcrV]	[YPCD1.22c], YPCD1.23, yopM, yopD, yopB, sycD, [lcrV]
NC_003131	23024	23604	581	1 [0]	[0] 1	[lcrG]–[lcrR]	[lcrG], [lcrR]
NC_003131	23997	27971	3975	1 [0]	[0] 1	[yscV]–[lcrE]	[yscV], yscY, yscX, sycN, tyeA, [lcrE]
NC_003131	28223	29053	831	1 [0]	[0] 1	yscN	type III secretion system ATPase
NC_003131	29296	53016	23721	1 [0]	[0] 1	[yscN]–[ypkA]	28 genes
							[yscN], yscO, yscP, yscQ, yscR, yscS, yscT, yscU, virG, virF, yscA, yscB, yscC, yscD, yscE, yscF, yscG, yopR, lcrO, ylpB, yscK, yscL, lcrQ, lcrS, ORFC, yopH, yopJ, [ypkA]
NC_003131	53268	53309	42	1 [0]	[0] 1	ypkA	secreted protein kinase
NC_003131	53561	56829	3269	1 [0]	[0] 2	[ypkA]–[repA1]	[ypkA], YPCD1.73c, [repA1]
NC_003131	57073	57353	281	2 [0]	[0] 1	[repA1]–tap	[repA1], tap
NC_003131	57851	58821	971	1 [0]	[0] 1	copB/tnpA	replication protein/putative transposase
NC_003131	60698	61175	478	1 [0]	[0] 2	copB/tnpA	replication protein/putative transposase
NC_003131	61403	62662	1260	1 [0]	[0] 1	copB/tnpA	replication protein/putative transposase
NC_003131	62917	70305	7389	1 [0]	[0] NA	[tnpA]–YPCD1.97c	[tnpA], tnpR, YPCD1.91n, YPCD1.92, YPCD1.93, YPCD1.94, sycH, YPCD1.96c, YPCD1.97c
NC_003132	1–1923	1923	1–1923	NA [0]	[6296] 6327	YPPCP1.01–YPPCP1.02	YPPCP1.01, YPPCP1.02
NC_003134	1–1875	1875	1–1875	NA [0]	[196] 200	YPMT1.01–[YPMT1.02]	YPMT1.01, [YPMT1.02]
NC_003143	2051663	2052285	623	174 [171]	[172] 174	flgJ/flgK	flagellar rod assembly protein/muramidase FlgJ/flagellar hook‑associated protein FlgK
NC_003143	2135593–2137413	2238102–2237376	99964–102510	174 [172]	[173] 174	[y1093]–[YPO1969]	69 genes
							[y1093], YPO1901, YPO1902, YPO1903, YPO1904, YPO1905, YPO1905a, fyuA, irp5, irp4, irp3, irp1, irp2, ybtA, irp6, irp7, irp8, ybtS, int, YPt_26, YPO1918, YPO1919, YPO1920, YPO1921, YPO1922, YPO1925, YPO1926, YPO1927, YPO1928, YPO1929, YPO1930, YPO1931, YPO1932, YPO1933, YPO1934, YPO1935, YPO1936, ansP, YPO1938, YPO1939, YPO1940, YPO1941, YPO1942, YPO1943, YPO1944, YPO1945, YPO1946, YPO1947, YPO1948…
NC_003143	4388671–4390031	4390031	1–1361	178 [172]	[171] 174	[YPOr19]	[YPOr19]
Yp1945_P60L12
seq id	start	end	size	←reads	reads→	gene	description
NC_003131	1	1915–2	2–1915	NA [0]	[590] 594	YPCD1.01–YPCD1.02	YPCD1.01, YPCD1.02
NC_003131	9192–9398	54639–54455	45058–45448	595 [591]	[591] 593	[YPCD1.14n]–YPCD1.73c	50 genes
							[YPCD1.14n], YPCD1.15c, YPCD1.16c, yopQ, yopT, sycT, YPCD1.22c, YPCD1.23, yopM, yopD, yopB, sycD, lcrV, lcrG, lcrR, yscV, yscY, yscX, sycN, tyeA, lcrE, yscN, yscO, yscP, yscQ, yscR, yscS, yscT, yscU, virG, virF, yscA, yscB, yscC, yscD, yscE, yscF, yscG, yopR, lcrO, ylpB, yscK, yscL, lcrQ, lcrS, ORFC, yopH, yopJ, ypkA, YPCD1.73c
NC_003132	1–1940	1940	1–1940	NA [0]	[3702] 3736	YPPCP1.01–YPPCP1.02	YPPCP1.01, YPPCP1.02
NC_003134	1–1860	1860	1–1860	NA [0]	[98] 102	YPMT1.01–[YPMT1.02]	YPMT1.01, [YPMT1.02]
NC_003143	2051678	2052263	586	99 [97]	[97] 99	flgJ/flgK	flagellar rod assembly protein/muramidase FlgJ/flagellar hook‑associated protein FlgK
NC_003143	2135603–2137413	2238090–2237376	99964–102488	98 [97]	[96] 98	[y1093]–[YPO1969]	69 genes
							[y1093], YPO1901, YPO1902, YPO1903, YPO1904, YPO1905, YPO1905a, fyuA, irp5, irp4, irp3, irp1, irp2, ybtA, irp6, irp7, irp8, ybtS, int, YPt_26, YPO1918, YPO1919, YPO1920, YPO1921, YPO1922, YPO1925, YPO1926, YPO1927, YPO1928, YPO1929, YPO1930, YPO1931, YPO1932, YPO1933, YPO1934, YPO1935, YPO1936, ansP, YPO1938, YPO1939, YPO1940, YPO1941, YPO1942, YPO1943, YPO1944, YPO1945, YPO1946, YPO1947, YPO1948…
NC_003143	4388667–4389733	4390039–4389735	3–1373	100 [97]	[97] 98	[YPOr19]	[YPOr19]

## Sheet: New junction evidence Yp1945
Yp1945
seq id	position	reads (cov)	reads (cov)	score	skew	freq	annotation	gene	product
NC_003132	3116 =	2816 (0.900)	26 (0.010)	20/200	NT	0.01	coding (192/195 nt)	rop	putative replication regulatory protein
NC_003132	= 3408	2482 (0.800)					intergenic (+289/‑947)	rop/pim	putative replication regulatory protein/pesticin immunity protein
NC_003132	3117 =	2811 (0.900)	27 (0.010)	20/200	NT	0.01	coding (193/195 nt)	rop	putative replication regulatory protein
NC_003132	= 3389	2484 (0.800)					intergenic (+270/‑966)	rop/pim	putative replication regulatory protein/pesticin immunity protein
NC_003132	3120 =	2727 (0.880)	14 (0.000)	10/196	NT	0.005	intergenic (+1/‑1235)	rop/pim	putative replication regulatory protein/pesticin immunity protein
NC_003132	= 3398	2482 (0.810)					intergenic (+279/‑957)	rop/pim	putative replication regulatory protein/pesticin immunity protein
NC_003132	3121 =	2682 (0.860)	13 (0.000)	5/200	NT	0.005	intergenic (+2/‑1234)	rop/pim	putative replication regulatory protein/pesticin immunity protein
NC_003132	= 3334	2646 (0.850)					intergenic (+215/‑1021)	rop/pim	putative replication regulatory protein/pesticin immunity protein
NC_003132	3125 =	2646 (0.850)	17 (0.010)	10/200	NT	0.007	intergenic (+6/‑1230)	rop/pim	putative replication regulatory protein/pesticin immunity protein
NC_003132	= 3389	2484 (0.800)					intergenic (+270/‑966)	rop/pim	putative replication regulatory protein/pesticin immunity protein
NC_003132	3189 =	2464 (0.790)	35 (0.010)	32/200	NT	0.014	intergenic (+70/‑1166)	rop/pim	putative replication regulatory protein/pesticin immunity protein
NC_003132	= 3406	2481 (0.800)					intergenic (+287/‑949)	rop/pim	putative replication regulatory protein/pesticin immunity protein
NC_003132	3199 =	2431 (0.780)	52 (0.020)	26/200	NT	0.021	intergenic (+80/‑1156)	rop/pim	putative replication regulatory protein/pesticin immunity protein
NC_003132	= 3379	2518 (0.810)					intergenic (+260/‑976)	rop/pim	putative replication regulatory protein/pesticin immunity protein
NC_003132	3201 =	2419 (0.780)	10 (0.000)	6/198	NT	0.004	intergenic (+82/‑1154)	rop/pim	putative replication regulatory protein/pesticin immunity protein
NC_003132	= 3380	2523 (0.820)					intergenic (+261/‑975)	rop/pim	putative replication regulatory protein/pesticin immunity protein
NC_003134	= 59220	NA (NA)	389 (0.770)	136/200	NT	1	noncoding (1/1955 nt)	IS100	repeat region
NC_003134	= 96210	0 (0.000)					intergenic (+3221/–)	cobS/–	porphyrin biosynthetic protein/–
NC_003143	= 127021	13 (0.030)	3 (0.010)	3/200	NT	0.053	intergenic (+60/+118)	metF/YPO0118	5,10‑methylenetetrahydrofolate reductase/transposase for insertion sequence IS1661
NC_003143	4610642 =	94 (0.200)					intergenic (+75/‑132)	YPO4090/YPO4091	ornithine cyclodeaminase/insertion element IS1661 DNA‑binding protein
NC_003143	= 190050	1 (0.000)	361 (0.820)	142/190	NT	0.997	intergenic (+665/‑87)	pabA/y1093	para‑aminobenzoate synthase component II/transposase for insertion sequence IS100
NC_003143	192010 =	1 (0.000)					intergenic (+72/+910)	YPO0172/YPO0174	transposase/IS protein/hypothetical protein
NC_003143	= 300410	1 (0.000)	506 (1.130)	162/194	NT	0.999	intergenic (+48/‑144)	terE/tnp	tellurium resistance protein/transposase for the IS1541 insertion element
NC_003143	301122 =	0 (0.000)					intergenic (+110/‑664)	tnp/YPO0301	transposase for the IS1541 insertion element/hypothetical protein
NC_003143	= 612138	28 (0.060)	538 (1.450)	137/160	NT	0.951	intergenic (+48/‑247)	secA/mutT	preprotein translocase subunit SecA/nucleoside triphosphate pyrophosphohydrolase
NC_003143	612324 =	33 (0.090)					intergenic (+234/‑61)	secA/mutT	preprotein translocase subunit SecA/nucleoside triphosphate pyrophosphohydrolase
NC_003143	707327 =	418 (0.910)	448 (0.970)	11/198	NT	0.501	intergenic (+146/+90)	uppP/cca	undecaprenyl pyrophosphate phosphatase/multifunctional tRNA nucleotidyl transferase/2'3'‑cyclic phosphodiesterase/2'nucleotidase/phosphatase
NC_003143	= 2354001	470 (1.010)					intergenic (+152/‑491)	YPO2073/fadD	lipoprotein/long‑chain‑fatty‑acid‑‑CoA ligase
NC_003143	786379 =	441 (0.950)	13 (0.030)	6/198	NT	0.027	intergenic (‑517/‑311)	tnp/flgG	transposase for the IS1541 insertion element/flagellar basal body rod protein FlgG
NC_003143	= 786543	490 (1.070)					intergenic (‑681/‑147)	tnp/flgG	transposase for the IS1541 insertion element/flagellar basal body rod protein FlgG
NC_003143	= 906174	612 (1.320)	569 (1.270)	165/194	NT	0.489	intergenic (+281/+64)	YPO0824/YPO0825	hypothetical protein/transposase/IS protein
NC_003143	= 908122	NA (NA)					intergenic (‑83/+860)	y1093/YPO0829	transposase for insertion sequence IS100/sulfatase
NC_003143	906175 =	NA (NA)	655 (1.460)	167/194	NT	0.566	intergenic (+282/+63)	YPO0824/YPO0825	hypothetical protein/transposase/IS protein
NC_003143	908123 =	517 (1.120)					intergenic (‑84/+859)	y1093/YPO0829	transposase for insertion sequence IS100/sulfatase
NC_003143	1098737 =	468 (1.010)	34 (0.070)	19/200	NT	0.068	intergenic (‑1339/‑556)	YPO0988/iucB	hypothetical protein/siderophore biosynthesis protein IucB
NC_003143	= 1098909	472 (1.020)					intergenic (‑1511/‑384)	YPO0988/iucB	hypothetical protein/siderophore biosynthesis protein IucB
NC_003143	1133283 =	395 (0.850)	202 (0.440)	4/198	NT	0.32	intergenic (‑354/+209)	YPO1005/YPO1006	antigenic leucine‑rich repeat protein/antigenic leucine‑rich repeat protein
NC_003143	= 2354000	468 (1.020)					intergenic (+151/‑492)	YPO2073/fadD	lipoprotein/long‑chain‑fatty‑acid‑‑CoA ligase
NC_003143	1172620 =	490 (1.060)	1388 (3.480)	12/172	NT	0.79	intergenic (+120/+131)	YPO1031/xni	RNA 2'‑O‑ribose methyltransferase/exonuclease IX
NC_003143	= 2629874	369 (0.800)					intergenic (+79/‑233)	YPO2336/YPO2337	hypothetical protein/regulatory protein
NC_003143	1172634 =	482 (1.040)	27 (0.060)	12/198	NT	0.064	intergenic (+134/+117)	YPO1031/xni	RNA 2'‑O‑ribose methyltransferase/exonuclease IX
NC_003143	= 2342850	312 (0.670)					intergenic (+204/+141)	msbB/pykA	lipid A biosynthesis (KDO)2‑(lauroyl)‑lipid IVA acyltransferase/pyruvate kinase
NC_003143	1172649 =	499 (1.080)	82 (0.180)	41/198	NT	0.153	intergenic (+149/+102)	YPO1031/xni	RNA 2'‑O‑ribose methyltransferase/exonuclease IX
NC_003143	= 2353985	418 (0.900)					intergenic (+136/‑507)	YPO2073/fadD	lipoprotein/long‑chain‑fatty‑acid‑‑CoA ligase
NC_003143	1234441 =	453 (0.980)	6 (0.010)	3/200	NT	0.011	intergenic (‑101/‑311)	intA/YPO1087	phage integrase (partial)/prophage protein
NC_003143	= 4226992	628 (1.360)					intergenic (‑141/+173)	tnp/pepQ	transposase for the IS1541 insertion element/proline dipeptidase
NC_003143	1594111 =	397 (0.860)	27 (0.060)	20/194	NT	0.068	coding (174/1857 nt)	YPO1407	hypothetical protein
NC_003143	= 1594333	356 (0.790)					coding (396/1857 nt)	YPO1407	hypothetical protein
NC_003143	= 1767137	397 (0.860)	16 (0.040)	8/158	NT	0.045	coding (19/435 nt)	YPO1552	hypothetical protein
NC_003143	= 3783970	462 (1.000)					intergenic (+141/+233)	hemL/fhuB	glutamate‑1‑semialdehyde aminotransferase/iron‑hydroxamate transporter permease subunit
NC_003143	= 1767157	415 (0.900)	30 (0.060)	10/200	NT	0.07	intergenic (‑2/+243)	YPO1552/YPO1553	hypothetical protein/ribose transport system, permease
NC_003143	2629926 =	380 (0.820)					intergenic (+131/‑181)	YPO2336/YPO2337	hypothetical protein/regulatory protein
NC_003143	= 1767158	413 (0.890)	11 (0.020)	3/198	NT	0.029	intergenic (‑3/+242)	YPO1552/YPO1553	hypothetical protein/ribose transport system, permease
NC_003143	2342867 =	339 (0.730)					intergenic (+221/+124)	msbB/pykA	lipid A biosynthesis (KDO)2‑(lauroyl)‑lipid IVA acyltransferase/pyruvate kinase
NC_003143	1767169 =	428 (0.930)	48 (0.110)	18/194	NT	0.098	intergenic (‑14/+231)	YPO1552/YPO1553	hypothetical protein/ribose transport system, permease
NC_003143	= 2354001	470 (1.010)					intergenic (+152/‑491)	YPO2073/fadD	lipoprotein/long‑chain‑fatty‑acid‑‑CoA ligase
NC_003143	= 1992559	2 (0.000)	425 (0.990)	144/186	NT	0.998	intergenic (‑281/‑87)	YPO1749/y1093	hypothetical protein/transposase for insertion sequence IS100
NC_003143	1994519 =	0 (0.000)					intergenic (+72/‑2380)	YPO1751/fcuA	transposase/IS protein/ferrichrome receptor protein
NC_003143	2016195 =	445 (0.960)	5 (0.010)	5/194	NT	0.014	coding (482/498 nt)	hpaC	4‑hydroxyphenylacetate 3‑monooxygenase coupling protein
NC_003143	= 2016373	300 (0.670)					intergenic (+162/+118)	hpaC/sdaA	4‑hydroxyphenylacetate 3‑monooxygenase coupling protein/L‑serine dehydratase
NC_003143	2157406 =	280 (0.600)	16 (0.030)	8/200	NT	0.052	coding (4751/6108 nt)	irp2	yersiniabactin biosynthetic protein
NC_003143	= 2157645	304 (0.660)					coding (4512/6108 nt)	irp2	yersiniabactin biosynthetic protein
NC_003143	= 2236266	384 (0.830)	20 (0.050)	10/184	NT	0.054	intergenic (+1612/‑85)	astE/y1093	succinylglutamate desuccinylase/transposase for insertion sequence IS100
NC_003143	2238224 =	351 (0.820)					intergenic (+75/+502)	YPO1969/hutG	transposase/IS protein/N‑formylglutamate amidohydrolase
NC_003143	= 2238215	NA (NA)	27 (0.060)	9/200	NT	0.069	intergenic (+66/+511)	YPO1969/hutG	transposase/IS protein/N‑formylglutamate amidohydrolase
NC_003143	= 2239529	364 (0.790)					coding (4/807 nt)	hutG	N‑formylglutamate amidohydrolase
NC_003143	2239525 =	373 (0.800)	12 (0.030)	9/200	NT	0.031	coding (8/807 nt)	hutG	N‑formylglutamate amidohydrolase
NC_003143	= 2296815	NA (NA)					intergenic (‑86/+1512)	y1093/YPO2027a	transposase for insertion sequence IS100/hypothetical protein
NC_003143	= 2304598	NA (NA)	389 (0.860)	13/196	NT	0.451	intergenic (+106/‑523)	tnp/YPO2035	transposase for the IS1541 insertion element/hypothetical protein
NC_003143	2666613 =	483 (1.040)					intergenic (+83/+61)	pcp/slyA	lipoprotein/transcriptional regulator SlyA
NC_003143	= 2342862	334 (0.720)	8 (0.020)	3/200	NT	0.022	intergenic (+216/+129)	msbB/pykA	lipid A biosynthesis (KDO)2‑(lauroyl)‑lipid IVA acyltransferase/pyruvate kinase
NC_003143	2629928 =	382 (0.820)					intergenic (+133/‑179)	YPO2336/YPO2337	hypothetical protein/regulatory protein
NC_003143	= 2353980	419 (0.900)	28 (0.080)	13/160	NT	0.076	intergenic (+131/‑512)	YPO2073/fadD	lipoprotein/long‑chain‑fatty‑acid‑‑CoA ligase
NC_003143	= 3209785	433 (0.930)					intergenic (‑193/+154)	YPO2874/engA	hypothetical protein/GTP‑binding protein EngA
NC_003143	= 2353980	419 (0.900)	5 (0.010)	5/160	NT	0.015	intergenic (+131/‑512)	YPO2073/fadD	lipoprotein/long‑chain‑fatty‑acid‑‑CoA ligase
NC_003143	= 3209785	433 (0.930)					intergenic (‑193/+154)	YPO2874/engA	hypothetical protein/GTP‑binding protein EngA
NC_003143	2450198 =	NA (NA)	577 (1.250)	157/200	NT	0.948	intergenic (+303/+66)	tdk/YPO2177	thymidine kinase/transposase/IS protein
NC_003143	= 2508905	32 (0.070)					coding (1351/2067 nt)	cstA	carbon starvation protein A
NC_003143	= 2452151	NA (NA)	406 (0.880)	134/200	NT	0.912	intergenic (‑86/+454)	y1093/adhE	transposase for insertion sequence IS100/bifunctional acetaldehyde‑CoA/alcohol dehydrogenase
NC_003143	2508901 =	39 (0.080)					coding (1355/2067 nt)	cstA	carbon starvation protein A
NC_003143	2555119 =	580 (1.250)	1837 (4.050)	195/196	NT	0.781	intergenic (‑54/+43)	YPO2272/YPO2273	hypothetical protein/hypothetical protein
NC_003143	= 2560549	460 (1.010)					coding (785/1026 nt)	YPO2279	phage‑related membrane protein
NC_003143	= 2666614	482 (1.040)	146 (0.320)	9/198	NT	0.234	intergenic (+84/+60)	pcp/slyA	lipoprotein/transcriptional regulator SlyA
NC_003143	= 4277020	NA (NA)					intergenic (‑143/+71)	tnp/rpoH	transposase for the IS1541 insertion element/RNA polymerase factor sigma‑32
NC_003143	2692678 =	NA (NA)	398 (0.860)	137/200	NT	0.941	intergenic (+496/‑86)	tnp/y1093	transposase for the IS1541 insertion element/transposase for insertion sequence IS100
NC_003143	2758006 =	25 (0.050)					coding (641/1359 nt)	YPO2459	transporter protein
NC_003143	= 2694631	NA (NA)	403 (0.870)	138/200	NT	0.944	intergenic (+66/+1268)	YPO2397/YPO2399	transposase/IS protein/cysteine desufuration protein SufE
NC_003143	= 2758010	24 (0.050)					coding (645/1359 nt)	YPO2459	transporter protein
NC_003143	3159893 =	351 (0.760)	7 (0.020)	6/200	NT	0.019	coding (1605/1713 nt)	pstA	phosphate transport system permease
NC_003143	= 3160160	371 (0.800)					coding (1338/1713 nt)	pstA	phosphate transport system permease
NC_003143	3921567 =	15 (0.030)	1189 (2.590)	162/198	NT	0.988	intergenic (‑32/+56)	YPO3510/rpmA	hypothetical protein/50S ribosomal protein L27
NC_003143	= 4277020	NA (NA)					intergenic (‑143/+71)	tnp/rpoH	transposase for the IS1541 insertion element/RNA polymerase factor sigma‑32
NC_003143	= 3921568	27 (0.060)	546 (1.200)	163/196	NT	0.954	intergenic (‑33/+55)	YPO3510/rpmA	hypothetical protein/50S ribosomal protein L27
NC_003143	3947140 =	NA (NA)					intergenic (+16/+106)	YPO3534/tnp	hypothetical protein/transposase for the IS1541 insertion element
NC_003143	= 3921571	40 (0.090)	12 (0.030)	4/196	NT	0.234	intergenic (‑36/+52)	YPO3510/rpmA	hypothetical protein/50S ribosomal protein L27
NC_003143	3947143 =	NA (NA)					intergenic (+19/+103)	YPO3534/tnp	hypothetical protein/transposase for the IS1541 insertion element
NC_003143	3955273 =	505 (1.090)	12 (0.030)	5/200	NT	0.025	intergenic (+65/+872)	YPO3546/YPO3547	hypothetical protein/tetrapyrrole methylase
NC_003143	= 3955482	435 (0.940)					intergenic (+274/+663)	YPO3546/YPO3547	hypothetical protein/tetrapyrrole methylase
NC_003143	3955502 =	491 (1.060)	81 (0.180)	50/192	NT	0.15	intergenic (+294/+643)	YPO3546/YPO3547	hypothetical protein/tetrapyrrole methylase
NC_003143	= 3955711	446 (1.000)					intergenic (+503/+434)	YPO3546/YPO3547	hypothetical protein/tetrapyrrole methylase
NC_003143	4064236 =	661 (1.430)	31 (0.070)	21/198	NT	0.045	intergenic (‑199/‑206)	YPO3641/tnp	hypothetical protein/transposase for the IS1541 insertion element
NC_003143	= 4064457	NA (NA)					coding (16/459 nt)	tnp	transposase for the IS1541 insertion element
NC_003143	= 4219365	NA (NA)	14 (0.050)	11/128	NT	0.129	noncoding (1892/2907 nt)	YPOr15	23S ribosomal RNA
NC_003143	4219402 =	148 (0.320)					noncoding (1855/2907 nt)	YPOr15	23S ribosomal RNA
NC_003143	4236791 =	NA (NA)	18 (0.040)	11/198	NT	0.04	intergenic (‑324/+65)	hemB/YPO3773	delta‑aminolevulinic acid dehydratase/transposase/IS protein
NC_003143	= 4272377	433 (0.930)					coding (764/1287 nt)	livM	leucine/isoleucine/valine transporter permease subunit
NC_003143	= 4238743	NA (NA)	603 (1.300)	170/200	NT	0.904	intergenic (‑86/+536)	y1093/tatC	transposase for insertion sequence IS100/twin‑arginine protein translocation system subunit TatC
NC_003143	4612616 =	64 (0.140)					coding (713/810 nt)	YPO4093	sugar phosphatase
NC_003143	= 4238743	NA (NA)	62 (0.130)	7/200	NT	0.129	intergenic (‑86/+536)	y1093/tatC	transposase for insertion sequence IS100/twin‑arginine protein translocation system subunit TatC
NC_003143	4272371 =	418 (0.900)					coding (770/1287 nt)	livM	leucine/isoleucine/valine transporter permease subunit
NC_003143	4323497 =	499 (1.080)	18 (0.040)	10/200	NT	0.033	coding (989/1221 nt)	hemY	protoheme IX biogenesis protein
NC_003143	= 4323764	545 (1.180)					intergenic (+35/+158)	hemY/tnp	protoheme IX biogenesis protein/transposase for the IS1541 insertion element
NC_003143	4416888 =	530 (1.140)	141 (0.300)	77/200	NT	0.187	intergenic (+59/‑683)	ppc/YPO3931	phosphoenolpyruvate carboxylase/insertion element IS1661 DNA‑binding protein
NC_003143	= 4417281	694 (1.500)					intergenic (+452/‑290)	ppc/YPO3931	phosphoenolpyruvate carboxylase/insertion element IS1661 DNA‑binding protein
NC_003143	4416915 =	575 (1.240)	51 (0.110)	32/200	NT	0.074	intergenic (+86/‑656)	ppc/YPO3931	phosphoenolpyruvate carboxylase/insertion element IS1661 DNA‑binding protein
NC_003143	= 4417280	697 (1.500)					intergenic (+451/‑291)	ppc/YPO3931	phosphoenolpyruvate carboxylase/insertion element IS1661 DNA‑binding protein
NC_003143	4416937 =	620 (1.340)	26 (0.060)	16/200	NT	0.038	intergenic (+108/‑634)	ppc/YPO3931	phosphoenolpyruvate carboxylase/insertion element IS1661 DNA‑binding protein
NC_003143	= 4417244	707 (1.530)					intergenic (+415/‑327)	ppc/YPO3931	phosphoenolpyruvate carboxylase/insertion element IS1661 DNA‑binding protein
NC_003143	4520044 =	NA (NA)	606 (1.310)	164/200	NT	0.944	intergenic (‑834/+66)	uhpC/YPO4009	regulatory protein UhpC/transposase/IS protein
NC_003143	= 4612620	36 (0.080)					coding (709/810 nt)	YPO4093	sugar phosphatase
Yp1945_P60L01
seq id	position	reads (cov)	reads (cov)	score	skew	freq	annotation	gene	product
NC_003132	3458 =	954 (0.960)	3 (0.010)	3/498	NT	0.006	intergenic (+339/‑897)	rop/pim	putative replication regulatory protein/pesticin immunity protein
NC_003143	= 1345366	87 (0.910)					intergenic (‑604/‑1325)	YPO1194/YPO1197	sulfurtransferase/ABC transport integral membrane subunit
NC_003134	= 59220	NA (NA)	46 (0.700)	42/500	NT	1	noncoding (1/1955 nt)	IS100	repeat region
NC_003134	= 96210	0 (0.000)					intergenic (+3221/–)	cobS/–	porphyrin biosynthetic protein/–
NC_003143	103349 =	NA (NA)	21 (0.220)	11/496	NT	0.149	intergenic (+102/+106)	YPO0093/tnp	hypothetical protein/transposase for the IS1541 insertion element
NC_003143	120231 =	121 (1.250)					intergenic (+44/+517)	rpmE/YPO0112	50S ribosomal protein L31/hypothetical protein
NC_003143	182921 =	128 (1.330)	4 (0.040)	3/500	NT	0.03	coding (2016/2061 nt)	YPO0164	membrane receptor protein
NC_003143	190692 =	NA (NA)					coding (556/1023 nt)	y1093	transposase for insertion sequence IS100
NC_003143	= 300410	0 (0.000)	86 (0.900)	76/494	NT	0.994	intergenic (+48/‑144)	terE/tnp	tellurium resistance protein/transposase for the IS1541 insertion element
NC_003143	301122 =	1 (0.010)					intergenic (+110/‑664)	tnp/YPO0301	transposase for the IS1541 insertion element/hypothetical protein
NC_003143	300476 =	NA (NA)	3 (0.030)	3/494	NT	0.033	intergenic (+114/‑78)	terE/tnp	tellurium resistance protein/transposase for the IS1541 insertion element
NC_003143	305626 =	90 (0.930)					coding (502/744 nt)	YPO0303	periplasmic chaperone protein
NC_003143	= 1363998	81 (0.840)	4 (0.040)	3/498	NT	0.047	coding (391/1194 nt)	YPO1210	competence damage‑inducible protein A
NC_003143	= 1384010	NA (NA)					intergenic (+73/‑361)	tnp/YPt_16	transposase for the IS1541 insertion element/tRNA‑Ser
NC_003143	2450198 =	NA (NA)	66 (0.680)	46/500	NT	0.943	intergenic (+303/+66)	tdk/YPO2177	thymidine kinase/transposase/IS protein
NC_003143	= 2508905	4 (0.040)					coding (1351/2067 nt)	cstA	carbon starvation protein A
NC_003143	= 2452151	NA (NA)	77 (0.800)	53/500	NT	0.975	intergenic (‑86/+454)	y1093/adhE	transposase for insertion sequence IS100/bifunctional acetaldehyde‑CoA/alcohol dehydrogenase
NC_003143	2508901 =	2 (0.020)					coding (1355/2067 nt)	cstA	carbon starvation protein A
NC_003143	2555119 =	85 (0.880)	290 (3.030)	209/496	NT	0.777	intergenic (‑54/+43)	YPO2272/YPO2273	hypothetical protein/hypothetical protein
NC_003143	= 2560549	82 (0.860)					coding (785/1026 nt)	YPO2279	phage‑related membrane protein
NC_003143	2692678 =	NA (NA)	40 (0.410)	36/500	NT	1	intergenic (+496/‑86)	tnp/y1093	transposase for the IS1541 insertion element/transposase for insertion sequence IS100
NC_003143	2758006 =	0 (0.000)					coding (641/1359 nt)	YPO2459	transporter protein
NC_003143	= 2694631	NA (NA)	45 (0.470)	41/500	NT	0.978	intergenic (+66/+1268)	YPO2397/YPO2399	transposase/IS protein/cysteine desufuration protein SufE
NC_003143	= 2758010	1 (0.010)					coding (645/1359 nt)	YPO2459	transporter protein
NC_003143	3140432 =	NA (NA)	94 (0.980)	82/496	NT	0.969	intergenic (‑10/‑84)	ptxR/y1093	LysR family transcriptional regulator/transposase for insertion sequence IS100
NC_003143	3248602 =	3 (0.030)					coding (27/549 nt)	ail	attachment invasion locus protein
NC_003143	= 3142383	NA (NA)	97 (1.010)	79/500	NT	0.99	intergenic (+66/+301)	YPO2809/YPO2811	transposase/IS protein/hypothetical protein
NC_003143	= 3248608	1 (0.010)					coding (21/549 nt)	ail	attachment invasion locus protein
NC_003143	= 3211284	88 (0.910)	3 (0.030)	3/496	NT	0.029	coding (143/1488 nt)	engA	GTP‑binding protein EngA
NC_003143	= 3756750	117 (1.210)					intergenic (‑371/‑28)	YPO3368/YPO3369	hypothetical protein/hypothetical protein
NC_003143	3921567 =	0 (0.000)	164 (1.710)	85/498	NT	1	intergenic (‑32/+56)	YPO3510/rpmA	hypothetical protein/50S ribosomal protein L27
NC_003143	= 4277020	NA (NA)					intergenic (‑143/+71)	tnp/rpoH	transposase for the IS1541 insertion element/RNA polymerase factor sigma‑32
NC_003143	= 3921568	0 (0.000)	126 (1.320)	112/496	NT	1	intergenic (‑33/+55)	YPO3510/rpmA	hypothetical protein/50S ribosomal protein L27
NC_003143	3947140 =	NA (NA)					intergenic (+16/+106)	YPO3534/tnp	hypothetical protein/transposase for the IS1541 insertion element
NC_003143	= 4133442	91 (0.940)	19 (0.200)	16/500	NT	0.173	coding (559/954 nt)	treR	trehalose repressor
NC_003143	4134760 =	NA (NA)					intergenic (‑50/+66)	YPO3699/YPO3700	hypothetical protein/transposase/IS protein
NC_003143	= 4237442	NA (NA)	3 (0.030)	3/498	NT	0.025	coding (197/783 nt)	YPO3773	transposase/IS protein
NC_003143	= 4359215	115 (1.190)					intergenic (+335/+118)	YPO3882/imm	hypothetical protein/colicin immunity protein
NC_003143	= 4238743	NA (NA)	109 (1.130)	91/500	NT	0.956	intergenic (‑86/+536)	y1093/tatC	transposase for insertion sequence IS100/twin‑arginine protein translocation system subunit TatC
NC_003143	4612616 =	5 (0.050)					coding (713/810 nt)	YPO4093	sugar phosphatase
NC_003143	= 4268350	15 (0.160)	71 (0.890)	60/414	NT	0.86	intergenic (+29/‑84)	YPO3801/YPO3802	hypothetical protein/hypothetical protein
NC_003143	4268359 =	13 (0.130)					intergenic (+38/‑75)	YPO3801/YPO3802	hypothetical protein/hypothetical protein
NC_003143	4520044 =	NA (NA)	131 (1.360)	106/500	NT	0.97	intergenic (‑834/+66)	uhpC/YPO4009	regulatory protein UhpC/transposase/IS protein
NC_003143	= 4612620	4 (0.040)					coding (709/810 nt)	YPO4093	sugar phosphatase
Yp1945_P60L02
seq id	position	reads (cov)	reads (cov)	score	skew	freq	annotation	gene	product
NC_003132	= 2622	1999 (1.000)	4 (0.000)	4/500	NT	0.004	intergenic (+734/‑303)	YPPCP1.02/rop	transposase/IS protein/putative replication regulatory protein
NC_003143	= 4065540	244 (1.240)					intergenic (‑245/+15)	cspa2/cspa1	cold‑shock protein CspA/cold‑shock protein CspA
NC_003134	= 59220	NA (NA)	79 (0.780)	70/500	NT	1	noncoding (1/1955 nt)	IS100	repeat region
NC_003134	= 96210	0 (0.000)					intergenic (+3221/–)	cobS/–	porphyrin biosynthetic protein/–
NC_003143	= 207961	265 (1.350)	3 (0.020)	3/494	NT	0.013	intergenic (‑2033/‑268)	YPO0187/YPO0190	glycosyl transferase/glutathione‑regulated potassium‑efflux system ancillary protein KefG
NC_003143	2939380 =	188 (0.970)					coding (535/1548 nt)	lnt	apolipoprotein N‑acyltransferase
NC_003143	243292 =	257 (1.310)	3 (0.020)	3/500	NT	0.012	coding (96/540 nt)	YPO0245	DNA‑binding protein
NC_003143	525097 =	249 (1.270)					coding (963/1305 nt)	surA	peptidyl‑prolyl cis‑trans isomerase SurA
NC_003143	= 300410	0 (0.000)	184 (0.950)	141/494	NT	0.995	intergenic (+48/‑144)	terE/tnp	tellurium resistance protein/transposase for the IS1541 insertion element
NC_003143	301122 =	2 (0.010)					intergenic (+110/‑664)	tnp/YPO0301	transposase for the IS1541 insertion element/hypothetical protein
NC_003143	329429 =	234 (1.190)	3 (0.020)	3/498	NT	0.014	coding (165/1194 nt)	tyrB	aromatic amino acid aminotransferase
NC_003143	= 2789582	189 (0.970)					intergenic (‑215/+30)	YPO2488/YPO2489	hypothetical protein/hypothetical protein
NC_003143	= 401435	NA (NA)	4 (0.020)	3/500	NT	0.017	coding (462/783 nt)	YPO0385	transposase/IS protein
NC_003143	470497 =	239 (1.220)					coding (1207/1278 nt)	YPO0449	hypothetical protein
NC_003143	= 402806	NA (NA)	3 (0.020)	3/500	NT	0.013	coding (110/1023 nt)	y1093	transposase for insertion sequence IS100
NC_003143	= 451496	236 (1.200)					intergenic (+42/‑285)	prfC/osmY	peptide chain release factor 3/periplasmic protein
NC_003143	= 1139358	200 (1.020)	4 (0.020)	3/500	NT	0.02	coding (614/1233 nt)	YPO1009	peptidase T
NC_003143	1146068 =	NA (NA)					coding (54/1023 nt)	y1093	transposase for insertion sequence IS100
NC_003143	1278785 =	NA (NA)	3 (0.020)	3/498	NT	0.016	coding (127/783 nt)	YPO1131	transposase/IS protein
NC_003143	= 1325334	190 (0.970)					coding (431/936 nt)	pbpG	D‑alanyl‑D‑alanine endopeptidase
NC_003143	= 1773224	162 (0.830)	17 (0.090)	3/494	NT	0.096	intergenic (+64/+673)	yeeF/sbcB	amino acid permease/exonuclease I
NC_003143	= 4277018	NA (NA)					intergenic (‑141/+73)	tnp/rpoH	transposase for the IS1541 insertion element/RNA polymerase factor sigma‑32
NC_003143	= 1992559	0 (0.000)	164 (0.860)	130/486	NT	0.991	intergenic (‑281/‑87)	YPO1749/y1093	hypothetical protein/transposase for insertion sequence IS100
NC_003143	1994519 =	3 (0.020)					intergenic (+72/‑2380)	YPO1751/fcuA	transposase/IS protein/ferrichrome receptor protein
NC_003143	2294859 =	NA (NA)	226 (1.170)	171/492	NT	NA	intergenic (+551/+69)	tnp/YPO2025	transposase for the IS1541 insertion element/transposase/IS protein
NC_003143	2304091 =	NA (NA)					coding (58/459 nt)	tnp	transposase for the IS1541 insertion element
NC_003143	2450198 =	NA (NA)	112 (0.570)	94/500	NT	0.965	intergenic (+303/+66)	tdk/YPO2177	thymidine kinase/transposase/IS protein
NC_003143	= 2508905	4 (0.020)					coding (1351/2067 nt)	cstA	carbon starvation protein A
NC_003143	= 2452151	NA (NA)	181 (0.920)	122/500	NT	0.978	intergenic (‑86/+454)	y1093/adhE	transposase for insertion sequence IS100/bifunctional acetaldehyde‑CoA/alcohol dehydrogenase
NC_003143	2508901 =	4 (0.020)					coding (1355/2067 nt)	cstA	carbon starvation protein A
NC_003143	2554170 =	156 (0.800)	3 (0.020)	3/482	NT	0.019	intergenic (‑223/+203)	YPO2270/YPO2271	voltage‑gated ClC‑type chloride channel ClcB/hypothetical protein
NC_003143	= 2562911	157 (0.830)					intergenic (+146/+182)	YPO2281/YPO2282	hypothetical protein/hypothetical protein
NC_003143	2555119 =	204 (1.040)	702 (3.610)	349/496	NT	0.799	intergenic (‑54/+43)	YPO2272/YPO2273	hypothetical protein/hypothetical protein
NC_003143	= 2560549	150 (0.770)					coding (785/1026 nt)	YPO2279	phage‑related membrane protein
NC_003143	2692678 =	NA (NA)	94 (0.480)	79/500	NT	0.95	intergenic (+496/‑86)	tnp/y1093	transposase for the IS1541 insertion element/transposase for insertion sequence IS100
NC_003143	2758006 =	5 (0.030)					coding (641/1359 nt)	YPO2459	transporter protein
NC_003143	= 2694631	NA (NA)	183 (0.930)	122/500	NT	0.963	intergenic (+66/+1268)	YPO2397/YPO2399	transposase/IS protein/cysteine desufuration protein SufE
NC_003143	= 2758010	7 (0.040)					coding (645/1359 nt)	YPO2459	transporter protein
NC_003143	3921567 =	2 (0.010)	342 (1.750)	170/498	NT	0.994	intergenic (‑32/+56)	YPO3510/rpmA	hypothetical protein/50S ribosomal protein L27
NC_003143	= 4277020	NA (NA)					intergenic (‑143/+71)	tnp/rpoH	transposase for the IS1541 insertion element/RNA polymerase factor sigma‑32
NC_003143	= 3921568	1 (0.010)	200 (1.030)	150/496	NT	0.995	intergenic (‑33/+55)	YPO3510/rpmA	hypothetical protein/50S ribosomal protein L27
NC_003143	3947140 =	NA (NA)					intergenic (+16/+106)	YPO3534/tnp	hypothetical protein/transposase for the IS1541 insertion element
NC_003143	= 4238743	NA (NA)	250 (1.270)	185/500	NT	0.969	intergenic (‑86/+536)	y1093/tatC	transposase for insertion sequence IS100/twin‑arginine protein translocation system subunit TatC
NC_003143	4612616 =	8 (0.040)					coding (713/810 nt)	YPO4093	sugar phosphatase
NC_003143	= 4268350	22 (0.110)	159 (0.980)	122/414	NT	0.895	intergenic (+29/‑84)	YPO3801/YPO3802	hypothetical protein/hypothetical protein
NC_003143	4268359 =	23 (0.120)					intergenic (+38/‑75)	YPO3801/YPO3802	hypothetical protein/hypothetical protein
NC_003143	4520044 =	NA (NA)	271 (1.380)	192/500	NT	0.975	intergenic (‑834/+66)	uhpC/YPO4009	regulatory protein UhpC/transposase/IS protein
NC_003143	= 4612620	7 (0.040)					coding (709/810 nt)	YPO4093	sugar phosphatase
Yp1945_P60L03
seq id	position	reads (cov)	reads (cov)	score	skew	freq	annotation	gene	product
NC_003132	= 6604	1549 (1.030)	4 (0.000)	4/500	NT	0.005	intergenic (+182/‑61)	YPPCP1.06/pla	hypothetical protein/outer membrane protease
NC_003143	3797773 =	166 (1.080)					coding (804/1476 nt)	pcnB	poly(A) polymerase
NC_003134	= 59220	NA (NA)	76 (0.950)	67/500	NT	1	noncoding (1/1955 nt)	IS100	repeat region
NC_003134	= 96210	0 (0.000)					intergenic (+3221/–)	cobS/–	porphyrin biosynthetic protein/–
NC_003143	15123 =	NA (NA)	3 (0.020)	3/500	NT	NA	noncoding (852/2907 nt)	YPOr02	23S ribosomal RNA
NC_003143	= 16417	NA (NA)					noncoding (2146/2907 nt)	YPOr02	23S ribosomal RNA
NC_003143	= 15669	NA (NA)	3 (0.020)	3/500	NT	0.021	noncoding (1398/2907 nt)	YPOr02	23S ribosomal RNA
NC_003143	= 1241573	137 (0.890)					coding (694/1671 nt)	YPO1096	hypothetical protein
NC_003143	25602 =	173 (1.130)	3 (0.020)	3/498	NT	0.017	coding (2682/2799 nt)	polA	DNA polymerase I
NC_003143	= 3785702	166 (1.090)					coding (499/1998 nt)	fhuB	iron‑hydroxamate transporter permease subunit
NC_003143	274554 =	158 (1.030)	3 (0.020)	3/498	NT	0.018	coding (715/1215 nt)	YPO0274	hypothetical protein
NC_003143	444713 =	174 (1.140)					coding (901/1086 nt)	YPO0424	pectinesterase
NC_003143	= 300410	0 (0.000)	174 (1.150)	132/494	NT	1	intergenic (+48/‑144)	terE/tnp	tellurium resistance protein/transposase for the IS1541 insertion element
NC_003143	301122 =	0 (0.000)					intergenic (+110/‑664)	tnp/YPO0301	transposase for the IS1541 insertion element/hypothetical protein
NC_003143	408719 =	189 (1.230)	3 (0.020)	3/498	NT	0.018	coding (1271/1326 nt)	YPO0391	modification methylase
NC_003143	2104999 =	133 (0.870)					coding (34/600 nt)	wrbA	TrpR binding protein WrbA
NC_003143	451633 =	180 (1.170)	3 (0.020)	3/498	NT	0.018	intergenic (+179/‑148)	prfC/osmY	peptide chain release factor 3/periplasmic protein
NC_003143	= 2941638	143 (0.930)					coding (863/1113 nt)	YPO2619	hypothetical protein
NC_003143	498704 =	198 (1.290)	3 (0.020)	3/498	NT	0.015	coding (1366/1911 nt)	dnaK	molecular chaperone DnaK
NC_003143	= 572996	NA (NA)					coding (57/1023 nt)	y1093	transposase for insertion sequence IS100
NC_003143	906175 =	NA (NA)	225 (1.480)	158/494	NT	0.581	intergenic (+282/+63)	YPO0824/YPO0825	hypothetical protein/transposase/IS protein
NC_003143	908123 =	164 (1.070)					intergenic (‑84/+859)	y1093/YPO0829	transposase for insertion sequence IS100/sulfatase
NC_003143	= 1148405	151 (0.980)	3 (0.020)	3/498	NT	0.016	coding (355/609 nt)	YPO1015	hypothetical protein
NC_003143	= 4362169	231 (1.510)					coding (29/201 nt)	YPO3887	hypothetical protein
NC_003143	1218740 =	NA (NA)	3 (0.020)	3/500	NT	0.025	noncoding (1236/1489 nt)	YPOr04	16S ribosomal RNA
NC_003143	1715698 =	115 (0.750)					coding (578/738 nt)	sanA	hypothetical protein
NC_003143	1325207 =	136 (0.890)	3 (0.020)	3/498	NT	0.019	coding (304/936 nt)	pbpG	D‑alanyl‑D‑alanine endopeptidase
NC_003143	= 3497059	173 (1.130)					coding (272/354 nt)	YPO3136	hypothetical protein
NC_003143	= 1420483	NA (NA)	4 (0.030)	4/498	NT	0.028	coding (295/459 nt)	tnp	transposase for the IS1541 insertion element
NC_003143	1455460 =	142 (0.930)					coding (295/999 nt)	YPO1295	ABC transport integral membrane subunit
NC_003143	= 1749998	122 (0.800)	6 (0.040)	4/498	NT	0.047	coding (1053/2262 nt)	YPO1537	iron‑siderophore receptor
NC_003143	= 1818277	NA (NA)					coding (107/459 nt)	tnp	transposase for the IS1541 insertion element
NC_003143	= 1923717	144 (0.940)	3 (0.020)	3/496	NT	0.025	coding (1228/1230 nt)	alr	alanine racemase
NC_003143	2619099 =	89 (0.580)					coding (679/2697 nt)	YPO2328	hypothetical protein
NC_003143	1967866 =	119 (0.780)	4 (0.030)	4/500	NT	0.032	coding (1560/1668 nt)	kdgC	exopolygalacturonate lyase
NC_003143	= 1972999	NA (NA)					coding (816/1209 nt)	y1062	transposase for the IS285 insertion element
NC_003143	= 1992559	5 (0.030)	118 (0.790)	100/486	NT	0.968	intergenic (‑281/‑87)	YPO1749/y1093	hypothetical protein/transposase for insertion sequence IS100
NC_003143	1994519 =	3 (0.020)					intergenic (+72/‑2380)	YPO1751/fcuA	transposase/IS protein/ferrichrome receptor protein
NC_003143	1999052 =	113 (0.740)	4 (0.030)	4/500	NT	0.025	coding (2154/2277 nt)	fcuA	ferrichrome receptor protein
NC_003143	= 4429911	194 (1.260)					coding (476/1989 nt)	glgX	glycogen debranching enzyme
NC_003143	2272145 =	127 (0.830)	3 (0.020)	3/500	NT	0.023	intergenic (‑49/+228)	YPO1999/YPO2000	decarboxylase/two‑component system sensor protein
NC_003143	2484925 =	131 (0.850)					coding (317/900 nt)	trpH	hypothetical protein
NC_003143	= 2436032	115 (0.750)	3 (0.020)	3/498	NT	0.025	coding (962/1929 nt)	topB	DNA topoisomerase III
NC_003143	= 2451751	NA (NA)					coding (315/1023 nt)	y1093	transposase for insertion sequence IS100
NC_003143	2440882 =	115 (0.750)	3 (0.020)	3/494	NT	0.02	intergenic (‑31/‑249)	YPt_29/y1062	tRNA‑Tyr/transposase for the IS285 insertion element
NC_003143	3577946 =	174 (1.150)					intergenic (‑12/‑321)	YPO3211/rdgC	fructokinase/recombination associated protein
NC_003143	2450198 =	NA (NA)	76 (0.500)	71/500	NT	1	intergenic (+303/+66)	tdk/YPO2177	thymidine kinase/transposase/IS protein
NC_003143	= 2508905	0 (0.000)					coding (1351/2067 nt)	cstA	carbon starvation protein A
NC_003143	= 2452151	NA (NA)	125 (0.810)	79/500	NT	0.984	intergenic (‑86/+454)	y1093/adhE	transposase for insertion sequence IS100/bifunctional acetaldehyde‑CoA/alcohol dehydrogenase
NC_003143	2508901 =	2 (0.010)					coding (1355/2067 nt)	cstA	carbon starvation protein A
NC_003143	= 2512340	108 (0.700)	3 (0.020)	3/500	NT	0.02	coding (200/1935 nt)	rnb	exoribonuclease II
NC_003143	4480675 =	188 (1.230)					coding (1114/1128 nt)	YPO3978	regulatory protein
NC_003143	2555119 =	124 (0.810)	315 (2.070)	220/496	NT	0.739	intergenic (‑54/+43)	YPO2272/YPO2273	hypothetical protein/hypothetical protein
NC_003143	= 2560549	99 (0.650)					coding (785/1026 nt)	YPO2279	phage‑related membrane protein
NC_003143	2559824 =	453 (2.950)	3 (0.020)	3/496	NT	0.01	coding (60/1026 nt)	YPO2279	phage‑related membrane protein
NC_003143	4505110 =	142 (0.930)					coding (1083/2187 nt)	yhjK	biofilm formation regulator HmsP
NC_003143	2692678 =	NA (NA)	68 (0.440)	54/500	NT	0.971	intergenic (+496/‑86)	tnp/y1093	transposase for the IS1541 insertion element/transposase for insertion sequence IS100
NC_003143	2758006 =	2 (0.010)					coding (641/1359 nt)	YPO2459	transporter protein
NC_003143	= 2694631	NA (NA)	152 (0.990)	111/500	NT	0.987	intergenic (+66/+1268)	YPO2397/YPO2399	transposase/IS protein/cysteine desufuration protein SufE
NC_003143	= 2758010	2 (0.010)					coding (645/1359 nt)	YPO2459	transporter protein
NC_003143	= 2701789	115 (0.750)	3 (0.020)	3/498	NT	0.023	intergenic (‑33/+145)	sufA/YPO2405	iron‑sulfur cluster assembly scaffold protein/hypothetical protein
NC_003143	= 2702019	145 (0.950)					coding (74/159 nt)	YPO2405	hypothetical protein
NC_003143	2767738 =	146 (0.950)	4 (0.030)	3/500	NT	0.027	coding (220/3288 nt)	YPO2467	hypothetical protein
NC_003143	= 3400048	144 (0.940)					coding (222/585 nt)	YPO3044	hypothetical protein
NC_003143	= 2913966	139 (0.910)	3 (0.020)	3/500	NT	0.018	intergenic (‑176/+6)	YPO2591/YPO2592	hypothetical protein/hypothetical protein
NC_003143	4282787 =	180 (1.170)					intergenic (+80/+107)	yhhL/YPO3817	hypothetical protein/hypothetical protein
NC_003143	= 3091808	138 (0.900)	3 (0.020)	3/500	NT	0.02	coding (380/696 nt)	YPO2758	aspartate/glutamate racemase
NC_003143	4406340 =	160 (1.040)					coding (1981/2493 nt)	YPO3923	TonB dependent receptor protein
NC_003143	3141023 =	NA (NA)	3 (0.020)	3/500	NT	0.023	coding (508/1023 nt)	y1093	transposase for insertion sequence IS100
NC_003143	3164909 =	126 (0.820)					coding (911/2064 nt)	ppk	polyphosphate kinase
NC_003143	= 3142382	NA (NA)	156 (1.020)	128/498	NT	0.951	intergenic (+65/+302)	YPO2809/YPO2811	transposase/IS protein/hypothetical protein
NC_003143	= 3248616	8 (0.050)					coding (13/549 nt)	ail	attachment invasion locus protein
NC_003143	3248610 =	7 (0.050)	165 (1.080)	132/500	NT	0.959	coding (19/549 nt)	ail	attachment invasion locus protein
NC_003143	= 3277040	NA (NA)					intergenic (‑86/+593)	y1093/YPO2934	transposase for insertion sequence IS100/hypothetical protein
NC_003143	3412777 =	162 (1.060)	3 (0.020)	3/500	NT	0.018	coding (164/195 nt)	YPO3055	hypothetical protein
NC_003143	= 4181064	168 (1.100)					intergenic (‑632/‑54)	YPOr13/purH	16S ribosomal RNA/bifunctional phosphoribosylaminoimidazolecarboxamide formyltransferase/IMP cyclohydrolase
NC_003143	= 3456453	151 (0.980)	3 (0.020)	3/496	NT	0.02	coding (678/744 nt)	wbyL	glycosyltransferase
NC_003143	= 3575561	NA (NA)					coding (728/1023 nt)	y1093	transposase for insertion sequence IS100
NC_003143	3657158 =	136 (0.890)	6 (0.040)	5/500	NT	0.042	coding (108/2574 nt)	clpB	protein disaggregation chaperone
NC_003143	= 3664437	NA (NA)					coding (638/783 nt)	YPO3283	transposase/IS protein
NC_003143	= 3662957	NA (NA)	3 (0.020)	3/498	NT	0.02	coding (177/1023 nt)	y1093	transposase for insertion sequence IS100
NC_003143	= 3706586	151 (0.980)					coding (475/861 nt)	dmsC	anaerobic dimethyl sulfoxide reductase chain C
NC_003143	= 3822510	140 (0.910)	3 (0.020)	3/500	NT	0.017	coding (455/2664 nt)	aceE	pyruvate dehydrogenase subunit E1
NC_003143	= 4098797	211 (1.380)					coding (2695/2859 nt)	YPO3673	insecticidal toxin
NC_003143	3921567 =	1 (0.010)	252 (1.650)	139/498	NT	0.996	intergenic (‑32/+56)	YPO3510/rpmA	hypothetical protein/50S ribosomal protein L27
NC_003143	= 4277020	NA (NA)					intergenic (‑143/+71)	tnp/rpoH	transposase for the IS1541 insertion element/RNA polymerase factor sigma‑32
NC_003143	= 3921568	1 (0.010)	146 (0.960)	108/496	NT	0.993	intergenic (‑33/+55)	YPO3510/rpmA	hypothetical protein/50S ribosomal protein L27
NC_003143	3947140 =	NA (NA)					intergenic (+16/+106)	YPO3534/tnp	hypothetical protein/transposase for the IS1541 insertion element
NC_003143	= 4238743	NA (NA)	210 (1.370)	159/500	NT	0.986	intergenic (‑86/+536)	y1093/tatC	transposase for insertion sequence IS100/twin‑arginine protein translocation system subunit TatC
NC_003143	4612616 =	3 (0.020)					coding (713/810 nt)	YPO4093	sugar phosphatase
NC_003143	= 4268350	20 (0.130)	133 (1.050)	101/414	NT	0.892	intergenic (+29/‑84)	YPO3801/YPO3802	hypothetical protein/hypothetical protein
NC_003143	4268359 =	19 (0.120)					intergenic (+38/‑75)	YPO3801/YPO3802	hypothetical protein/hypothetical protein
NC_003143	4389235 =	NA (NA)	3 (0.020)	3/500	NT	0.014	noncoding (499/1489 nt)	YPOr19	16S ribosomal RNA
NC_003143	4444799 =	212 (1.380)					intergenic (‑776/‑495)	YPO3944/YPO3945	invasin/hypothetical protein
NC_003143	4520044 =	NA (NA)	213 (1.390)	149/500	NT	0.995	intergenic (‑834/+66)	uhpC/YPO4009	regulatory protein UhpC/transposase/IS protein
NC_003143	= 4612620	1 (0.010)					coding (709/810 nt)	YPO4093	sugar phosphatase
Yp1945_P60L04
seq id	position	reads (cov)	reads (cov)	score	skew	freq	annotation	gene	product
NC_003132	= 2343	NA (NA)	3 (0.000)	3/500	NT	0.015	intergenic (+455/‑582)	YPPCP1.02/rop	transposase/IS protein/putative replication regulatory protein
NC_003143	= 1723405	199 (0.830)					coding (526/1257 nt)	YPO1516	hypothetical protein
NC_003132	2674 =	2528 (0.980)	3 (0.000)	3/500	NT	0.002	intergenic (+786/‑251)	YPPCP1.02/rop	transposase/IS protein/putative replication regulatory protein
NC_003143	= 1639138	225 (0.930)					coding (282/327 nt)	YPO1447	sulfite reductase subunit protein
NC_003132	8767 =	2612 (1.010)	3 (0.000)	3/500	NT	0.002	intergenic (‑331/–)	YPPCP1.09c/–	hypothetical protein/–
NC_003143	3447041 =	281 (1.170)					intergenic (+17/‑2024)	YPO3089/fsr	hypothetical protein/membrane efflux protein
NC_003134	= 59220	NA (NA)	163 (0.950)	129/500	NT	1	noncoding (1/1955 nt)	IS100	repeat region
NC_003134	= 96210	0 (0.000)					intergenic (+3221/–)	cobS/–	porphyrin biosynthetic protein/–
NC_003143	= 103855	NA (NA)	245 (1.040)	180/490	NT	0.436	coding (59/459 nt)	tnp	transposase for the IS1541 insertion element
NC_003143	105575 =	323 (1.340)					intergenic (‑1662/+70)	tnp/YPO0096	transposase for the IS1541 insertion element/transposase/IS protein
NC_003143	= 190050	0 (0.000)	266 (1.130)	198/490	NT	1	intergenic (+665/‑87)	pabA/y1093	para‑aminobenzoate synthase component II/transposase for insertion sequence IS100
NC_003143	192010 =	0 (0.000)					intergenic (+72/+910)	YPO0172/YPO0174	transposase/IS protein/hypothetical protein
NC_003143	= 300410	0 (0.000)	265 (1.110)	190/494	NT	0.998	intergenic (+48/‑144)	terE/tnp	tellurium resistance protein/transposase for the IS1541 insertion element
NC_003143	301122 =	1 (0.000)					intergenic (+110/‑664)	tnp/YPO0301	transposase for the IS1541 insertion element/hypothetical protein
NC_003143	895530 =	320 (1.330)	3 (0.010)	3/498	NT	0.011	coding (77/1923 nt)	YPO0816	general secretion pathway protein D
NC_003143	= 3299239	227 (0.950)					coding (40/684 nt)	YPO2952	hypothetical protein
NC_003143	= 906174	262 (1.090)	260 (1.090)	171/494	NT	0.501	intergenic (+281/+64)	YPO0824/YPO0825	hypothetical protein/transposase/IS protein
NC_003143	= 908122	NA (NA)					intergenic (‑83/+860)	y1093/YPO0829	transposase for insertion sequence IS100/sulfatase
NC_003143	1027397 =	211 (0.880)	3 (0.010)	3/498	NT	0.014	coding (202/960 nt)	gshB	glutathione synthetase
NC_003143	= 3145904	204 (0.850)					coding (641/1764 nt)	YPO2814	hypothetical protein
NC_003143	1234187 =	184 (0.760)	4 (0.020)	4/500	NT	0.021	intergenic (‑37/+52)	y1093/intA	transposase for insertion sequence IS100/phage integrase (partial)
NC_003143	1694226 =	NA (NA)					coding (949/1209 nt)	y1062	transposase
NC_003143	= 1237618	214 (0.890)	3 (0.010)	3/496	NT	0.014	coding (167/960 nt)	YPO1090	prophage DNA primase
NC_003143	2806481 =	222 (0.930)					coding (515/942 nt)	YPO2497	LysR family transcriptional regulator
NC_003143	= 1280016	NA (NA)	11 (0.050)	3/500	NT	0.048	intergenic (‑86/+280)	y1093/gpmA	transposase for insertion sequence IS100/phosphoglyceromutase
NC_003143	= 1379015	220 (0.910)					intergenic (‑1829/+890)	rcsB/YPO1221	transcriptional regulator RcsB/hypothetical protein
NC_003143	1632291 =	234 (0.970)	3 (0.010)	3/500	NT	0.013	coding (407/447 nt)	YPO1439	hypothetical protein
NC_003143	= 1963340	235 (0.980)					intergenic (‑173/+125)	YPO1718/YPO1719	hypothetical protein/sugar‑binding protein
NC_003143	= 1992559	1 (0.000)	196 (0.840)	158/486	NT	0.998	intergenic (‑281/‑87)	YPO1749/y1093	hypothetical protein/transposase for insertion sequence IS100
NC_003143	1994519 =	0 (0.000)					intergenic (+72/‑2380)	YPO1751/fcuA	transposase/IS protein/ferrichrome receptor protein
NC_003143	2450198 =	NA (NA)	123 (0.510)	104/500	NT	0.932	intergenic (+303/+66)	tdk/YPO2177	thymidine kinase/transposase/IS protein
NC_003143	= 2508905	9 (0.040)					coding (1351/2067 nt)	cstA	carbon starvation protein A
NC_003143	= 2452151	NA (NA)	160 (0.660)	120/500	NT	0.976	intergenic (‑86/+454)	y1093/adhE	transposase for insertion sequence IS100/bifunctional acetaldehyde‑CoA/alcohol dehydrogenase
NC_003143	2508901 =	4 (0.020)					coding (1355/2067 nt)	cstA	carbon starvation protein A
NC_003143	2555119 =	234 (0.970)	445 (1.860)	284/496	NT	0.671	intergenic (‑54/+43)	YPO2272/YPO2273	hypothetical protein/hypothetical protein
NC_003143	= 2560549	204 (0.850)					coding (785/1026 nt)	YPO2279	phage‑related membrane protein
NC_003143	2677671 =	201 (0.830)	3 (0.010)	3/498	NT	0.016	intergenic (+69/+240)	rnt/YPO2383	ribonuclease T/hypothetical protein
NC_003143	= 3213654	177 (0.740)					coding (1037/1275 nt)	hisS	histidyl‑tRNA synthetase
NC_003143	2692678 =	NA (NA)	132 (0.550)	105/500	NT	0.985	intergenic (+496/‑86)	tnp/y1093	transposase for the IS1541 insertion element/transposase for insertion sequence IS100
NC_003143	2758006 =	2 (0.010)					coding (641/1359 nt)	YPO2459	transporter protein
NC_003143	= 2694631	NA (NA)	226 (0.940)	140/500	NT	0.978	intergenic (+66/+1268)	YPO2397/YPO2399	transposase/IS protein/cysteine desufuration protein SufE
NC_003143	= 2758010	5 (0.020)					coding (645/1359 nt)	YPO2459	transporter protein
NC_003143	= 2802468	159 (0.660)	4 (0.020)	3/500	NT	0.025	intergenic (‑69/+48)	YPO2493/YPO2494	dioxygenase alpha subunit/transporter
NC_003143	2827879 =	NA (NA)					coding (596/783 nt)	YPO2517	transposase/IS protein
NC_003143	3921567 =	0 (0.000)	454 (1.890)	218/498	NT	1	intergenic (‑32/+56)	YPO3510/rpmA	hypothetical protein/50S ribosomal protein L27
NC_003143	= 4277020	NA (NA)					intergenic (‑143/+71)	tnp/rpoH	transposase for the IS1541 insertion element/RNA polymerase factor sigma‑32
NC_003143	= 3921568	1 (0.000)	283 (1.180)	202/496	NT	0.997	intergenic (‑33/+55)	YPO3510/rpmA	hypothetical protein/50S ribosomal protein L27
NC_003143	3947140 =	NA (NA)					intergenic (+16/+106)	YPO3534/tnp	hypothetical protein/transposase for the IS1541 insertion element
NC_003143	= 4238743	NA (NA)	319 (1.320)	215/500	NT	0.979	intergenic (‑86/+536)	y1093/tatC	transposase for insertion sequence IS100/twin‑arginine protein translocation system subunit TatC
NC_003143	4612616 =	7 (0.030)					coding (713/810 nt)	YPO4093	sugar phosphatase
NC_003143	= 4268350	31 (0.130)	219 (1.100)	159/414	NT	0.904	intergenic (+29/‑84)	YPO3801/YPO3802	hypothetical protein/hypothetical protein
NC_003143	4268359 =	25 (0.100)					intergenic (+38/‑75)	YPO3801/YPO3802	hypothetical protein/hypothetical protein
NC_003143	4346766 =	332 (1.380)	4 (0.020)	4/498	NT	0.021	intergenic (+1533/+133)	rhlB/rep	ATP‑dependent RNA helicase RhlB/ATP‑dependent DNA helicase Rep
NC_003143	= 4468883	43 (0.180)					coding (356/459 nt)	tnp	transposase for the IS1541 insertion element
NC_003143	4520044 =	NA (NA)	312 (1.300)	207/500	NT	0.972	intergenic (‑834/+66)	uhpC/YPO4009	regulatory protein UhpC/transposase/IS protein
NC_003143	= 4612620	9 (0.040)					coding (709/810 nt)	YPO4093	sugar phosphatase
Yp1945_P60L05
seq id	position	reads (cov)	reads (cov)	score	skew	freq	annotation	gene	product
NC_003132	7309 =	1484 (0.950)	3 (0.000)	3/500	NT	0.004	coding (645/939 nt)	pla	outer membrane protease
NC_003143	= 3582592	125 (0.730)					coding (179/522 nt)	YPO3218	hypothetical protein
NC_003134	= 59220	NA (NA)	61 (0.870)	55/500	NT	1	noncoding (1/1955 nt)	IS100	repeat region
NC_003134	= 96210	0 (0.000)					intergenic (+3221/–)	cobS/–	porphyrin biosynthetic protein/–
NC_003143	= 103855	NA (NA)	203 (1.200)	164/490	NT	0.485	coding (59/459 nt)	tnp	transposase for the IS1541 insertion element
NC_003143	105575 =	220 (1.280)					intergenic (‑1662/+70)	tnp/YPO0096	transposase for the IS1541 insertion element/transposase/IS protein
NC_003143	= 190050	0 (0.000)	165 (0.980)	135/490	NT	1	intergenic (+665/‑87)	pabA/y1093	para‑aminobenzoate synthase component II/transposase for insertion sequence IS100
NC_003143	192010 =	0 (0.000)					intergenic (+72/+910)	YPO0172/YPO0174	transposase/IS protein/hypothetical protein
NC_003143	= 253688	229 (1.330)	3 (0.020)	3/500	NT	0.013	coding (144/1317 nt)	gltP	glutamate/aspartate:proton symporter
NC_003143	= 693630	218 (1.270)					coding (249/255 nt)	YPO0636	hypothetical protein
NC_003143	= 300410	0 (0.000)	188 (1.110)	156/494	NT	1	intergenic (+48/‑144)	terE/tnp	tellurium resistance protein/transposase for the IS1541 insertion element
NC_003143	301122 =	0 (0.000)					intergenic (+110/‑664)	tnp/YPO0301	transposase for the IS1541 insertion element/hypothetical protein
NC_003143	589467 =	216 (1.260)	3 (0.020)	3/500	NT	0.014	intergenic (‑477/‑619)	YPO0544/YPO0546	hypothetical protein/cell division protein MraZ
NC_003143	= 3973340	207 (1.200)					intergenic (+312/‑129)	gltD/YPO3559	glutamate synthase subunit beta/hypothetical protein
NC_003143	= 888926	197 (1.150)	3 (0.020)	3/496	NT	0.014	coding (79/957 nt)	YPO0809	general secretion pathway protein K
NC_003143	4537212 =	239 (1.400)					intergenic (+32/‑491)	YPO4021/YPO4022	hypothetical protein/iron transport protein
NC_003143	= 906174	164 (0.950)	183 (1.080)	142/494	NT	0.53	intergenic (+281/+64)	YPO0824/YPO0825	hypothetical protein/transposase/IS protein
NC_003143	= 908122	NA (NA)					intergenic (‑83/+860)	y1093/YPO0829	transposase for insertion sequence IS100/sulfatase
NC_003143	= 1452496	137 (0.800)	4 (0.020)	4/500	NT	0.028	coding (138/1089 nt)	YPO1293	periplasmic carbohydrate‑binding transport protein
NC_003143	= 1503520	NA (NA)					coding (694/1023 nt)	y1093	transposase for insertion sequence IS100
NC_003143	= 1807206	19 (0.110)	3 (0.020)	3/498	NT	0.024	coding (138/1209 nt)	y1062	transposase for the IS285 insertion element
NC_003143	4455999 =	231 (1.340)					coding (687/738 nt)	YPO3958	response regulator protein
NC_003143	1890901 =	166 (0.970)	3 (0.020)	3/498	NT	0.019	coding (2369/2700 nt)	mgtB	Mg(2+) transport ATPase protein B
NC_003143	= 1964422	144 (0.840)					coding (336/1293 nt)	YPO1719	sugar‑binding protein
NC_003143	= 1992559	1 (0.010)	127 (0.760)	111/486	NT	0.992	intergenic (‑281/‑87)	YPO1749/y1093	hypothetical protein/transposase for insertion sequence IS100
NC_003143	1994519 =	1 (0.010)					intergenic (+72/‑2380)	YPO1751/fcuA	transposase/IS protein/ferrichrome receptor protein
NC_003143	2450198 =	NA (NA)	82 (0.480)	74/500	NT	0.976	intergenic (+303/+66)	tdk/YPO2177	thymidine kinase/transposase/IS protein
NC_003143	= 2508905	2 (0.010)					coding (1351/2067 nt)	cstA	carbon starvation protein A
NC_003143	= 2452151	NA (NA)	109 (0.630)	80/500	NT	0.991	intergenic (‑86/+454)	y1093/adhE	transposase for insertion sequence IS100/bifunctional acetaldehyde‑CoA/alcohol dehydrogenase
NC_003143	2508901 =	1 (0.010)					coding (1355/2067 nt)	cstA	carbon starvation protein A
NC_003143	2555119 =	141 (0.820)	329 (1.930)	237/496	NT	0.722	intergenic (‑54/+43)	YPO2272/YPO2273	hypothetical protein/hypothetical protein
NC_003143	= 2560549	113 (0.660)					coding (785/1026 nt)	YPO2279	phage‑related membrane protein
NC_003143	2692678 =	NA (NA)	89 (0.520)	74/500	NT	0.978	intergenic (+496/‑86)	tnp/y1093	transposase for the IS1541 insertion element/transposase for insertion sequence IS100
NC_003143	2758006 =	2 (0.010)					coding (641/1359 nt)	YPO2459	transporter protein
NC_003143	= 2694631	NA (NA)	177 (1.030)	111/500	NT	0.989	intergenic (+66/+1268)	YPO2397/YPO2399	transposase/IS protein/cysteine desufuration protein SufE
NC_003143	= 2758010	2 (0.010)					coding (645/1359 nt)	YPO2459	transporter protein
NC_003143	= 2721291	134 (0.780)	3 (0.020)	3/498	NT	0.021	coding (582/2004 nt)	YPO2420	bifunctional UDP‑glucuronic acid decarboxylase/UDP‑4‑amino‑4‑deoxy‑L‑arabinose formyltransferase
NC_003143	= 3732596	153 (0.890)					coding (67/342 nt)	arsR	DNA‑binding transcriptional repressor ArsR
NC_003143	= 3344687	169 (0.980)	3 (0.020)	3/498	NT	0.017	coding (1010/1728 nt)	ptsI	phosphoenolpyruvate‑protein phosphotransferase
NC_003143	3655318 =	181 (1.060)					coding (1948/2574 nt)	clpB	protein disaggregation chaperone
NC_003143	3428142 =	NA (NA)	15 (0.090)	3/498	NT	0.075	coding (131/459 nt)	tnp	transposase for the IS1541 insertion element
NC_003143	3444251 =	186 (1.080)					coding (2762/2886 nt)	copA	copper exporting ATPase
NC_003143	= 3532122	156 (0.910)	3 (0.020)	3/498	NT	0.019	coding (587/891 nt)	cyoE	protoheme IX farnesyltransferase
NC_003143	3556857 =	NA (NA)					coding (57/459 nt)	tnp	transposase for the IS1541 insertion element
NC_003143	3898330 =	188 (1.110)	3 (0.020)	3/490	NT	0.015	coding (26/885 nt)	nlpI	lipoprotein NlpI
NC_003143	= 4224019	210 (1.230)					coding (313/534 nt)	hemG	protoporphyrinogen oxidase
NC_003143	3921567 =	2 (0.010)	332 (1.940)	174/498	NT	0.994	intergenic (‑32/+56)	YPO3510/rpmA	hypothetical protein/50S ribosomal protein L27
NC_003143	= 4277020	NA (NA)					intergenic (‑143/+71)	tnp/rpoH	transposase for the IS1541 insertion element/RNA polymerase factor sigma‑32
NC_003143	= 3921568	2 (0.010)	191 (1.120)	149/496	NT	0.99	intergenic (‑33/+55)	YPO3510/rpmA	hypothetical protein/50S ribosomal protein L27
NC_003143	3947140 =	NA (NA)					intergenic (+16/+106)	YPO3534/tnp	hypothetical protein/transposase for the IS1541 insertion element
NC_003143	= 4238743	NA (NA)	210 (1.220)	153/500	NT	0.981	intergenic (‑86/+536)	y1093/tatC	transposase for insertion sequence IS100/twin‑arginine protein translocation system subunit TatC
NC_003143	4612616 =	4 (0.020)					coding (713/810 nt)	YPO4093	sugar phosphatase
NC_003143	= 4268350	18 (0.100)	141 (0.990)	122/414	NT	0.907	intergenic (+29/‑84)	YPO3801/YPO3802	hypothetical protein/hypothetical protein
NC_003143	4268359 =	17 (0.100)					intergenic (+38/‑75)	YPO3801/YPO3802	hypothetical protein/hypothetical protein
NC_003143	4520044 =	NA (NA)	216 (1.260)	163/500	NT	0.973	intergenic (‑834/+66)	uhpC/YPO4009	regulatory protein UhpC/transposase/IS protein
NC_003143	= 4612620	6 (0.030)					coding (709/810 nt)	YPO4093	sugar phosphatase
Yp1945_P60L06
seq id	position	reads (cov)	reads (cov)	score	skew	freq	annotation	gene	product
NC_003134	= 59220	NA (NA)	207 (0.770)	155/500	NT	1	noncoding (1/1955 nt)	IS100	repeat region
NC_003134	= 96210	0 (0.000)					intergenic (+3221/–)	cobS/–	porphyrin biosynthetic protein/–
NC_003143	= 103855	NA (NA)	307 (0.740)	216/490	NT	0.372	coding (59/459 nt)	tnp	transposase for the IS1541 insertion element
NC_003143	105575 =	529 (1.250)					intergenic (‑1662/+70)	tnp/YPO0096	transposase for the IS1541 insertion element/transposase/IS protein
NC_003143	= 190050	0 (0.000)	472 (1.140)	287/490	NT	1	intergenic (+665/‑87)	pabA/y1093	para‑aminobenzoate synthase component II/transposase for insertion sequence IS100
NC_003143	192010 =	0 (0.000)					intergenic (+72/+910)	YPO0172/YPO0174	transposase/IS protein/hypothetical protein
NC_003143	= 300410	0 (0.000)	415 (0.990)	261/494	NT	0.999	intergenic (+48/‑144)	terE/tnp	tellurium resistance protein/transposase for the IS1541 insertion element
NC_003143	301122 =	1 (0.000)					intergenic (+110/‑664)	tnp/YPO0301	transposase for the IS1541 insertion element/hypothetical protein
NC_003143	= 1992559	1 (0.000)	378 (0.920)	253/486	NT	0.997	intergenic (‑281/‑87)	YPO1749/y1093	hypothetical protein/transposase for insertion sequence IS100
NC_003143	1994519 =	1 (0.000)					intergenic (+72/‑2380)	YPO1751/fcuA	transposase/IS protein/ferrichrome receptor protein
NC_003143	= 2236266	202 (0.480)	105 (0.260)	90/484	NT	0.335	intergenic (+1612/‑85)	astE/y1093	succinylglutamate desuccinylase/transposase for insertion sequence IS100
NC_003143	2238224 =	222 (0.540)					intergenic (+75/+502)	YPO1969/hutG	transposase/IS protein/N‑formylglutamate amidohydrolase
NC_003143	= 2238215	NA (NA)	101 (0.240)	90/500	NT	0.3	intergenic (+66/+511)	YPO1969/hutG	transposase/IS protein/N‑formylglutamate amidohydrolase
NC_003143	= 2239529	236 (0.560)					coding (4/807 nt)	hutG	N‑formylglutamate amidohydrolase
NC_003143	2239525 =	241 (0.570)	94 (0.220)	79/500	NT	0.281	coding (8/807 nt)	hutG	N‑formylglutamate amidohydrolase
NC_003143	= 2296815	NA (NA)					intergenic (‑86/+1512)	y1093/YPO2027a	transposase for insertion sequence IS100/hypothetical protein
NC_003143	= 2304598	NA (NA)	241 (0.580)	99/496	NT	0.503	intergenic (+106/‑523)	tnp/YPO2035	transposase for the IS1541 insertion element/hypothetical protein
NC_003143	2666613 =	240 (0.570)					intergenic (+83/+61)	pcp/slyA	lipoprotein/transcriptional regulator SlyA
NC_003143	2450198 =	NA (NA)	173 (0.410)	141/500	NT	0.684	intergenic (+303/+66)	tdk/YPO2177	thymidine kinase/transposase/IS protein
NC_003143	= 2508905	80 (0.190)					coding (1351/2067 nt)	cstA	carbon starvation protein A
NC_003143	= 2452151	NA (NA)	293 (0.690)	158/500	NT	0.779	intergenic (‑86/+454)	y1093/adhE	transposase for insertion sequence IS100/bifunctional acetaldehyde‑CoA/alcohol dehydrogenase
NC_003143	2508901 =	83 (0.200)					coding (1355/2067 nt)	cstA	carbon starvation protein A
NC_003143	2554170 =	290 (0.690)	219 (0.540)	167/482	NT	0.43	intergenic (‑223/+203)	YPO2270/YPO2271	voltage‑gated ClC‑type chloride channel ClcB/hypothetical protein
NC_003143	= 2562911	301 (0.740)					intergenic (+146/+182)	YPO2281/YPO2282	hypothetical protein/hypothetical protein
NC_003143	2555119 =	541 (1.280)	1336 (3.190)	442/496	NT	0.734	intergenic (‑54/+43)	YPO2272/YPO2273	hypothetical protein/hypothetical protein
NC_003143	= 2560549	431 (1.030)					coding (785/1026 nt)	YPO2279	phage‑related membrane protein
NC_003143	= 2666614	238 (0.560)	154 (0.370)	102/498	NT	0.394	intergenic (+84/+60)	pcp/slyA	lipoprotein/transcriptional regulator SlyA
NC_003143	= 4277020	NA (NA)					intergenic (‑143/+71)	tnp/rpoH	transposase for the IS1541 insertion element/RNA polymerase factor sigma‑32
NC_003143	2692678 =	NA (NA)	147 (0.350)	112/500	NT	0.57	intergenic (+496/‑86)	tnp/y1093	transposase for the IS1541 insertion element/transposase for insertion sequence IS100
NC_003143	2758006 =	111 (0.260)					coding (641/1359 nt)	YPO2459	transporter protein
NC_003143	= 2694631	NA (NA)	293 (0.690)	166/500	NT	0.727	intergenic (+66/+1268)	YPO2397/YPO2399	transposase/IS protein/cysteine desufuration protein SufE
NC_003143	= 2758010	110 (0.260)					coding (645/1359 nt)	YPO2459	transporter protein
NC_003143	= 3081581	133 (0.310)	144 (0.340)	121/498	NT	0.522	intergenic (+140/+246)	sixA/YPO2749	phosphohistidine phosphatase/hypothetical protein
NC_003143	3081647 =	132 (0.310)					intergenic (+206/+180)	sixA/YPO2749	phosphohistidine phosphatase/hypothetical protein
NC_003143	= 3576824	311 (0.740)	9 (0.020)	4/478	NT	0.024	intergenic (‑536/+196)	y1093/YPO3211	transposase for insertion sequence IS100/fructokinase
NC_003143	3852215 =	426 (1.050)					intergenic (+435/+72)	YPO3444/YPO3445	acetyltransferase/hypothetical protein
NC_003143	3921567 =	176 (0.420)	631 (1.500)	228/498	NT	0.783	intergenic (‑32/+56)	YPO3510/rpmA	hypothetical protein/50S ribosomal protein L27
NC_003143	= 4277020	NA (NA)					intergenic (‑143/+71)	tnp/rpoH	transposase for the IS1541 insertion element/RNA polymerase factor sigma‑32
NC_003143	= 3921568	181 (0.430)	293 (0.700)	209/496	NT	0.62	intergenic (‑33/+55)	YPO3510/rpmA	hypothetical protein/50S ribosomal protein L27
NC_003143	3947140 =	NA (NA)					intergenic (+16/+106)	YPO3534/tnp	hypothetical protein/transposase for the IS1541 insertion element
NC_003143	4236791 =	NA (NA)	159 (0.380)	131/498	NT	0.32	intergenic (‑324/+65)	hemB/YPO3773	delta‑aminolevulinic acid dehydratase/transposase/IS protein
NC_003143	= 4272377	339 (0.800)					coding (764/1287 nt)	livM	leucine/isoleucine/valine transporter permease subunit
NC_003143	= 4238743	NA (NA)	362 (0.860)	219/500	NT	0.658	intergenic (‑86/+536)	y1093/tatC	transposase for insertion sequence IS100/twin‑arginine protein translocation system subunit TatC
NC_003143	4612616 =	188 (0.450)					coding (713/810 nt)	YPO4093	sugar phosphatase
NC_003143	= 4238743	NA (NA)	197 (0.470)	138/500	NT	0.362	intergenic (‑86/+536)	y1093/tatC	transposase for insertion sequence IS100/twin‑arginine protein translocation system subunit TatC
NC_003143	4272371 =	347 (0.820)					coding (770/1287 nt)	livM	leucine/isoleucine/valine transporter permease subunit
NC_003143	= 4268350	34 (0.080)	335 (0.960)	199/414	NT	0.927	intergenic (+29/‑84)	YPO3801/YPO3802	hypothetical protein/hypothetical protein
NC_003143	4268359 =	30 (0.070)					intergenic (+38/‑75)	YPO3801/YPO3802	hypothetical protein/hypothetical protein
NC_003143	= 4268350	34 (0.080)	34 (0.100)	28/400	NT	0.57	intergenic (+29/‑84)	YPO3801/YPO3802	hypothetical protein/hypothetical protein
NC_003143	4268359 =	30 (0.070)					intergenic (+38/‑75)	YPO3801/YPO3802	hypothetical protein/hypothetical protein
NC_003143	4520044 =	NA (NA)	327 (0.770)	205/500	NT	0.642	intergenic (‑834/+66)	uhpC/YPO4009	regulatory protein UhpC/transposase/IS protein
NC_003143	= 4612620	182 (0.430)					coding (709/810 nt)	YPO4093	sugar phosphatase
Yp1945_P60L07
seq id	position	reads (cov)	reads (cov)	score	skew	freq	annotation	gene	product
NC_003134	= 59220	NA (NA)	84 (0.760)	72/500	NT	1	noncoding (1/1955 nt)	IS100	repeat region
NC_003134	= 96210	0 (0.000)					intergenic (+3221/–)	cobS/–	porphyrin biosynthetic protein/–
NC_003143	= 106582	2 (0.010)	3 (0.020)	3/490	NT	0.031	coding (865/1023 nt)	y1093	transposase for insertion sequence IS100
NC_003143	= 3746135	187 (1.090)					coding (145/1002 nt)	nlpD	lipoprotein NlpD
NC_003143	= 300410	0 (0.000)	189 (1.110)	152/494	NT	0.995	intergenic (+48/‑144)	terE/tnp	tellurium resistance protein/transposase for the IS1541 insertion element
NC_003143	301122 =	2 (0.010)					intergenic (+110/‑664)	tnp/YPO0301	transposase for the IS1541 insertion element/hypothetical protein
NC_003143	905965 =	215 (1.250)	3 (0.020)	3/484	NT	0.015	intergenic (+72/+273)	YPO0824/YPO0825	hypothetical protein/transposase/IS protein
NC_003143	= 4020400	196 (1.180)					coding (160/2865 nt)	YPO3608	hypothetical protein
NC_003143	1648943 =	169 (0.980)	3 (0.020)	3/500	NT	0.018	coding (832/1284 nt)	YPO1455	beta‑ketoacyl‑ACP synthase
NC_003143	= 2957154	153 (0.890)					coding (797/1668 nt)	glnS	glutaminyl‑tRNA synthetase
NC_003143	= 1992559	1 (0.010)	145 (0.870)	126/486	NT	0.993	intergenic (‑281/‑87)	YPO1749/y1093	hypothetical protein/transposase for insertion sequence IS100
NC_003143	1994519 =	1 (0.010)					intergenic (+72/‑2380)	YPO1751/fcuA	transposase/IS protein/ferrichrome receptor protein
NC_003143	2294859 =	NA (NA)	201 (1.190)	157/492	NT	NA	intergenic (+551/+69)	tnp/YPO2025	transposase for the IS1541 insertion element/transposase/IS protein
NC_003143	2304091 =	NA (NA)					coding (58/459 nt)	tnp	transposase for the IS1541 insertion element
NC_003143	2450198 =	NA (NA)	99 (0.570)	90/500	NT	1	intergenic (+303/+66)	tdk/YPO2177	thymidine kinase/transposase/IS protein
NC_003143	= 2508905	0 (0.000)					coding (1351/2067 nt)	cstA	carbon starvation protein A
NC_003143	= 2452151	NA (NA)	161 (0.930)	102/500	NT	0.976	intergenic (‑86/+454)	y1093/adhE	transposase for insertion sequence IS100/bifunctional acetaldehyde‑CoA/alcohol dehydrogenase
NC_003143	2508901 =	4 (0.020)					coding (1355/2067 nt)	cstA	carbon starvation protein A
NC_003143	2555119 =	156 (0.910)	484 (2.830)	303/496	NT	0.779	intergenic (‑54/+43)	YPO2272/YPO2273	hypothetical protein/hypothetical protein
NC_003143	= 2560549	120 (0.700)					coding (785/1026 nt)	YPO2279	phage‑related membrane protein
NC_003143	2692678 =	NA (NA)	91 (0.530)	76/500	NT	0.968	intergenic (+496/‑86)	tnp/y1093	transposase for the IS1541 insertion element/transposase for insertion sequence IS100
NC_003143	2758006 =	3 (0.020)					coding (641/1359 nt)	YPO2459	transporter protein
NC_003143	= 2694631	NA (NA)	164 (0.950)	115/500	NT	0.953	intergenic (+66/+1268)	YPO2397/YPO2399	transposase/IS protein/cysteine desufuration protein SufE
NC_003143	= 2758010	8 (0.050)					coding (645/1359 nt)	YPO2459	transporter protein
NC_003143	= 3047451	147 (0.850)	4 (0.020)	4/500	NT	0.026	coding (204/912 nt)	era	GTP‑binding protein Era
NC_003143	= 3050138	NA (NA)					coding (99/783 nt)	YPO2722	transposase/IS protein
NC_003143	3921567 =	2 (0.010)	276 (1.610)	143/498	NT	0.993	intergenic (‑32/+56)	YPO3510/rpmA	hypothetical protein/50S ribosomal protein L27
NC_003143	= 4277020	NA (NA)					intergenic (‑143/+71)	tnp/rpoH	transposase for the IS1541 insertion element/RNA polymerase factor sigma‑32
NC_003143	= 3921568	2 (0.010)	207 (1.210)	158/496	NT	0.991	intergenic (‑33/+55)	YPO3510/rpmA	hypothetical protein/50S ribosomal protein L27
NC_003143	3947140 =	NA (NA)					intergenic (+16/+106)	YPO3534/tnp	hypothetical protein/transposase for the IS1541 insertion element
NC_003143	4020970 =	183 (1.060)	3 (0.020)	3/500	NT	0.015	coding (730/2865 nt)	YPO3608	hypothetical protein
NC_003143	= 4522333	216 (1.250)					intergenic (‑422/+457)	y1093/uhpA	transposase for insertion sequence IS100/two‑component system response regulator
NC_003143	= 4238743	NA (NA)	192 (1.110)	137/500	NT	0.975	intergenic (‑86/+536)	y1093/tatC	transposase for insertion sequence IS100/twin‑arginine protein translocation system subunit TatC
NC_003143	4612616 =	5 (0.030)					coding (713/810 nt)	YPO4093	sugar phosphatase
NC_003143	= 4268350	9 (0.050)	145 (1.020)	122/414	NT	0.951	intergenic (+29/‑84)	YPO3801/YPO3802	hypothetical protein/hypothetical protein
NC_003143	4268359 =	9 (0.050)					intergenic (+38/‑75)	YPO3801/YPO3802	hypothetical protein/hypothetical protein
NC_003143	4520044 =	NA (NA)	186 (1.080)	134/500	NT	0.995	intergenic (‑834/+66)	uhpC/YPO4009	regulatory protein UhpC/transposase/IS protein
NC_003143	= 4612620	1 (0.010)					coding (709/810 nt)	YPO4093	sugar phosphatase
Yp1945_P60L08
seq id	position	reads (cov)	reads (cov)	score	skew	freq	annotation	gene	product
NC_003132	= 2386	NA (NA)	3 (0.000)	3/500	NT	0.017	intergenic (+498/‑539)	YPPCP1.02/rop	transposase/IS protein/putative replication regulatory protein
NC_003143	= 4492437	171 (1.150)					coding (1094/2223 nt)	YPO3987	hypothetical protein
NC_003134	= 59220	NA (NA)	118 (1.150)	103/500	NT	1	noncoding (1/1955 nt)	IS100	repeat region
NC_003134	= 96210	0 (0.000)					intergenic (+3221/–)	cobS/–	porphyrin biosynthetic protein/–
NC_003143	16583 =	NA (NA)	3 (0.020)	3/500	NT	0.016	noncoding (2312/2907 nt)	YPOr02	23S ribosomal RNA
NC_003143	= 30694	182 (1.220)					coding (1128/1413 nt)	glnG	nitrogen regulation protein NR(I)
NC_003143	= 103855	NA (NA)	199 (1.370)	159/490	NT	0.489	coding (59/459 nt)	tnp	transposase for the IS1541 insertion element
NC_003143	105575 =	212 (1.430)					intergenic (‑1662/+70)	tnp/YPO0096	transposase for the IS1541 insertion element/transposase/IS protein
NC_003143	= 232765	171 (1.150)	3 (0.020)	3/488	NT	0.016	coding (290/357 nt)	rpsM	30S ribosomal protein S13
NC_003143	4091749 =	201 (1.380)					coding (1129/1470 nt)	cafA	ribonuclease G
NC_003143	= 445086	239 (1.610)	4 (0.030)	3/500	NT	0.017	intergenic (+188/+353)	YPO0424/hmsT	pectinesterase/HmsT protein
NC_003143	509813 =	NA (NA)					intergenic (+100/‑89)	YPO0478/tnp	hypothetical protein/transposase for the IS1541 insertion element
NC_003143	= 578740	NA (NA)	6 (0.040)	6/498	NT	0.064	coding (203/459 nt)	tnp	transposase for the IS1541 insertion element
NC_003143	= 581395	88 (0.590)					intergenic (+175/‑154)	leuO/YPO0536	leucine transcriptional activator/hypothetical protein
NC_003143	905968 =	199 (1.340)	5 (0.030)	5/496	NT	0.033	intergenic (+75/+270)	YPO0824/YPO0825	hypothetical protein/transposase/IS protein
NC_003143	= 2666612	98 (0.660)					intergenic (+82/+62)	pcp/slyA	lipoprotein/transcriptional regulator SlyA
NC_003143	= 906174	182 (1.220)	167 (1.140)	126/494	NT	0.481	intergenic (+281/+64)	YPO0824/YPO0825	hypothetical protein/transposase/IS protein
NC_003143	= 908122	NA (NA)					intergenic (‑83/+860)	y1093/YPO0829	transposase for insertion sequence IS100/sulfatase
NC_003143	= 1280965	152 (1.020)	5 (0.030)	4/494	NT	0.058	coding (84/753 nt)	gpmA	phosphoglyceromutase
NC_003143	= 1833398	12 (0.080)					coding (110/459 nt)	tnp	transposase for the IS1541 insertion element
NC_003143	= 1992559	1 (0.010)	112 (0.770)	91/486	NT	0.996	intergenic (‑281/‑87)	YPO1749/y1093	hypothetical protein/transposase for insertion sequence IS100
NC_003143	1994519 =	0 (0.000)					intergenic (+72/‑2380)	YPO1751/fcuA	transposase/IS protein/ferrichrome receptor protein
NC_003143	= 2063068	104 (0.700)	3 (0.020)	3/500	NT	0.022	coding (492/930 nt)	YPO1815	sugar ABC transporter permease
NC_003143	= 3282295	167 (1.120)					coding (366/525 nt)	YPO2939	hypothetical protein
NC_003143	= 2304598	NA (NA)	56 (0.380)	5/496	NT	0.365	intergenic (+106/‑523)	tnp/YPO2035	transposase for the IS1541 insertion element/hypothetical protein
NC_003143	2666613 =	98 (0.660)					intergenic (+83/+61)	pcp/slyA	lipoprotein/transcriptional regulator SlyA
NC_003143	2450198 =	NA (NA)	88 (0.590)	78/500	NT	0.967	intergenic (+303/+66)	tdk/YPO2177	thymidine kinase/transposase/IS protein
NC_003143	= 2508905	3 (0.020)					coding (1351/2067 nt)	cstA	carbon starvation protein A
NC_003143	= 2452151	NA (NA)	120 (0.810)	97/500	NT	0.976	intergenic (‑86/+454)	y1093/adhE	transposase for insertion sequence IS100/bifunctional acetaldehyde‑CoA/alcohol dehydrogenase
NC_003143	2508901 =	3 (0.020)					coding (1355/2067 nt)	cstA	carbon starvation protein A
NC_003143	2554170 =	126 (0.850)	7 (0.050)	7/482	NT	0.057	intergenic (‑223/+203)	YPO2270/YPO2271	voltage‑gated ClC‑type chloride channel ClcB/hypothetical protein
NC_003143	= 2562911	112 (0.780)					intergenic (+146/+182)	YPO2281/YPO2282	hypothetical protein/hypothetical protein
NC_003143	2555119 =	148 (0.990)	136 (0.920)	115/496	NT	0.504	intergenic (‑54/+43)	YPO2272/YPO2273	hypothetical protein/hypothetical protein
NC_003143	= 2560549	121 (0.820)					coding (785/1026 nt)	YPO2279	phage‑related membrane protein
NC_003143	2692678 =	NA (NA)	64 (0.430)	52/500	NT	0.914	intergenic (+496/‑86)	tnp/y1093	transposase for the IS1541 insertion element/transposase for insertion sequence IS100
NC_003143	2758006 =	6 (0.040)					coding (641/1359 nt)	YPO2459	transporter protein
NC_003143	= 2694631	NA (NA)	151 (1.020)	103/500	NT	0.98	intergenic (+66/+1268)	YPO2397/YPO2399	transposase/IS protein/cysteine desufuration protein SufE
NC_003143	= 2758010	3 (0.020)					coding (645/1359 nt)	YPO2459	transporter protein
NC_003143	= 3618873	39 (0.270)	91 (0.610)	69/478	NT	0.67	coding (1732/5733 nt)	hmwA	adhesin
NC_003143	3618881 =	49 (0.340)					coding (1724/5733 nt)	hmwA	adhesin
NC_003143	3921567 =	4 (0.030)	264 (1.780)	129/498	NT	0.985	intergenic (‑32/+56)	YPO3510/rpmA	hypothetical protein/50S ribosomal protein L27
NC_003143	= 4277020	NA (NA)					intergenic (‑143/+71)	tnp/rpoH	transposase for the IS1541 insertion element/RNA polymerase factor sigma‑32
NC_003143	= 3921568	4 (0.030)	178 (1.210)	138/496	NT	0.978	intergenic (‑33/+55)	YPO3510/rpmA	hypothetical protein/50S ribosomal protein L27
NC_003143	3947140 =	NA (NA)					intergenic (+16/+106)	YPO3534/tnp	hypothetical protein/transposase for the IS1541 insertion element
NC_003143	3979174 =	185 (1.240)	3 (0.020)	3/492	NT	0.017	coding (357/1374 nt)	degQ	protease
NC_003143	3979207 =	176 (1.200)					coding (390/1374 nt)	degQ	protease
NC_003143	4236791 =	NA (NA)	4 (0.030)	4/498	NT	0.023	intergenic (‑324/+65)	hemB/YPO3773	delta‑aminolevulinic acid dehydratase/transposase/IS protein
NC_003143	= 4272377	171 (1.150)					coding (764/1287 nt)	livM	leucine/isoleucine/valine transporter permease subunit
NC_003143	= 4238743	NA (NA)	195 (1.310)	146/500	NT	0.924	intergenic (‑86/+536)	y1093/tatC	transposase for insertion sequence IS100/twin‑arginine protein translocation system subunit TatC
NC_003143	4612616 =	16 (0.110)					coding (713/810 nt)	YPO4093	sugar phosphatase
NC_003143	= 4238743	NA (NA)	16 (0.110)	6/500	NT	0.086	intergenic (‑86/+536)	y1093/tatC	transposase for insertion sequence IS100/twin‑arginine protein translocation system subunit TatC
NC_003143	4272371 =	171 (1.150)					coding (770/1287 nt)	livM	leucine/isoleucine/valine transporter permease subunit
NC_003143	= 4268350	17 (0.110)	122 (0.990)	105/414	NT	0.905	intergenic (+29/‑84)	YPO3801/YPO3802	hypothetical protein/hypothetical protein
NC_003143	4268359 =	14 (0.090)					intergenic (+38/‑75)	YPO3801/YPO3802	hypothetical protein/hypothetical protein
NC_003143	4276503 =	NA (NA)	7 (0.050)	5/498	NT	0.039	coding (375/459 nt)	tnp	transposase for the IS1541 insertion element
NC_003143	= 4357825	173 (1.160)					coding (1279/1368 nt)	YPO3880	hypothetical protein
NC_003143	4520044 =	NA (NA)	212 (1.430)	156/500	NT	0.938	intergenic (‑834/+66)	uhpC/YPO4009	regulatory protein UhpC/transposase/IS protein
NC_003143	= 4612620	14 (0.090)					coding (709/810 nt)	YPO4093	sugar phosphatase
Yp1945_P60L09
seq id	position	reads (cov)	reads (cov)	score	skew	freq	annotation	gene	product
NC_003132	9262 =	2938 (0.990)	3 (0.000)	3/500	NT	0.002	intergenic (‑826/–)	YPPCP1.09c/–	hypothetical protein/–
NC_003143	1325948 =	172 (0.920)					intergenic (+109/+12)	pbpG/dld	D‑alanyl‑D‑alanine endopeptidase/D‑lactate dehydrogenase
NC_003134	= 59220	NA (NA)	86 (0.770)	71/500	NT	1	noncoding (1/1955 nt)	IS100	repeat region
NC_003134	= 96210	0 (0.000)					intergenic (+3221/–)	cobS/–	porphyrin biosynthetic protein/–
NC_003143	= 300410	0 (0.000)	211 (1.150)	170/494	NT	0.995	intergenic (+48/‑144)	terE/tnp	tellurium resistance protein/transposase for the IS1541 insertion element
NC_003143	301122 =	2 (0.010)					intergenic (+110/‑664)	tnp/YPO0301	transposase for the IS1541 insertion element/hypothetical protein
NC_003143	906175 =	NA (NA)	248 (1.350)	164/494	NT	0.567	intergenic (+282/+63)	YPO0824/YPO0825	hypothetical protein/transposase/IS protein
NC_003143	908123 =	192 (1.030)					intergenic (‑84/+859)	y1093/YPO0829	transposase for insertion sequence IS100/sulfatase
NC_003143	1113346 =	168 (0.900)	3 (0.020)	3/498	NT	0.019	coding (1271/1278 nt)	YPO1000	drug efflux protein
NC_003143	= 2321457	141 (0.760)					coding (3326/4731 nt)	YPO2045	hemolysin
NC_003143	= 1992559	1 (0.010)	182 (1.000)	137/486	NT	0.992	intergenic (‑281/‑87)	YPO1749/y1093	hypothetical protein/transposase for insertion sequence IS100
NC_003143	1994519 =	2 (0.010)					intergenic (+72/‑2380)	YPO1751/fcuA	transposase/IS protein/ferrichrome receptor protein
NC_003143	2450198 =	NA (NA)	100 (0.540)	87/500	NT	0.971	intergenic (+303/+66)	tdk/YPO2177	thymidine kinase/transposase/IS protein
NC_003143	= 2508905	3 (0.020)					coding (1351/2067 nt)	cstA	carbon starvation protein A
NC_003143	= 2452151	NA (NA)	175 (0.940)	105/500	NT	0.983	intergenic (‑86/+454)	y1093/adhE	transposase for insertion sequence IS100/bifunctional acetaldehyde‑CoA/alcohol dehydrogenase
NC_003143	2508901 =	3 (0.020)					coding (1355/2067 nt)	cstA	carbon starvation protein A
NC_003143	2555119 =	146 (0.780)	189 (1.020)	148/496	NT	0.569	intergenic (‑54/+43)	YPO2272/YPO2273	hypothetical protein/hypothetical protein
NC_003143	= 2560549	141 (0.760)					coding (785/1026 nt)	YPO2279	phage‑related membrane protein
NC_003143	2692678 =	NA (NA)	86 (0.460)	67/500	NT	1	intergenic (+496/‑86)	tnp/y1093	transposase for the IS1541 insertion element/transposase for insertion sequence IS100
NC_003143	2758006 =	0 (0.000)					coding (641/1359 nt)	YPO2459	transporter protein
NC_003143	= 2694631	NA (NA)	180 (0.970)	112/500	NT	0.973	intergenic (+66/+1268)	YPO2397/YPO2399	transposase/IS protein/cysteine desufuration protein SufE
NC_003143	= 2758010	5 (0.030)					coding (645/1359 nt)	YPO2459	transporter protein
NC_003143	3552158 =	177 (0.950)	3 (0.020)	3/500	NT	0.026	intergenic (‑19/+9)	secD/yajC	preprotein translocase subunit SecD/preprotein translocase subunit YajC
NC_003143	= 4064481	50 (0.270)					coding (40/459 nt)	tnp	transposase for the IS1541 insertion element
NC_003143	3921567 =	0 (0.000)	351 (1.890)	179/498	NT	1	intergenic (‑32/+56)	YPO3510/rpmA	hypothetical protein/50S ribosomal protein L27
NC_003143	= 4277020	NA (NA)					intergenic (‑143/+71)	tnp/rpoH	transposase for the IS1541 insertion element/RNA polymerase factor sigma‑32
NC_003143	= 3921568	0 (0.000)	218 (1.180)	166/496	NT	1	intergenic (‑33/+55)	YPO3510/rpmA	hypothetical protein/50S ribosomal protein L27
NC_003143	3947140 =	NA (NA)					intergenic (+16/+106)	YPO3534/tnp	hypothetical protein/transposase for the IS1541 insertion element
NC_003143	= 4238743	NA (NA)	205 (1.100)	157/500	NT	0.981	intergenic (‑86/+536)	y1093/tatC	transposase for insertion sequence IS100/twin‑arginine protein translocation system subunit TatC
NC_003143	4612616 =	4 (0.020)					coding (713/810 nt)	YPO4093	sugar phosphatase
NC_003143	= 4268350	21 (0.110)	160 (1.040)	132/414	NT	0.908	intergenic (+29/‑84)	YPO3801/YPO3802	hypothetical protein/hypothetical protein
NC_003143	4268359 =	18 (0.100)					intergenic (+38/‑75)	YPO3801/YPO3802	hypothetical protein/hypothetical protein
NC_003143	4468581 =	NA (NA)	5 (0.030)	4/500	NT	0.021	coding (54/459 nt)	tnp	transposase for the IS1541 insertion element
NC_003143	4506148 =	230 (1.230)					coding (45/2187 nt)	yhjK	biofilm formation regulator HmsP
NC_003143	4520044 =	NA (NA)	235 (1.260)	171/500	NT	0.983	intergenic (‑834/+66)	uhpC/YPO4009	regulatory protein UhpC/transposase/IS protein
NC_003143	= 4612620	4 (0.020)					coding (709/810 nt)	YPO4093	sugar phosphatase
Yp1945_P60L10
seq id	position	reads (cov)	reads (cov)	score	skew	freq	annotation	gene	product
NC_003131	= 1955	NA (NA)	187 (1.010)	141/500	NT	0.974	noncoding (1955/1956 nt)	IS100	repeat region
NC_003131	33438 =	5 (0.030)					coding (271/786 nt)	yscT	needle complex export protein
NC_003131	14840 =	164 (0.890)	3 (0.020)	3/500	NT	0.019	coding (160/420 nt)	YPCD1.23	hypothetical protein
NC_003143	1422618 =	145 (0.980)					coding (372/1758 nt)	YPO1265	DEAD box helicase family protein
NC_003131	= 33442	4 (0.020)	159 (0.960)	128/500	NT	0.975	coding (275/786 nt)	yscT	needle complex export protein
NC_003143	= 41223	NA (NA)					intergenic (‑86/‑184)	y1093/YPO0032	transposase for insertion sequence IS100/hypothetical protein
NC_003134	= 59220	NA (NA)	71 (0.810)	63/500	NT	1	noncoding (1/1955 nt)	IS100	repeat region
NC_003134	= 96210	0 (0.000)					intergenic (+3221/–)	cobS/–	porphyrin biosynthetic protein/–
NC_003143	= 300410	0 (0.000)	146 (0.990)	125/494	NT	1	intergenic (+48/‑144)	terE/tnp	tellurium resistance protein/transposase for the IS1541 insertion element
NC_003143	301122 =	0 (0.000)					intergenic (+110/‑664)	tnp/YPO0301	transposase for the IS1541 insertion element/hypothetical protein
NC_003143	= 906174	170 (1.140)	164 (1.120)	123/494	NT	0.494	intergenic (+281/+64)	YPO0824/YPO0825	hypothetical protein/transposase/IS protein
NC_003143	= 908122	NA (NA)					intergenic (‑83/+860)	y1093/YPO0829	transposase for insertion sequence IS100/sulfatase
NC_003143	= 1270413	143 (0.960)	3 (0.020)	3/500	NT	0.022	coding (225/1293 nt)	tolB	translocation protein TolB
NC_003143	= 1454428	123 (0.830)					coding (873/1575 nt)	YPO1294	ABC transport ATP‑binding subunit
NC_003143	= 1992559	1 (0.010)	129 (0.890)	105/486	NT	0.985	intergenic (‑281/‑87)	YPO1749/y1093	hypothetical protein/transposase for insertion sequence IS100
NC_003143	1994519 =	3 (0.020)					intergenic (+72/‑2380)	YPO1751/fcuA	transposase/IS protein/ferrichrome receptor protein
NC_003143	= 2236266	0 (0.000)	7 (0.050)	7/484	NT	0.098	intergenic (+1612/‑85)	astE/y1093	succinylglutamate desuccinylase/transposase for insertion sequence IS100
NC_003143	2238224 =	129 (0.900)					intergenic (+75/+502)	YPO1969/hutG	transposase/IS protein/N‑formylglutamate amidohydrolase
NC_003143	2239525 =	98 (0.660)	6 (0.040)	6/500	NT	0.058	coding (8/807 nt)	hutG	N‑formylglutamate amidohydrolase
NC_003143	= 2296815	NA (NA)					intergenic (‑86/+1512)	y1093/YPO2027a	transposase for insertion sequence IS100/hypothetical protein
NC_003143	2294859 =	NA (NA)	189 (1.290)	149/492	NT	NA	intergenic (+551/+69)	tnp/YPO2025	transposase for the IS1541 insertion element/transposase/IS protein
NC_003143	2304091 =	NA (NA)					coding (58/459 nt)	tnp	transposase for the IS1541 insertion element
NC_003143	= 2304598	NA (NA)	55 (0.370)	8/496	NT	0.325	intergenic (+106/‑523)	tnp/YPO2035	transposase for the IS1541 insertion element/hypothetical protein
NC_003143	2666613 =	115 (0.770)					intergenic (+83/+61)	pcp/slyA	lipoprotein/transcriptional regulator SlyA
NC_003143	2450198 =	NA (NA)	77 (0.520)	68/500	NT	0.865	intergenic (+303/+66)	tdk/YPO2177	thymidine kinase/transposase/IS protein
NC_003143	= 2508905	12 (0.080)					coding (1351/2067 nt)	cstA	carbon starvation protein A
NC_003143	= 2452151	NA (NA)	120 (0.810)	99/500	NT	0.952	intergenic (‑86/+454)	y1093/adhE	transposase for insertion sequence IS100/bifunctional acetaldehyde‑CoA/alcohol dehydrogenase
NC_003143	2508901 =	6 (0.040)					coding (1355/2067 nt)	cstA	carbon starvation protein A
NC_003143	2554170 =	116 (0.780)	17 (0.120)	17/482	NT	0.136	intergenic (‑223/+203)	YPO2270/YPO2271	voltage‑gated ClC‑type chloride channel ClcB/hypothetical protein
NC_003143	= 2562911	104 (0.730)					intergenic (+146/+182)	YPO2281/YPO2282	hypothetical protein/hypothetical protein
NC_003143	2555119 =	118 (0.790)	235 (1.590)	188/496	NT	0.658	intergenic (‑54/+43)	YPO2272/YPO2273	hypothetical protein/hypothetical protein
NC_003143	= 2560549	127 (0.860)					coding (785/1026 nt)	YPO2279	phage‑related membrane protein
NC_003143	= 2666614	115 (0.770)	14 (0.090)	5/498	NT	0.109	intergenic (+84/+60)	pcp/slyA	lipoprotein/transcriptional regulator SlyA
NC_003143	= 4277020	NA (NA)					intergenic (‑143/+71)	tnp/rpoH	transposase for the IS1541 insertion element/RNA polymerase factor sigma‑32
NC_003143	2692678 =	NA (NA)	82 (0.550)	68/500	NT	0.942	intergenic (+496/‑86)	tnp/y1093	transposase for the IS1541 insertion element/transposase for insertion sequence IS100
NC_003143	2758006 =	5 (0.030)					coding (641/1359 nt)	YPO2459	transporter protein
NC_003143	= 2694631	NA (NA)	155 (1.040)	90/500	NT	0.981	intergenic (+66/+1268)	YPO2397/YPO2399	transposase/IS protein/cysteine desufuration protein SufE
NC_003143	= 2758010	3 (0.020)					coding (645/1359 nt)	YPO2459	transporter protein
NC_003143	= 3199021	NA (NA)	4 (0.030)	3/500	NT	0.025	coding (449/1209 nt)	y1062	transposase for the IS285 insertion element
NC_003143	3358985 =	156 (1.050)					intergenic (‑468/‑129)	YPO3006/YPO3007	aminotransferase/hypothetical protein
NC_003143	= 3427990	NA (NA)	6 (0.040)	4/500	NT	0.039	coding (283/459 nt)	tnp	transposase for the IS1541 insertion element
NC_003143	3454855 =	147 (0.990)					coding (107/1152 nt)	wzz	ferric enterobactin transport protein FepE
NC_003143	3921567 =	4 (0.030)	280 (1.890)	138/498	NT	0.986	intergenic (‑32/+56)	YPO3510/rpmA	hypothetical protein/50S ribosomal protein L27
NC_003143	= 4277020	NA (NA)					intergenic (‑143/+71)	tnp/rpoH	transposase for the IS1541 insertion element/RNA polymerase factor sigma‑32
NC_003143	= 3921568	5 (0.030)	171 (1.160)	133/496	NT	0.972	intergenic (‑33/+55)	YPO3510/rpmA	hypothetical protein/50S ribosomal protein L27
NC_003143	3947140 =	NA (NA)					intergenic (+16/+106)	YPO3534/tnp	hypothetical protein/transposase for the IS1541 insertion element
NC_003143	3999647 =	NA (NA)	5 (0.030)	4/496	NT	0.027	coding (798/1023 nt)	y1093	transposase for insertion sequence IS100
NC_003143	4012220 =	182 (1.220)					coding (1260/1398 nt)	YPO3602	hypothetical protein
NC_003143	4236791 =	NA (NA)	8 (0.050)	7/498	NT	0.046	intergenic (‑324/+65)	hemB/YPO3773	delta‑aminolevulinic acid dehydratase/transposase/IS protein
NC_003143	= 4272377	167 (1.120)					coding (764/1287 nt)	livM	leucine/isoleucine/valine transporter permease subunit
NC_003143	= 4238743	NA (NA)	175 (1.180)	130/500	NT	0.921	intergenic (‑86/+536)	y1093/tatC	transposase for insertion sequence IS100/twin‑arginine protein translocation system subunit TatC
NC_003143	4612616 =	15 (0.100)					coding (713/810 nt)	YPO4093	sugar phosphatase
NC_003143	= 4238743	NA (NA)	14 (0.090)	4/500	NT	0.077	intergenic (‑86/+536)	y1093/tatC	transposase for insertion sequence IS100/twin‑arginine protein translocation system subunit TatC
NC_003143	4272371 =	167 (1.120)					coding (770/1287 nt)	livM	leucine/isoleucine/valine transporter permease subunit
NC_003143	= 4268350	13 (0.090)	130 (1.060)	107/414	NT	0.935	intergenic (+29/‑84)	YPO3801/YPO3802	hypothetical protein/hypothetical protein
NC_003143	4268359 =	9 (0.060)					intergenic (+38/‑75)	YPO3801/YPO3802	hypothetical protein/hypothetical protein
NC_003143	4520044 =	NA (NA)	186 (1.250)	142/500	NT	0.939	intergenic (‑834/+66)	uhpC/YPO4009	regulatory protein UhpC/transposase/IS protein
NC_003143	= 4612620	12 (0.080)					coding (709/810 nt)	YPO4093	sugar phosphatase
Yp1945_P60L11
seq id	position	reads (cov)	reads (cov)	score	skew	freq	annotation	gene	product
NC_003134	= 59220	NA (NA)	254 (0.830)	189/500	NT	1	noncoding (1/1955 nt)	IS100	repeat region
NC_003134	= 96210	0 (0.000)					intergenic (+3221/–)	cobS/–	porphyrin biosynthetic protein/–
NC_003143	= 190050	0 (0.000)	531 (1.110)	299/490	NT	1	intergenic (+665/‑87)	pabA/y1093	para‑aminobenzoate synthase component II/transposase for insertion sequence IS100
NC_003143	192010 =	0 (0.000)					intergenic (+72/+910)	YPO0172/YPO0174	transposase/IS protein/hypothetical protein
NC_003143	= 300410	0 (0.000)	492 (1.020)	268/494	NT	0.998	intergenic (+48/‑144)	terE/tnp	tellurium resistance protein/transposase for the IS1541 insertion element
NC_003143	301122 =	2 (0.000)					intergenic (+110/‑664)	tnp/YPO0301	transposase for the IS1541 insertion element/hypothetical protein
NC_003143	906175 =	NA (NA)	649 (1.340)	318/494	NT	0.546	intergenic (+282/+63)	YPO0824/YPO0825	hypothetical protein/transposase/IS protein
NC_003143	908123 =	547 (1.120)					intergenic (‑84/+859)	y1093/YPO0829	transposase for insertion sequence IS100/sulfatase
NC_003143	1015467 =	581 (1.190)	296 (0.620)	3/488	NT	0.502	intergenic (‑87/+97)	y1093/tnp	transposase for insertion sequence IS100/transposase for the IS1541 insertion element
NC_003143	= 3921571	20 (0.040)					intergenic (‑36/+52)	YPO3510/rpmA	hypothetical protein/50S ribosomal protein L27
NC_003143	1485060 =	454 (0.930)	115 (0.240)	8/494	NT	0.204	coding (868/1299 nt)	dacC	D‑alanyl‑D‑alanine carboxypeptidase
NC_003143	= 1538493	NA (NA)					intergenic (+105/+267)	tnp/infA	transposase for the IS1541 insertion element/translation initiation factor IF‑1
NC_003143	= 1992559	11 (0.020)	396 (0.830)	259/486	NT	0.966	intergenic (‑281/‑87)	YPO1749/y1093	hypothetical protein/transposase for insertion sequence IS100
NC_003143	1994519 =	17 (0.040)					intergenic (+72/‑2380)	YPO1751/fcuA	transposase/IS protein/ferrichrome receptor protein
NC_003143	2450198 =	NA (NA)	316 (0.640)	210/500	NT	0.978	intergenic (+303/+66)	tdk/YPO2177	thymidine kinase/transposase/IS protein
NC_003143	= 2508905	7 (0.010)					coding (1351/2067 nt)	cstA	carbon starvation protein A
NC_003143	= 2452151	NA (NA)	481 (0.980)	233/500	NT	0.986	intergenic (‑86/+454)	y1093/adhE	transposase for insertion sequence IS100/bifunctional acetaldehyde‑CoA/alcohol dehydrogenase
NC_003143	2508901 =	7 (0.010)					coding (1355/2067 nt)	cstA	carbon starvation protein A
NC_003143	2555119 =	446 (0.910)	2178 (4.480)	479/496	NT	0.844	intergenic (‑54/+43)	YPO2272/YPO2273	hypothetical protein/hypothetical protein
NC_003143	= 2560549	366 (0.750)					coding (785/1026 nt)	YPO2279	phage‑related membrane protein
NC_003143	2692678 =	NA (NA)	220 (0.450)	142/500	NT	0.969	intergenic (+496/‑86)	tnp/y1093	transposase for the IS1541 insertion element/transposase for insertion sequence IS100
NC_003143	2758006 =	7 (0.010)					coding (641/1359 nt)	YPO2459	transporter protein
NC_003143	= 2694631	NA (NA)	477 (0.970)	244/500	NT	0.988	intergenic (+66/+1268)	YPO2397/YPO2399	transposase/IS protein/cysteine desufuration protein SufE
NC_003143	= 2758010	6 (0.010)					coding (645/1359 nt)	YPO2459	transporter protein
NC_003143	3248669 =	161 (0.330)	306 (0.620)	210/500	NT	0.655	intergenic (‑41/+69)	ail/YPO2906	attachment invasion locus protein/hypothetical protein
NC_003143	3275087 =	NA (NA)					intergenic (‑124/+66)	pdxJ/YPO2931	pyridoxine 5'‑phosphate synthase/transposase/IS protein
NC_003143	= 3248675	157 (0.320)	310 (0.640)	221/496	NT	0.666	intergenic (‑47/+63)	ail/YPO2906	attachment invasion locus protein/hypothetical protein
NC_003143	= 3277038	NA (NA)					intergenic (‑84/+595)	y1093/YPO2934	transposase for insertion sequence IS100/hypothetical protein
NC_003143	3921567 =	1 (0.000)	966 (1.980)	327/498	NT	0.999	intergenic (‑32/+56)	YPO3510/rpmA	hypothetical protein/50S ribosomal protein L27
NC_003143	= 4277020	NA (NA)					intergenic (‑143/+71)	tnp/rpoH	transposase for the IS1541 insertion element/RNA polymerase factor sigma‑32
NC_003143	= 3921568	8 (0.020)	575 (1.180)	306/496	NT	0.986	intergenic (‑33/+55)	YPO3510/rpmA	hypothetical protein/50S ribosomal protein L27
NC_003143	3947140 =	NA (NA)					intergenic (+16/+106)	YPO3534/tnp	hypothetical protein/transposase for the IS1541 insertion element
NC_003143	= 4238743	NA (NA)	660 (1.350)	337/500	NT	0.979	intergenic (‑86/+536)	y1093/tatC	transposase for insertion sequence IS100/twin‑arginine protein translocation system subunit TatC
NC_003143	4612616 =	14 (0.030)					coding (713/810 nt)	YPO4093	sugar phosphatase
NC_003143	= 4268350	56 (0.110)	406 (1.000)	242/414	NT	0.904	intergenic (+29/‑84)	YPO3801/YPO3802	hypothetical protein/hypothetical protein
NC_003143	4268359 =	48 (0.100)					intergenic (+38/‑75)	YPO3801/YPO3802	hypothetical protein/hypothetical protein
NC_003143	4520044 =	NA (NA)	617 (1.260)	326/500	NT	0.99	intergenic (‑834/+66)	uhpC/YPO4009	regulatory protein UhpC/transposase/IS protein
NC_003143	= 4612620	6 (0.010)					coding (709/810 nt)	YPO4093	sugar phosphatase
Yp1945_P60L12
seq id	position	reads (cov)	reads (cov)	score	skew	freq	annotation	gene	product
NC_003134	= 59220	NA (NA)	127 (0.820)	108/500	NT	1	noncoding (1/1955 nt)	IS100	repeat region
NC_003134	= 96210	0 (0.000)					intergenic (+3221/–)	cobS/–	porphyrin biosynthetic protein/–
NC_003143	= 190050	0 (0.000)	275 (1.060)	198/490	NT	1	intergenic (+665/‑87)	pabA/y1093	para‑aminobenzoate synthase component II/transposase for insertion sequence IS100
NC_003143	192010 =	0 (0.000)					intergenic (+72/+910)	YPO0172/YPO0174	transposase/IS protein/hypothetical protein
NC_003143	= 300410	0 (0.000)	282 (1.080)	208/494	NT	0.998	intergenic (+48/‑144)	terE/tnp	tellurium resistance protein/transposase for the IS1541 insertion element
NC_003143	301122 =	1 (0.000)					intergenic (+110/‑664)	tnp/YPO0301	transposase for the IS1541 insertion element/hypothetical protein
NC_003143	= 906174	257 (0.970)	339 (1.300)	200/494	NT	0.572	intergenic (+281/+64)	YPO0824/YPO0825	hypothetical protein/transposase/IS protein
NC_003143	= 908122	NA (NA)					intergenic (‑83/+860)	y1093/YPO0829	transposase for insertion sequence IS100/sulfatase
NC_003143	906175 =	NA (NA)	343 (1.310)	227/494	NT	0.551	intergenic (+282/+63)	YPO0824/YPO0825	hypothetical protein/transposase/IS protein
NC_003143	908123 =	283 (1.070)					intergenic (‑84/+859)	y1093/YPO0829	transposase for insertion sequence IS100/sulfatase
NC_003143	= 1992559	6 (0.020)	213 (0.830)	167/486	NT	0.982	intergenic (‑281/‑87)	YPO1749/y1093	hypothetical protein/transposase for insertion sequence IS100
NC_003143	1994519 =	2 (0.010)					intergenic (+72/‑2380)	YPO1751/fcuA	transposase/IS protein/ferrichrome receptor protein
NC_003143	2450198 =	NA (NA)	158 (0.600)	128/500	NT	0.946	intergenic (+303/+66)	tdk/YPO2177	thymidine kinase/transposase/IS protein
NC_003143	= 2508905	9 (0.030)					coding (1351/2067 nt)	cstA	carbon starvation protein A
NC_003143	= 2452151	NA (NA)	198 (0.750)	141/500	NT	0.99	intergenic (‑86/+454)	y1093/adhE	transposase for insertion sequence IS100/bifunctional acetaldehyde‑CoA/alcohol dehydrogenase
NC_003143	2508901 =	2 (0.010)					coding (1355/2067 nt)	cstA	carbon starvation protein A
NC_003143	2555119 =	243 (0.920)	592 (2.250)	325/496	NT	0.733	intergenic (‑54/+43)	YPO2272/YPO2273	hypothetical protein/hypothetical protein
NC_003143	= 2560549	190 (0.720)					coding (785/1026 nt)	YPO2279	phage‑related membrane protein
NC_003143	2627998 =	202 (0.760)	3 (0.010)	3/498	NT	0.014	coding (420/942 nt)	YPO2335	C32 tRNA thiolase
NC_003143	= 2628882	217 (0.820)					coding (92/1005 nt)	YPO2336	hypothetical protein
NC_003143	2692678 =	NA (NA)	127 (0.480)	101/500	NT	0.962	intergenic (+496/‑86)	tnp/y1093	transposase for the IS1541 insertion element/transposase for insertion sequence IS100
NC_003143	2758006 =	5 (0.020)					coding (641/1359 nt)	YPO2459	transporter protein
NC_003143	= 2694631	NA (NA)	299 (1.130)	163/500	NT	0.984	intergenic (+66/+1268)	YPO2397/YPO2399	transposase/IS protein/cysteine desufuration protein SufE
NC_003143	= 2758010	5 (0.020)					coding (645/1359 nt)	YPO2459	transporter protein
NC_003143	3921567 =	2 (0.010)	521 (1.980)	215/498	NT	0.996	intergenic (‑32/+56)	YPO3510/rpmA	hypothetical protein/50S ribosomal protein L27
NC_003143	= 4277020	NA (NA)					intergenic (‑143/+71)	tnp/rpoH	transposase for the IS1541 insertion element/RNA polymerase factor sigma‑32
NC_003143	= 3921568	2 (0.010)	293 (1.120)	201/496	NT	0.993	intergenic (‑33/+55)	YPO3510/rpmA	hypothetical protein/50S ribosomal protein L27
NC_003143	3947140 =	NA (NA)					intergenic (+16/+106)	YPO3534/tnp	hypothetical protein/transposase for the IS1541 insertion element
NC_003143	= 4238743	NA (NA)	357 (1.350)	226/500	NT	0.984	intergenic (‑86/+536)	y1093/tatC	transposase for insertion sequence IS100/twin‑arginine protein translocation system subunit TatC
NC_003143	4612616 =	6 (0.020)					coding (713/810 nt)	YPO4093	sugar phosphatase
NC_003143	= 4268350	23 (0.090)	213 (0.970)	156/414	NT	0.928	intergenic (+29/‑84)	YPO3801/YPO3802	hypothetical protein/hypothetical protein
NC_003143	4268359 =	17 (0.060)					intergenic (+38/‑75)	YPO3801/YPO3802	hypothetical protein/hypothetical protein
NC_003143	4520044 =	NA (NA)	295 (1.110)	200/500	NT	0.974	intergenic (‑834/+66)	uhpC/YPO4009	regulatory protein UhpC/transposase/IS protein
NC_003143	= 4612620	8 (0.030)					coding (709/810 nt)	YPO4093	sugar phosphatase

## Sheet: Read Evidence Yp2126
seq id	position	mutation	Yp2126_P60L02	Yp2126_P60L03	Yp2126_P60L04	Yp2126_P60L05	Yp2126_P60L06	Yp2126_P60L07	Yp2126_P60L08	Yp2126_P60L09	Yp2126_P60L10	Yp2126_P60L11	Yp2126_P60L12	annotation	gene	description
NC_003131	1	Δ70,305 bp		1	1		1								YPCD1.01–YPCD1.97c	71 genes
NC_003131	3004	Δ1 bp	?	Δ	Δ	?	Δ		?		?	0.009	?	intergenic (+1115/+10)	YPCD1.02 → / ← yerA	transposase/IS protein/secretion chaperone
NC_003131	6326	Δ1 bp	?	Δ	Δ	?	Δ	0.015	?		?		?	coding (832/963 nt)	sopB ←	plasmid‑partitioning protein
NC_003131	10165	Δ42,557 bp	?	Δ	Δ	?	Δ		?		?	1			[YPCD1.16c]–[ypkA]	47 genes
NC_003131	25023	C→T	?	Δ	Δ	?	Δ	0.023	?		?	Δ	?	V259I (GTC→ATC)	yscV ←	low calcium response protein D
NC_003131	28698	+G	?	Δ	Δ	?	Δ	0.07	?		?	Δ	?	coding (513/1320 nt)	yscN →	type III secretion system ATPase
NC_003131	35302	Δ1 bp	?	Δ	Δ	?	Δ	0.012	?		?	Δ	?	intergenic (+285/‑291)	yscU → / → virG	needle complex export protein/needle complex outer membrane lipoprotein precursor
NC_003131	35644	+C	?	Δ	Δ	?	Δ	0.02	?		?	Δ	?	coding (52/396 nt)	virG →	needle complex outer membrane lipoprotein precursor
NC_003131	36139	G→T	?	Δ	Δ	?	Δ	0.961	?	1	?	Δ	?	E10* (GAA→TAA)	virF →	transcriptional regulator
NC_003131	37212	Δ1 bp	?	Δ	Δ	?	Δ	0.015	?		?	Δ	?	intergenic (+108/‑118)	yscA → / → yscB	hypothetical protein/type III secretion apparatus component
NC_003131	44780	T→C	?	Δ	Δ	?	Δ	0.023	?		?	Δ	?	L32P (CTC→CCC)	lcrQ →	LCR negative regulator
NC_003131	52267	Δ1 bp	?	Δ	Δ	?	Δ	0.023	?		?	Δ	?	coding (1405/2199 nt)	ypkA ←	secreted protein kinase
NC_003131	54403	Δ1 bp	?	Δ	Δ	?	Δ	0.03	?		?		?	intergenic (‑275/+1888)	YPCD1.73c ← / ← repA1	hypothetical protein/replication protein
NC_003131	57265	Δ1 bp	?	Δ	Δ	?	Δ	0.014	?		?			intergenic (‑41/+201)	tap ← / ← copB	RepA leader peptide Tap/replication protein
NC_003131	58145	Δ1 bp	?	Δ	Δ	?	Δ	0.019	?	?	?	?	?	intergenic (‑425/+4706)	copB ← / ← tnpA	replication protein/putative transposase
NC_003131	59464	G→T	?	Δ	Δ	?	Δ		?	0.288	?		?	intergenic (‑1744/+3387)	copB ← / ← tnpA	replication protein/putative transposase
NC_003131	59602	C→T	?	Δ	Δ	?	Δ	0.077	?		?		?	intergenic (‑1882/+3249)	copB ← / ← tnpA	replication protein/putative transposase
NC_003131	59628	G→C	?	Δ	Δ	?	Δ	0.111	?		?		?	intergenic (‑1908/+3223)	copB ← / ← tnpA	replication protein/putative transposase
NC_003131	62149	+A	?	Δ	Δ	?	Δ	0.014	?		?	0.008	?	intergenic (‑4429/+702)	copB ← / ← tnpA	replication protein/putative transposase
NC_003131	68823	+A	?	Δ	Δ	?	Δ	0.019	?		?	0.023	?	intergenic (‑219/+124)	sycH ← / ← YPCD1.96c	secretion chaperone/putative transposase
NC_003131	68920	G→T	?	Δ	Δ	?	Δ		?		?	0.015	?	intergenic (‑316/+27)	sycH ← / ← YPCD1.96c	secretion chaperone/putative transposase
NC_003132	2015	Δ1 bp	?	Δ	Δ	?	Δ	Δ	?		?		?	intergenic (+127/‑910)	YPPCP1.02 → / → rop	transposase/IS protein/putative replication regulatory protein
NC_003132	2317	Δ1 bp	?	Δ	Δ	?	Δ		?		?		?	intergenic (+429/‑608)	YPPCP1.02 → / → rop	transposase/IS protein/putative replication regulatory protein
NC_003132	2651	+T	?	Δ	Δ	?	Δ		?		?		?	intergenic (+763/‑274)	YPPCP1.02 → / → rop	transposase/IS protein/putative replication regulatory protein
NC_003132	2652	Δ1 bp	Δ	Δ	Δ	Δ	Δ	Δ	Δ	Δ	Δ	0.008	Δ	intergenic (+764/‑273)	YPPCP1.02 → / → rop	transposase/IS protein/putative replication regulatory protein
NC_003132	2745	+A	?	Δ	Δ	?	Δ		?		?		?	intergenic (+857/‑180)	YPPCP1.02 → / → rop	transposase/IS protein/putative replication regulatory protein
NC_003132	2754	Δ1 bp	?	Δ	Δ	?	Δ		?		?		?	intergenic (+866/‑171)	YPPCP1.02 → / → rop	transposase/IS protein/putative replication regulatory protein
NC_003132	2785	A→G	?	Δ	Δ	?	Δ		?		?		?	intergenic (+897/‑140)	YPPCP1.02 → / → rop	transposase/IS protein/putative replication regulatory protein
NC_003132	3548	Δ1 bp	?	Δ	Δ	?	Δ		?		?	0.003	?	intergenic (+429/‑807)	rop → / → pim	putative replication regulatory protein/pesticin immunity protein
NC_003132	3794	Δ1 bp	?	Δ	Δ	?	Δ	Δ	?		?		?	intergenic (+675/‑561)	rop → / → pim	putative replication regulatory protein/pesticin immunity protein
NC_003132	4412	+A	?	Δ	Δ	?	Δ		?		?	0.001	?	coding (58/426 nt)	pim →	pesticin immunity protein
NC_003132	4550	Δ1 bp	?	Δ	Δ	?	Δ		?		Δ		?	coding (196/426 nt)	pim →	pesticin immunity protein
NC_003132	4639	Δ20 bp	?	Δ	Δ	?	Δ		?		?		?	coding (285‑304/426 nt)	pim →	pesticin immunity protein
NC_003132	4698	+A	?	Δ	Δ	?	Δ		?		?		?	coding (344/426 nt)	pim →	pesticin immunity protein
NC_003132	5331	Δ1 bp	?	Δ	Δ	?	Δ	Δ	?		?	0.002	?	coding (558/1074 nt)	pst ←	pesticin
NC_003132	5358	Δ1 bp	?	Δ	Δ	?	Δ		?		?	0.002	?	coding (531/1074 nt)	pst ←	pesticin
NC_003132	5583	Δ1 bp	?	Δ	Δ	Δ	Δ	Δ	?		?		?	coding (306/1074 nt)	pst ←	pesticin
NC_003132	6094	+A		Δ	Δ	?	Δ		?		?		?	coding (89/417 nt)	YPPCP1.06 →	hypothetical protein
NC_003132	6932	+G		Δ	Δ	?	Δ		?		?	0.001	?	coding (268/939 nt)	pla →	outer membrane protease
NC_003132	7707	Δ1 bp	?	Δ	Δ	?	Δ		?		?	0.005	?	intergenic (+104/+83)	pla → / ← YPPCP1.08c	outer membrane protease/putative transcriptional regulator
NC_003132	7882	Δ1 bp	?	Δ	Δ	?	Δ		Δ		?		?	coding (208/300 nt)	YPPCP1.08c ←	putative transcriptional regulator
NC_003132	7958	Δ1 bp	?	Δ	Δ	?	Δ	Δ	?		?		?	coding (132/300 nt)	YPPCP1.08c ←	putative transcriptional regulator
NC_003132	8366	Δ1 bp	?	Δ	Δ	?	Δ	Δ	?		?		?	coding (71/348 nt)	YPPCP1.09c ←	hypothetical protein
NC_003132	8419	Δ1 bp	?	Δ	Δ	?	Δ	Δ	?		?		?	coding (18/348 nt)	YPPCP1.09c ←	hypothetical protein
NC_003132	9514	Δ1 bp	?	Δ	Δ	?	Δ		?		?		?	intergenic (‑1078/–)	YPPCP1.09c ← / –	hypothetical protein/–
NC_003134	2198	A→G	?	Δ	Δ	?	Δ		?		?		?	S145P (TCC→CCC)	YPMT1.03c ←	tail fiber assembly protein G
NC_003134	22272	G→A	?	Δ	Δ	?	Δ		?		?	Δ	?	R47C (CGT→TGT)	YPMT1.19c ←	hypothetical protein
NC_003134	24928	G→T	?	Δ	Δ	?	Δ		?		?	Δ	?	intergenic (‑2/+21)	YPMT1.22c ← / ← YPMT1.23c	hypothetical protein/hypothetical protein
NC_003134	25063	A→T	?	Δ	Δ	?	Δ		?		?	Δ	?	D492E (GAT→GAA)	YPMT1.23c ←	hypothetical protein
NC_003134	30570	C→A	?	Δ	Δ	?	Δ		?		?	Δ	?	K47N (AAG→AAT)	YPMT1.27c ←	putative ABC transporter ATP‑binding protein
NC_003134	31684	G→T	?	Δ	Δ	?	Δ		?		?	Δ	?	S130S (TCC→TCA)	YPMT1.29c ←	hypothetical protein
NC_003134	32532	C→A	?	Δ	Δ	?	Δ		?		?	Δ	?	A132D (GCT→GAT)	YPMT1.30 →	hypothetical protein
NC_003134	32755	G→T	?	Δ	Δ	?	Δ		?		?	Δ	?	P206P (CCG→CCT)	YPMT1.30 →	hypothetical protein
NC_003134	32946	A→G	?	Δ	Δ	?	Δ		?		?	Δ	?	K270R (AAG→AGG)	YPMT1.30 →	hypothetical protein
NC_003134	35094	G→T	?	Δ	Δ	?	Δ		?		?	Δ	?	intergenic (+102/‑220)	YPMT1.33 → / → YPMT1.34	putative transcriptional regulator/hypothetical protein
NC_003134	39526	Δ1 bp	?	Δ	Δ	?	Δ	?	?		Δ	Δ	?	coding (554/747 nt)	YPMT1.39c ←	hypothetical protein
NC_003134	43225	C→A	?	Δ	Δ	?	Δ		?		?	Δ	?	G26W (GGG→TGG)	YPMT1.41c ←	putative exonuclease subunit 1
NC_003134	49084	G→T	?	Δ	Δ	?	Δ		?		?	Δ	?	L26M (CTG→ATG)	YPMT1.46Bc ←	hypothetical protein
NC_003134	70287	C→A	?	Δ	Δ	?	0.052		?		?		?	intergenic (‑126/‑176)	parA ← / → YPMT1.68A	partitioning protein A/hypothetical protein
NC_003134	86336	Δ1 bp				0.051								coding (387/513 nt)	YPMT1.84 →	F1 capsule antigen
NC_003134	87032	Δ1 bp										0.033		intergenic (+570/+1288)	YPMT1.84 → / ← YPMT1.86c	F1 capsule antigen/hypothetical protein
NC_003143	1080	T→G	?	Δ	Δ	?	Δ	?	?	?	?	?	?	P62P (CCA→CCC)	asnC ←	DNA‑binding transcriptional regulator AsnC
NC_003143	2050	G→A	?	Δ	Δ	?	Δ		?		?		?	A206T (GCA→ACA)	asnA →	asparagine synthetase AsnA
NC_003143	2442	Δ1 bp	?	Δ	Δ	?	Δ		?		?		Δ	intergenic (+15/+84)	asnA → / ← yieM	asparagine synthetase AsnA/hypothetical protein
NC_003143	10420	T→A	?	Δ	Δ	?	Δ		?		?	Δ	?	I173F (ATT→TTT)	YPO0009 ←	membrane transport protein
NC_003143	11520	T→C	?	Δ	Δ	?	Δ		?		?	0.017	?	A62A (GCA→GCG)	YPO0010 ←	GntR family transcriptional regulator
NC_003143	11821	+A	?	Δ	Δ	?	Δ		?		?	0.015	?	intergenic (‑116/‑471)	YPO0010 ← / → YPOr01	GntR family transcriptional regulator/16S ribosomal RNA
NC_003143	18288	A→G	?	Δ	Δ	?	Δ		?		?	Δ	?	Y128C (TAT→TGT)	YPO0011 →	transposase for the IS285 insertion element
NC_003143	21181	C→G	?	Δ	Δ	?	Δ		?		?	0.014	?	G130G (GGC→GGG)	YPO0014 →	serine/threonine protein kinase
NC_003143	22462	+T	?	Δ	Δ	?	Δ		?		?	Δ	?	intergenic (+33/‑459)	dsbA → / → polA	periplasmic protein disulfide isomerase I/DNA polymerase I
NC_003143	29309	+G	?	Δ	Δ	?	Δ		?		?	0.067	?	coding (328/1374 nt)	hemN →	coproporphyrinogen III oxidase
NC_003143	37619	Δ1 bp	?	Δ	Δ	?	Δ		Δ		?	Δ	?	coding (373/591 nt)	YPO0027 →	phosphatase
NC_003143	37620	Δ1 bp	?	Δ	Δ	?	Δ		Δ		?	Δ	?	coding (374/591 nt)	YPO0027 →	phosphatase
NC_003143	37621	Δ1 bp	?	Δ	Δ	?	Δ		Δ		?	Δ	?	coding (375/591 nt)	YPO0027 →	phosphatase
NC_003143	44262	+A	?	Δ	Δ	?	Δ		?		?	0.016	?	intergenic (‑88/+60)	YPO0033 ← / ← YPO0034	hypothetical protein/membrane permease
NC_003143	44263	Δ1 bp	?	Δ	Δ	?	Δ	Δ	?		?	Δ	?	intergenic (‑89/+59)	YPO0033 ← / ← YPO0034	hypothetical protein/membrane permease
NC_003143	45847	Δ1 bp	Δ	Δ	Δ	?	Δ	Δ	Δ	Δ	Δ	0.015	?	intergenic (‑140/‑98)	YPO0034 ← / → gltC	membrane permease/sodium/glutamate symport carrier protein
NC_003143	47039	C→T	?	Δ	Δ	?	Δ		?		?	Δ	?	G365G (GGC→GGT)	gltC →	sodium/glutamate symport carrier protein
NC_003143	49065	T→G	?	Δ	Δ	?	Δ		?		?	Δ	?	E181A (GAG→GCG)	recG ←	ATP‑dependent DNA helicase RecG
NC_003143	52983	A→G	?	Δ	Δ	?	Δ		?		?		?	L135S (TTA→TCA)	gmk ←	guanylate kinase
NC_003143	60442	Δ1 bp	?	Δ	Δ	?	Δ		?		?	0.014	?	coding (1111/1215 nt)	dfp ←	bifunctional phosphopantothenoylcysteine decarboxylase/phosphopantothenate synthase
NC_003143	60600	Δ1 bp	?	Δ	Δ	?	Δ		?		Δ		?	coding (953/1215 nt)	dfp ←	bifunctional phosphopantothenoylcysteine decarboxylase/phosphopantothenate synthase
NC_003143	62790	Δ1 bp	?	Δ	Δ	?	Δ		?		Δ		?	coding (111/237 nt)	rpmB →	50S ribosomal protein L28
NC_003143	64938	T→A	?	Δ	Δ	?	Δ		?		?	0.016	?	E105V (GAA→GTA)	kdtX ←	lipopolysaccharide core biosynthesis glycosyl transferase
NC_003143	66421	Δ1 bp	?	Δ	Δ	?	Δ		?		?	0.012	?	coding (109/1278 nt)	kdtA ←	3‑deoxy‑D‑manno‑octulosonic‑acid transferase
NC_003143	66643	G→C	?	Δ	Δ	?	Δ		?		?		?	intergenic (‑114/+306)	kdtA ← / ← rfaC	3‑deoxy‑D‑manno‑octulosonic‑acid transferase/ADP‑heptose:LPS heptosyl transferase I
NC_003143	66738	Δ1 bp	?	Δ	Δ	?	Δ		?		Δ		?	intergenic (‑209/+211)	kdtA ← / ← rfaC	3‑deoxy‑D‑manno‑octulosonic‑acid transferase/ADP‑heptose:LPS heptosyl transferase I
NC_003143	73499	A→T												intergenic (+1066/+30)	tdh → / ← YPO0063	L‑threonine 3‑dehydrogenase/hypothetical protein
NC_003143	74266	Δ1 bp											Δ	coding (616/1353 nt)	YPO0063 ←	hypothetical protein
NC_003143	74623	+T										0.028		coding (259/1353 nt)	YPO0063 ←	hypothetical protein
NC_003143	74624	Δ1 bp								Δ	Δ			coding (258/1353 nt)	YPO0063 ←	hypothetical protein
NC_003143	78518	Δ1 bp				Δ								coding (301/1020 nt)	gpsA →	NAD(P)H‑dependent glycerol‑3‑phosphate dehydrogenase
NC_003143	81015	C→A												intergenic (‑80/‑109)	YPO0071 ← / → YPO0072	methyltransferase/bifunctional regulatory protein/DNA repair protein
NC_003143	81029	C→A												intergenic (‑94/‑95)	YPO0071 ← / → YPO0072	methyltransferase/bifunctional regulatory protein/DNA repair protein
NC_003143	81034	A→G												intergenic (‑99/‑90)	YPO0071 ← / → YPO0072	methyltransferase/bifunctional regulatory protein/DNA repair protein
NC_003143	81036	C→G												intergenic (‑101/‑88)	YPO0071 ← / → YPO0072	methyltransferase/bifunctional regulatory protein/DNA repair protein
NC_003143	81039	A→G												intergenic (‑104/‑85)	YPO0071 ← / → YPO0072	methyltransferase/bifunctional regulatory protein/DNA repair protein
NC_003143	81063	A→T												intergenic (‑128/‑61)	YPO0071 ← / → YPO0072	methyltransferase/bifunctional regulatory protein/DNA repair protein
NC_003143	81068	C→G												intergenic (‑133/‑56)	YPO0071 ← / → YPO0072	methyltransferase/bifunctional regulatory protein/DNA repair protein
NC_003143	81132	C→A												N3K (AAC→AAA)	YPO0072 →	bifunctional regulatory protein/DNA repair protein
NC_003143	81139	G→A												D6N (GAC→AAC)	YPO0072 →	bifunctional regulatory protein/DNA repair protein
NC_003143	85045	+T												intergenic (+75/‑603)	cpxP → / → YPO0076	periplasmic stress adaptor protein CpxP/hypothetical protein
NC_003143	85621	Δ1 bp									Δ		Δ	intergenic (+651/‑27)	cpxP → / → YPO0076	periplasmic stress adaptor protein CpxP/hypothetical protein
NC_003143	86850	Δ1 bp								Δ				intergenic (+243/‑319)	YPO0076 → / → fieF	hypothetical protein/ferrous iron efflux protein F
NC_003143	87057	Δ1 bp					0.024		0.015		0.019	0.011		intergenic (+450/‑112)	YPO0076 → / → fieF	hypothetical protein/ferrous iron efflux protein F
NC_003143	96057	+G						0.021		0.019	0.023			intergenic (+119/+113)	YPO0084 → / ← tpiA	transcriptional regulator/triosephosphate isomerase
NC_003143	99111	+C	0.027				0.026		0.047	0.029	0.045	0.021	0.055	coding (260/747 nt)	fpr ←	ferredoxin‑NADP reductase
NC_003143	101325	+T	0.033								0.029			intergenic (‑1955/+207)	fpr ← / ← glpF	ferredoxin‑NADP reductase/glycerol uptake facilitator protein
NC_003143	101326	Δ1 bp				0.034		0.014						intergenic (‑1956/+206)	fpr ← / ← glpF	ferredoxin‑NADP reductase/glycerol uptake facilitator protein
NC_003143	101834	Δ1 bp							0.016					coding (547/849 nt)	glpF ←	glycerol uptake facilitator protein
NC_003143	104246	Δ1 bp											0.024	intergenic (‑333/+1399)	tnp ← / ← YPO0096	transposase for the IS1541 insertion element/transposase/IS protein
NC_003143	104247	Δ1 bp											0.024	intergenic (‑334/+1398)	tnp ← / ← YPO0096	transposase for the IS1541 insertion element/transposase/IS protein
NC_003143	104248	Δ1 bp										0.017	0.02	intergenic (‑335/+1397)	tnp ← / ← YPO0096	transposase for the IS1541 insertion element/transposase/IS protein
NC_003143	104249	Δ1 bp											0.02	intergenic (‑336/+1396)	tnp ← / ← YPO0096	transposase for the IS1541 insertion element/transposase/IS protein
NC_003143	105101	Δ1 bp									0.014			intergenic (‑1188/+544)	tnp ← / ← YPO0096	transposase for the IS1541 insertion element/transposase/IS protein
NC_003143	109086	Δ1 bp									0.012			coding (508/1236 nt)	YPO0099 ←	hypothetical protein
NC_003143	110389	Δ1 bp						0.016		0.02				coding (113/150 nt)	YPO0101 →	hypothetical protein
NC_003143	113516	+84 bp				1.5%								coding (1029/1332 nt)	hslU ←	ATP‑dependent protease ATP‑binding subunit HslU
NC_003143	120604	Δ1 bp								0.015				intergenic (+417/+144)	rpmE → / ← YPO0112	50S ribosomal protein L31/hypothetical protein
NC_003143	120658	Δ18 bp	0.991	0.984	0.99	0.98	0.99	0.997	0.996	0.992	0.996	0.996	0.959	intergenic (+471/+73)	rpmE → / ← YPO0112	50S ribosomal protein L31/hypothetical protein
NC_003143	121797	Δ1 bp									0.017			coding (73/318 nt)	metJ ←	transcriptional repressor protein MetJ
NC_003143	126994	Δ1 bp				0.6					0.667	0.667	0.482	intergenic (+33/+145)	metF → / ← YPO0118	5,10‑methylenetetrahydrofolate reductase/transposase for insertion sequence IS1661
NC_003143	126995	Δ1 bp				0.643					0.667	0.667	0.481	intergenic (+34/+144)	metF → / ← YPO0118	5,10‑methylenetetrahydrofolate reductase/transposase for insertion sequence IS1661
NC_003143	126996	Δ5 bp				1								intergenic (+35/+139)	metF → / ← YPO0118	5,10‑methylenetetrahydrofolate reductase/transposase for insertion sequence IS1661
NC_003143	126996	Δ1 bp				Δ						0.667	0.519	intergenic (+35/+143)	metF → / ← YPO0118	5,10‑methylenetetrahydrofolate reductase/transposase for insertion sequence IS1661
NC_003143	126997	Δ1 bp				Δ						0.667	0.519	intergenic (+36/+142)	metF → / ← YPO0118	5,10‑methylenetetrahydrofolate reductase/transposase for insertion sequence IS1661
NC_003143	126998	Δ4 bp								1				intergenic (+37/+138)	metF → / ← YPO0118	5,10‑methylenetetrahydrofolate reductase/transposase for insertion sequence IS1661
NC_003143	126998	Δ1 bp				Δ				Δ		0.733	0.518	intergenic (+37/+141)	metF → / ← YPO0118	5,10‑methylenetetrahydrofolate reductase/transposase for insertion sequence IS1661
NC_003143	126999	Δ1 bp				Δ				Δ	0.733	0.667	0.556	intergenic (+38/+140)	metF → / ← YPO0118	5,10‑methylenetetrahydrofolate reductase/transposase for insertion sequence IS1661
NC_003143	127000	Δ1 bp				Δ				Δ		0.667	0.593	intergenic (+39/+139)	metF → / ← YPO0118	5,10‑methylenetetrahydrofolate reductase/transposase for insertion sequence IS1661
NC_003143	127001	Δ1 bp				0.643				Δ		0.667	0.63	intergenic (+40/+138)	metF → / ← YPO0118	5,10‑methylenetetrahydrofolate reductase/transposase for insertion sequence IS1661
NC_003143	127006	Δ1 bp										0.333		intergenic (+45/+133)	metF → / ← YPO0118	5,10‑methylenetetrahydrofolate reductase/transposase for insertion sequence IS1661
NC_003143	127007	Δ1 bp										0.333	0.148	intergenic (+46/+132)	metF → / ← YPO0118	5,10‑methylenetetrahydrofolate reductase/transposase for insertion sequence IS1661
NC_003143	127008	Δ1 bp										0.267		intergenic (+47/+131)	metF → / ← YPO0118	5,10‑methylenetetrahydrofolate reductase/transposase for insertion sequence IS1661
NC_003143	127009	Δ1 bp										0.267		intergenic (+48/+130)	metF → / ← YPO0118	5,10‑methylenetetrahydrofolate reductase/transposase for insertion sequence IS1661
NC_003143	127010	Δ1 bp											0.222	intergenic (+49/+129)	metF → / ← YPO0118	5,10‑methylenetetrahydrofolate reductase/transposase for insertion sequence IS1661
NC_003143	127011	Δ1 bp										0.267	0.185	intergenic (+50/+128)	metF → / ← YPO0118	5,10‑methylenetetrahydrofolate reductase/transposase for insertion sequence IS1661
NC_003143	127012	Δ1 bp											0.148	intergenic (+51/+127)	metF → / ← YPO0118	5,10‑methylenetetrahydrofolate reductase/transposase for insertion sequence IS1661
NC_003143	127019	Δ1 bp											0.148	intergenic (+58/+120)	metF → / ← YPO0118	5,10‑methylenetetrahydrofolate reductase/transposase for insertion sequence IS1661
NC_003143	127020	Δ1 bp											0.185	intergenic (+59/+119)	metF → / ← YPO0118	5,10‑methylenetetrahydrofolate reductase/transposase for insertion sequence IS1661
NC_003143	127021	Δ1 bp											0.185	intergenic (+60/+118)	metF → / ← YPO0118	5,10‑methylenetetrahydrofolate reductase/transposase for insertion sequence IS1661
NC_003143	135321	C→T	0.022											intergenic (‑1573/‑1162)	malT ← / → malQ	transcriptional regulator MalT/4‑alpha‑glucanotransferase
NC_003143	137643	T→G	0.132	0.184	0.209		0.177	0.216	0.159					G387G (GGT→GGG)	malQ →	4‑alpha‑glucanotransferase
NC_003143	141167	Δ1 bp						0.01						intergenic (+60/‑110)	bioH → / → YPO0130	biotin biosynthesis protein/hypothetical protein
NC_003143	141415	G→C						0.01						E47Q (GAG→CAG)	YPO0130 →	hypothetical protein
NC_003143	147957	Δ1 bp										0.016		intergenic (‑447/‑87)	YPO0134 ← / → greB	hypothetical protein/transcription elongation factor GreB
NC_003143	148893	T→A					0.063							C67S (TGC→AGC)	ompR →	osmolarity response regulator
NC_003143	149263	G→T											0.372	R190L (CGT→CTT)	ompR →	osmolarity response regulator
NC_003143	149395	C→T	0.922											P234L (CCG→CTG)	ompR →	osmolarity response regulator
NC_003143	151221	C→T										0.023		A433T (GCA→ACA)	pckA ←	phosphoenolpyruvate carboxykinase
NC_003143	151412	Δ1 bp							0.018					coding (1106/1620 nt)	pckA ←	phosphoenolpyruvate carboxykinase
NC_003143	151669	Δ1 bp									0.016			coding (849/1620 nt)	pckA ←	phosphoenolpyruvate carboxykinase
NC_003143	153207	A→C						0.05						V130G (GTG→GGG)	hslO ←	heat shock protein 33
NC_003143	156947	Δ1 bp									0.013			coding (219/2148 nt)	YPO0142 ←	hypothetical protein
NC_003143	157744	Δ1 bp						0.009						intergenic (+105/‑8)	YPO0143 → / → nudE	hypothetical protein/ADP‑ribose diphosphatase NudE
NC_003143	157745	Δ1 bp						0.009						intergenic (+106/‑7)	YPO0143 → / → nudE	hypothetical protein/ADP‑ribose diphosphatase NudE
NC_003143	157746	Δ1 bp						0.009						intergenic (+107/‑6)	YPO0143 → / → nudE	hypothetical protein/ADP‑ribose diphosphatase NudE
NC_003143	157747	Δ1 bp						0.009						intergenic (+108/‑5)	YPO0143 → / → nudE	hypothetical protein/ADP‑ribose diphosphatase NudE
NC_003143	157748	Δ1 bp						0.009						intergenic (+109/‑4)	YPO0143 → / → nudE	hypothetical protein/ADP‑ribose diphosphatase NudE
NC_003143	157749	Δ1 bp						0.009						intergenic (+110/‑3)	YPO0143 → / → nudE	hypothetical protein/ADP‑ribose diphosphatase NudE
NC_003143	157750	Δ1 bp						0.009						intergenic (+111/‑2)	YPO0143 → / → nudE	hypothetical protein/ADP‑ribose diphosphatase NudE
NC_003143	159798	Δ1 bp						0.014						coding (1191/2556 nt)	mrcA ←	peptidoglycan synthetase
NC_003143	161475	G→C						0.013						R138P (CGC→CCC)	YPO0146 →	hypothetical protein
NC_003143	162426	A→T											0.018	L141F (TTA→TTT)	YPO0147 →	hypothetical protein
NC_003143	162664	+T											0.02	coding (63/582 nt)	YPO0148 →	hypothetical protein
NC_003143	163614	G→C								0.016				intergenic (+37/‑390)	YPO0149 → / → hofQ	hypothetical protein/porin
NC_003143	164988	+A						0.012			0.029	0.01		coding (985/1125 nt)	hofQ →	porin
NC_003143	164989	Δ1 bp						0.015						coding (986/1125 nt)	hofQ →	porin
NC_003143	165710	G→C											0.013	L78L (CTG→CTC)	aroK →	shikimate kinase I
NC_003143	168945	Δ1 bp										0.015		coding (476/816 nt)	dam →	DNA adenine methylase
NC_003143	171114	Δ3 bp									0.008			coding (157‑159/1041 nt)	trpS →	tryptophanyl‑tRNA synthetase
NC_003143	172489	Δ1 bp						0.013						coding (1077/1413 nt)	cysG ←	siroheme synthase
NC_003143	181286	Δ1 bp								0.02				coding (381/2061 nt)	YPO0164 →	membrane receptor protein
NC_003143	181445	A→G		0.028										L180L (TTA→TTG)	YPO0164 →	membrane receptor protein
NC_003143	183832	Δ1 bp						0.016						coding (222/987 nt)	YPO0165 ←	LacI family transcriptional regulator
NC_003143	188356	A→G										0.051		E444G (GAG→GGG)	YPO0168 →	hypothetical protein
NC_003143	190051	Δ1,959 bp	1		1		1		1	1			1		y1093–YPO0172	y1093, YPO0172
NC_003143	195651	Δ1 bp								0.016				coding (108/633 nt)	crp ←	cAMP‑regulatory protein
NC_003143	205144	G→A							0.021					A262V (GCC→GTC)	YPO0187 ←	glycosyl transferase
NC_003143	206692	Δ1 bp											0.018	intergenic (‑764/‑1537)	YPO0187 ← / → YPO0190	glycosyl transferase/glutathione‑regulated potassium‑efflux system ancillary protein KefG
NC_003143	214134	Δ1 bp										0.012		coding (94/396 nt)	YPO0197 →	sulfur transfer complex subunit TusD
NC_003143	222017	Δ1 bp											0.017	coding (19/630 nt)	rplC →	50S ribosomal protein L3
NC_003143	222161	Δ1 bp								0.023				coding (163/630 nt)	rplC →	50S ribosomal protein L3
NC_003143	222936	Δ1 bp	0.019											coding (292/606 nt)	rplD →	50S ribosomal protein L4
NC_003143	239774	Δ1 bp				0.024					0.02			coding (104/1290 nt)	YPO0240 ←	16S rRNA methyltransferase GidB
NC_003143	244467	+T						0.013						coding (149/822 nt)	aroE →	shikimate 5‑dehydrogenase
NC_003143	252088	+T								0.015				coding (603/1959 nt)	acs ←	acetyl‑CoA synthetase
NC_003143	252089	Δ1 bp							0.021		0.02			coding (602/1959 nt)	acs ←	acetyl‑CoA synthetase
NC_003143	254612	T→A									0.014			G356G (GGT→GGA)	gltP →	glutamate/aspartate:proton symporter
NC_003143	255494	C→A		0.03										G60C (GGT→TGT)	YPO0255 ←	two‑component response regulator
NC_003143	255740	+G										0.019		coding (2764/2820 nt)	YPO0256 ←	two‑component sensor/regulator
NC_003143	258774	+T									0.014			coding (100/1572 nt)	YPO0257 →	type III secretion protein
NC_003143	258775	Δ1 bp			0.033		0.02							coding (101/1572 nt)	YPO0257 →	type III secretion protein
NC_003143	259273	Δ1 bp					0.028							coding (599/1572 nt)	YPO0257 →	type III secretion protein
NC_003143	260563	G→T									0.024			A106S (GCG→TCG)	YPO0258 →	type‑III secretion protein
NC_003143	266466	+G								0.023	0.024			coding (1019/2049 nt)	YPO0266 →	secretion system apparatus protein SsaV
NC_003143	266467	Δ1 bp										0.02		coding (1020/2049 nt)	YPO0266 →	secretion system apparatus protein SsaV
NC_003143	267511	Δ1 bp								0.023				coding (29/1338 nt)	YPO0267 →	type III secretion system ATPase
NC_003143	268143	Δ1 bp											0.022	coding (661/1338 nt)	YPO0267 →	type III secretion system ATPase
NC_003143	268145	Δ1 bp											0.022	coding (663/1338 nt)	YPO0267 →	type III secretion system ATPase
NC_003143	269088	T→A							0.091					L91Q (CTA→CAA)	YPO0268 →	type III secretion system apparatus protein
NC_003143	269096	T→G							0.092					W94G (TGG→GGG)	YPO0268 →	type III secretion system apparatus protein
NC_003143	269100	T→G				0.155								V95G (GTG→GGG)	YPO0268 →	type III secretion system apparatus protein
NC_003143	269117	C→A		0.113										Q101K (CAG→AAG)	YPO0268 →	type III secretion system apparatus protein
NC_003143	269138	C→A						0.088						Q108K (CAA→AAA)	YPO0268 →	type III secretion system apparatus protein
NC_003143	269141	C→A						0.105						Q109K (CAA→AAA)	YPO0268 →	type III secretion system apparatus protein
NC_003143	269422	G→T											0.03	G14V (GGG→GTG)	YPO0268a →	hypothetical protein
NC_003143	270110	A→G						0.068						E165G (GAG→GGG)	YPO0269 →	type III secretion system protein
NC_003143	270204	T→G			0.151		0.176	0.101	0.112					G196G (GGT→GGG)	YPO0269 →	type III secretion system protein
NC_003143	273982	Δ1 bp			0.033						0.015			coding (143/1215 nt)	YPO0274 →	hypothetical protein
NC_003143	275490	Δ1 bp										0.012		coding (895/987 nt)	YPO0276 ←	LysR family transcriptional regulator
NC_003143	277871	A→G							0.019					intergenic (+34/‑12)	YPO0277 → / → metC	transmembrane transport protein/cystathionine beta‑lyase
NC_003143	278771	Δ1 bp								0.02				coding (889/1182 nt)	metC →	cystathionine beta‑lyase
NC_003143	280140	+C		0.034	0.033				0.034					coding (863/1005 nt)	hmuU ←	hemin transport system permease HmuU
NC_003143	280141	Δ1 bp										0.027		coding (862/1005 nt)	hmuU ←	hemin transport system permease HmuU
NC_003143	280687	T→A					0.099	0.098						M106L (ATG→TTG)	hmuU ←	hemin transport system permease HmuU
NC_003143	280693	T→A	0.123											I104F (ATC→TTC)	hmuU ←	hemin transport system permease HmuU
NC_003143	280696	T→A	0.146				0.148							I103F (ATT→TTT)	hmuU ←	hemin transport system permease HmuU
NC_003143	280703	G→C		0.128										V100V (GTC→GTG)	hmuU ←	hemin transport system permease HmuU
NC_003143	280721	G→C		0.102				0.063						S94R (AGC→AGG)	hmuU ←	hemin transport system permease HmuU
NC_003143	280749	G→C						0.111						A85G (GCG→GGG)	hmuU ←	hemin transport system permease HmuU
NC_003143	280766	T→A						0.085						L79F (TTA→TTT)	hmuU ←	hemin transport system permease HmuU
NC_003143	280783	T→G	0.133	0.149				0.123						T74P (ACC→CCC)	hmuU ←	hemin transport system permease HmuU
NC_003143	282978	Δ1 bp						0.013						intergenic (‑106/+13)	hmuS ← / ← hmuR	hemin transport protein/hemin receptor precursor
NC_003143	285038	+T											0.037	intergenic (‑17/+398)	hmuR ← / ← YPO0284	hemin receptor precursor/hypothetical protein
NC_003143	285039	Δ1 bp				0.031								intergenic (‑18/+397)	hmuR ← / ← YPO0284	hemin receptor precursor/hypothetical protein
NC_003143	289439	Δ1 bp						0.012		0.016				coding (481/489 nt)	YPO0288 ←	hypothetical protein
NC_003143	292093	A→G			0.033									F88L (TTC→CTC)	YPO0290 ←	hypothetical protein
NC_003143	292566	Δ1 bp						0.016						coding (594/813 nt)	YPO0291 ←	hypothetical protein
NC_003143	293954	Δ1 bp											0.028	coding (335/1137 nt)	YPO0292 ←	hypothetical protein
NC_003143	294678	Δ1 bp							0.02					coding (684/1062 nt)	YPO0293 ←	hypothetical protein
NC_003143	296676	C→G								0.016				N149K (AAC→AAG)	terA →	tellurite resistance protein
NC_003143	300012	Δ1 bp											0.014	coding (226/576 nt)	terE →	tellurium resistance protein
NC_003143	300411	Δ711 bp		1	1		1			1	1				tnp	tnp
NC_003143	301417	Δ1 bp									0.012			intergenic (+405/‑369)	tnp → / → YPO0301	transposase for the IS1541 insertion element/hypothetical protein
NC_003143	306305	Δ1 bp										0.019		intergenic (+172/‑940)	YPO0304 → / → YPO0306	hypothetical protein/hypothetical protein
NC_003143	308218	A→T		0.094										Y325F (TAT→TTT)	YPO0306 →	hypothetical protein
NC_003143	309576	+A						0.028			0.022		0.017	intergenic (+254/‑78)	YPO0307 → / → YPO0308	hypothetical protein/oxidoreductase
NC_003143	314552	Δ1 bp										0.013		coding (1220/3717 nt)	YPO0309 ←	hypothetical protein
NC_003143	316166	+G									0.024			intergenic (‑395/‑530)	YPO0309 ← / → ubiC	hypothetical protein/chorismate pyruvate lyase
NC_003143	316167	Δ1 bp			0.027						0.018		0.023	intergenic (‑396/‑529)	YPO0309 ← / → ubiC	hypothetical protein/chorismate pyruvate lyase
NC_003143	316560	Δ1 bp											0.016	intergenic (‑789/‑136)	YPO0309 ← / → ubiC	hypothetical protein/chorismate pyruvate lyase
NC_003143	317501	C→T				0.033								A39V (GCA→GTA)	ubiA →	4‑hydroxybenzoate octaprenyltransferase
NC_003143	322215	+TGCTTTT	0.017											intergenic (+73/+87)	lexA → / ← YPO0315	LexA repressor/zinc uptake transcriptional repressor
NC_003143	322216	Δ7 bp								0.167	0.136			intergenic (+74/+80)	lexA → / ← YPO0315	LexA repressor/zinc uptake transcriptional repressor
NC_003143	323959	Δ1 bp										0.013		coding (894/1038 nt)	YPO0316 →	tRNA‑dihydrouridine synthase A
NC_003143	328184	A→G			0.097									E62G (GAG→GGG)	alr →	alanine racemase
NC_003143	328206	T→G	0.143											G69G (GGT→GGG)	alr →	alanine racemase
NC_003143	334321	Δ1 bp											0.014	intergenic (‑41/‑417)	uvrA ← / → ssb	excinuclease ABC subunit A/single‑stranded DNA‑binding protein
NC_003143	335107	Δ1 bp				0.027		0.016			0.036	0.025	0.024	coding (370/549 nt)	ssb →	single‑stranded DNA‑binding protein
NC_003143	338194	C→T		0.034										D326N (GAC→AAC)	rhaA ←	L‑rhamnose isomerase
NC_003143	339693	G→T									0.02			P311T (CCG→ACG)	rhaB ←	rhamnulokinase
NC_003143	340695	Δ15 bp									0.028			coding (50‑64/183 nt)	YPO0331 →	hypothetical protein
NC_003143	340926	Δ1 bp									0.014			intergenic (+98/‑124)	YPO0331 → / → rhaS	hypothetical protein/transcriptional activator RhaS
NC_003143	341148	T→C					0.033							H33H (CAT→CAC)	rhaS →	transcriptional activator RhaS
NC_003143	346050	C→G										0.011		P100R (CCA→CGA)	YPO0339 →	enhancing factor (viral)
NC_003143	348010	Δ1 bp								0.029				coding (2259/2571 nt)	YPO0339 →	enhancing factor (viral)
NC_003143	348992	Δ1 bp				0.027								coding (560/576 nt)	YPO0341 ←	transcriptional regulator
NC_003143	350610	Δ1 bp						0.013						coding (640/2016 nt)	YPO0342 →	oxidoreductase Fe‑S binding subunit
NC_003143	353986	T→A	0.07											N466K (AAT→AAA)	YPO0344 →	formate dehydrogenase H
NC_003143	356476	Δ1 bp											0.016	coding (110/1788 nt)	dipZ ←	thiol:disulfide interchange protein precursor
NC_003143	360793	C→T	0.101						0.134					G128G (GGC→GGT)	fxsA →	FxsA
NC_003143	360808	C→T	0.125											G133G (GGC→GGT)	fxsA →	FxsA
NC_003143	361117	Δ1 bp											0.018	intergenic (+129/‑126)	fxsA → / → groES	FxsA/co‑chaperonin GroES
NC_003143	363677	T→C						0.012						intergenic (+448/‑188)	groEL → / → YPO0352	molecular chaperone GroEL/lipoprotein
NC_003143	365330	C→T							0.021					A79T (GCA→ACA)	YPO0353 ←	hypothetical protein
NC_003143	365362	G→A											0.024	A68V (GCA→GTA)	YPO0353 ←	hypothetical protein
NC_003143	370348	+C									0.029			coding (587/1824 nt)	frdA ←	fumarate reductase flavoprotein subunit
NC_003143	373032	G→C						0.014						L940V (CTG→GTG)	YPO0363 ←	hypothetical protein
NC_003143	373193	G→A											0.03	A886V (GCC→GTC)	YPO0363 ←	hypothetical protein
NC_003143	375054	Δ1 bp											0.018	coding (796/3360 nt)	YPO0363 ←	hypothetical protein
NC_003143	379728	+T											0.015	intergenic (+219/+93)	YPt_03 → / ← YPO0367	tRNA‑Gly/(Fe‑S)‑binding protein
NC_003143	379729	Δ1 bp										0.018		intergenic (+220/+92)	YPt_03 → / ← YPO0367	tRNA‑Gly/(Fe‑S)‑binding protein
NC_003143	381910	C→G	0.09					0.065						R286G (CGA→GGA)	YPO0368 →	hypothetical protein
NC_003143	381923	A→C	0.104						0.083					H290P (CAC→CCC)	YPO0368 →	hypothetical protein
NC_003143	381929	A→G						0.063						E292G (GAG→GGG)	YPO0368 →	hypothetical protein
NC_003143	381967	A→G	0.087											M305V (ATG→GTG)	YPO0368 →	hypothetical protein
NC_003143	384131	+G					0.03							coding (942/1782 nt)	YPO0370 →	N‑acetylmuramoyl‑L‑alanine amidase
NC_003143	385018	C→T									0.025			A11V (GCC→GTC)	mutL →	DNA mismatch repair protein
NC_003143	387406	+T						0.014					0.019	coding (520/942 nt)	miaA →	tRNA delta(2)‑isopentenylpyrophosphate transferase
NC_003143	387755	G→C										0.015		S290T (AGT→ACT)	miaA →	tRNA delta(2)‑isopentenylpyrophosphate transferase
NC_003143	388002	T→G							0.016					V20G (GTT→GGT)	hfq →	RNA‑binding protein Hfq
NC_003143	393962	A→G		0.027										intergenic (+50/‑319)	purA → / → YPO0379	adenylosuccinate synthetase/transcriptional repressor NsrR
NC_003143	404087	C→T			0.028									R347C (CGC→TGC)	YPO0387 →	hypothetical protein
NC_003143	404773	G→C									0.015			Q575H (CAG→CAC)	YPO0387 →	hypothetical protein
NC_003143	406653	+T						0.014						coding (162/231 nt)	YPO0389 →	hypothetical protein
NC_003143	406654	Δ1 bp							0.025					coding (163/231 nt)	YPO0389 →	hypothetical protein
NC_003143	407464	Δ1 bp							0.019					coding (16/1326 nt)	YPO0391 →	modification methylase
NC_003143	407760	Δ1 bp									0.013			coding (312/1326 nt)	YPO0391 →	modification methylase
NC_003143	408211	Δ1 bp						0.019		0.028				coding (763/1326 nt)	YPO0391 →	modification methylase
NC_003143	409482	Δ1 bp									0.011			coding (659/723 nt)	YPO0392 →	hypothetical protein
NC_003143	412002	A→G	0.873				1							H14R (CAC→CGC)	YPO0395 →	transposase (partial)
NC_003143	421082	Δ1 bp											0.019	coding (315/1086 nt)	YPO0404 ←	fructose‑like permease EIIC subunit 2
NC_003143	421741	G→T							0.02					intergenic (‑345/‑17)	YPO0404 ← / → YPO0405	fructose‑like permease EIIC subunit 2/phosphoenolpyruvate‑protein phosphotransferase
NC_003143	426623	Δ1 bp									0.022			coding (852/1020 nt)	YPO0409 ←	periplasmic solute‑binding protein
NC_003143	430176	G→C						0.067						A332G (GCG→GGG)	YPO0412 ←	ABC transporter ATP‑binding protein
NC_003143	430203	A→C						0.115						V323G (GTG→GGG)	YPO0412 ←	ABC transporter ATP‑binding protein
NC_003143	430213	T→G						0.105						T320P (ACC→CCC)	YPO0412 ←	ABC transporter ATP‑binding protein
NC_003143	433281	G→A									0.023			W203* (TGG→TGA)	YPO0415 →	autoinducer‑2 (AI‑2) kinase
NC_003143	436321	C→T								0.029				A167V (GCG→GTG)	YPO0417 →	O‑antigen biosynthesis protein
NC_003143	437669	Δ1 bp								0.016				coding (30/198 nt)	YPO0418 →	hypothetical protein
NC_003143	440977	Δ1 bp						0.014						coding (1747/3087 nt)	YPO0421 →	multi‑drug efflux protein
NC_003143	442380	+T	0.031	0.046				0.034				0.02		intergenic (+63/+298)	YPO0421 → / ← YPO0422	multi‑drug efflux protein/hypothetical protein
NC_003143	442381	Δ1 bp										0.029		intergenic (+64/+297)	YPO0421 → / ← YPO0422	multi‑drug efflux protein/hypothetical protein
NC_003143	445243	+T		0.03		0.023	0.018	0.023		0.033	0.029	0.014		intergenic (+345/+196)	YPO0424 → / ← hmsT	pectinesterase/HmsT protein
NC_003143	445244	Δ1 bp		0.024									0.014	intergenic (+346/+195)	YPO0424 → / ← hmsT	pectinesterase/HmsT protein
NC_003143	445849	C→A			0.038									D255Y (GAT→TAT)	hmsT ←	HmsT protein
NC_003143	447976	A→G	0.06											I258T (ATC→ACC)	rsmC ←	16S ribosomal RNA m2G1207 methyltransferase
NC_003143	448256	C→A											0.022	G165C (GGT→TGT)	rsmC ←	16S ribosomal RNA m2G1207 methyltransferase
NC_003143	453432	G→A						0.023						S212S (TCG→TCA)	YPO0433 →	hypothetical protein
NC_003143	455589	Δ1 bp						0.018	0.017					coding (162/1272 nt)	YPO0435 →	Na+ dependent nucleoside transporter family protein
NC_003143	457627	C→T						0.019						A118V (GCC→GTC)	deoC →	deoxyribose‑phosphate aldolase
NC_003143	457935	Δ1 bp				0.029								coding (661/798 nt)	deoC →	deoxyribose‑phosphate aldolase
NC_003143	459295	A→G				0.063								intergenic (+1223/‑348)	deoC → / → deoB	deoxyribose‑phosphate aldolase/phosphopentomutase
NC_003143	460672	C→G										0.015		L344V (CTG→GTG)	deoB →	phosphopentomutase
NC_003143	462710	+T					0.031	0.028	0.03	0.051	0.075	0.025	0.019	intergenic (‑187/‑45)	smp ← / → serB	hypothetical protein/phosphoserine phosphatase
NC_003143	462710	+A					0.031	0.028	0.03	0.051	0.075	0.025	0.019	intergenic (‑187/‑45)	smp ← / → serB	hypothetical protein/phosphoserine phosphatase
NC_003143	466659	Δ1 bp				0.026								intergenic (+24/‑133)	nadR → / → YPO0445	nicotinamide‑nucleotide adenylyltransferase/hypothetical protein
NC_003143	470427	Δ1 bp										0.015		coding (1277/1278 nt)	YPO0449 ←	hypothetical protein
NC_003143	475582	Δ1 bp							0.023					intergenic (‑134/‑436)	YPO0451 ← / → slt	cation‑transporting P‑type ATPase/lytic murein transglycosylase
NC_003143	476391	C→T						0.023						A125V (GCC→GTC)	slt →	lytic murein transglycosylase
NC_003143	481823	Δ1 bp							0.016					coding (469/717 nt)	arcA ←	two‑component response regulator
NC_003143	482977	+A										0.012	0.021	intergenic (‑686/‑418)	arcA ← / → thrA	two‑component response regulator/bifunctional aspartokinase I/homoserine dehydrogenase I
NC_003143	482978	Δ1 bp							0.015					intergenic (‑687/‑417)	arcA ← / → thrA	two‑component response regulator/bifunctional aspartokinase I/homoserine dehydrogenase I
NC_003143	483324	+T	0.03	0.038	0.032	0.04		0.031			0.025		0.052	intergenic (‑1033/‑71)	arcA ← / → thrA	two‑component response regulator/bifunctional aspartokinase I/homoserine dehydrogenase I
NC_003143	483325	Δ1 bp						0.014					0.019	intergenic (‑1034/‑70)	arcA ← / → thrA	two‑component response regulator/bifunctional aspartokinase I/homoserine dehydrogenase I
NC_003143	484471	Δ1 bp						0.012						coding (1077/2460 nt)	thrA →	bifunctional aspartokinase I/homoserine dehydrogenase I
NC_003143	489853	Δ1 bp								0.02				intergenic (‑181/‑351)	YPO0462 ← / → talB	hypothetical protein/transaldolase B
NC_003143	494307	Δ1 bp									0.016			coding (1759/2448 nt)	YPO0466 ←	hypothetical protein
NC_003143	494643	Δ1 bp									0.016			coding (1423/2448 nt)	YPO0466 ←	hypothetical protein
NC_003143	495430	Δ1 bp						0.021					0.016	coding (636/2448 nt)	YPO0466 ←	hypothetical protein
NC_003143	496928	Δ1 bp										0.015		coding (38/612 nt)	yaaH ←	hypothetical protein
NC_003143	500874	A→T					0.027							I44I (ATA→ATT)	nhaA →	pH‑dependent sodium/proton antiporter
NC_003143	501244	Δ3 bp				0.059								coding (502‑504/1185 nt)	nhaA →	pH‑dependent sodium/proton antiporter
NC_003143	502559	G→T										0.021		G168V (GGG→GTG)	nhaR →	transcriptional activator NhaR
NC_003143	504315	T→G								0.026				L184W (TTG→TGG)	ribF →	bifunctional riboflavin kinase/FMN adenylyltransferase
NC_003143	512477	Δ1 bp								0.02				coding (371/1176 nt)	carA →	carbamoyl phosphate synthase small subunit
NC_003143	512866	G→A							0.031					A254T (GCC→ACC)	carA →	carbamoyl phosphate synthase small subunit
NC_003143	515811	C→A								0.02				Y838* (TAC→TAA)	carB →	carbamoyl phosphate synthase large subunit
NC_003143	515997	Δ1 bp											0.018	coding (2700/3234 nt)	carB →	carbamoyl phosphate synthase large subunit
NC_003143	516742	Δ1 bp											0.015	intergenic (+211/+17)	carB → / ← YPO0483	carbamoyl phosphate synthase large subunit/LysE type translocator
NC_003143	517924	G→C						0.012						L76L (CTG→CTC)	YPO0484 →	hypothetical protein
NC_003143	518952	+T						0.019						intergenic (+3/‑147)	YPO0485 → / → folA	hypothetical protein/dihydrofolate reductase
NC_003143	522284	C→T	0.026											A92T (GCA→ACA)	apaH ←	diadenosine tetraphosphatase
NC_003143	524518	A→G	0.023											V85A (GTT→GCT)	pdxA ←	4‑hydroxythreonine‑4‑phosphate dehydrogenase
NC_003143	534046	Δ1 bp								0.018			0.013	coding (322/561 nt)	YPO0500 →	hypothetical protein
NC_003143	538643	G→A								0.028				A539A (GCG→GCA)	YPO0504 →	hypothetical protein
NC_003143	540852	G→A											0.037	A335T (GCA→ACA)	clpB →	Clp ATPase
NC_003143	544513	Δ3 bp									0.008			coding (1957‑1959/2349 nt)	YPO0507 →	hypothetical protein
NC_003143	547707	T→C				0.027								L182P (CTG→CCG)	YPO0510 →	hypothetical protein
NC_003143	548617	A→T				0.037								D120V (GAT→GTT)	YPO0511 →	hypothetical protein
NC_003143	549456	Δ1 bp						0.018						coding (217/492 nt)	YPO0512 →	lipoprotein
NC_003143	549880	G→C											0.017	V10V (GTG→GTC)	YPO0513 →	hypothetical protein
NC_003143	551302	Δ1 bp						0.012						coding (100/1611 nt)	YPO0514 →	hypothetical protein
NC_003143	551894	Δ1 bp										0.026		coding (692/1611 nt)	YPO0514 →	hypothetical protein
NC_003143	556191	G→A				0.035								R1110H (CGT→CAT)	YPO0515 →	hypothetical protein
NC_003143	564026	Δ1 bp									0.017			coding (372/684 nt)	thiQ ←	thiamine transporter ATP‑binding subunit
NC_003143	570090	T→A							0.017					intergenic (+92/+1161)	YPO0525 → / ← YPO0527	hypothetical protein/transposase/IS protein
NC_003143	578039	Δ1 bp								0.023				coding (299/1563 nt)	leuA ←	2‑isopropylmalate synthase
NC_003143	578348	Δ1 bp						0.012						intergenic (‑11/+136)	leuA ← / ← tnp	2‑isopropylmalate synthase/transposase for the IS1541 insertion element
NC_003143	579085	+A										0.026	0.018	intergenic (‑143/‑1179)	tnp ← / → leuO	transposase for the IS1541 insertion element/leucine transcriptional activator
NC_003143	579231	T→C			0.027									intergenic (‑289/‑1033)	tnp ← / → leuO	transposase for the IS1541 insertion element/leucine transcriptional activator
NC_003143	579608	+T					0.025	0.039	0.019		0.035	0.024	0.024	intergenic (‑666/‑656)	tnp ← / → leuO	transposase for the IS1541 insertion element/leucine transcriptional activator
NC_003143	579609	Δ1 bp				0.024		0.025	0.015		0.023	0.021	0.047	intergenic (‑667/‑655)	tnp ← / → leuO	transposase for the IS1541 insertion element/leucine transcriptional activator
NC_003143	580684	G→A			0.039									A141T (GCG→ACG)	leuO →	leucine transcriptional activator
NC_003143	581297	C→G							0.016					intergenic (+77/‑252)	leuO → / → YPO0536	leucine transcriptional activator/hypothetical protein
NC_003143	581519	+T											0.06	intergenic (+299/‑30)	leuO → / → YPO0536	leucine transcriptional activator/hypothetical protein
NC_003143	581519	+C												intergenic (+299/‑30)	leuO → / → YPO0536	leucine transcriptional activator/hypothetical protein
NC_003143	581519	+A												intergenic (+299/‑30)	leuO → / → YPO0536	leucine transcriptional activator/hypothetical protein
NC_003143	581660	+A										0.023		coding (112/207 nt)	YPO0536 →	hypothetical protein
NC_003143	581661	Δ1 bp											0.015	coding (113/207 nt)	YPO0536 →	hypothetical protein
NC_003143	583163	+G											0.015	coding (1412/1806 nt)	YPO0537 →	AMP‑binding protein
NC_003143	587283	Δ1 bp											0.016	coding (54/117 nt)	YPO0542 ←	hypothetical protein
NC_003143	589206	Δ1 bp										0.017		intergenic (‑216/‑880)	YPO0544 ← / → YPO0546	hypothetical protein/cell division protein MraZ
NC_003143	590369	C→T											0.024	A95V (GCA→GTA)	YPO0546 →	cell division protein MraZ
NC_003143	593117	Δ3 bp									0.008			coding (1229‑1231/1764 nt)	ftsI →	penicillin‑binding protein 3
NC_003143	600899	Δ3 bp									0.027			coding (807‑809/1071 nt)	murG →	undecaprenyldiphospho‑muramoylpentapeptide beta‑N‑ acetylglucosaminyltransferase
NC_003143	605832	Δ1 bp							0.021					intergenic (+31/‑42)	ftsA → / → ftsZ	cell division protein FtsA/cell division protein FtsZ
NC_003143	607697	Δ1 bp										0.014		coding (573/921 nt)	lpxC →	UDP‑3‑O‑[3‑hydroxymyristoyl] N‑acetylglucosamine deacetylase
NC_003143	615714	Δ1 bp								0.017			0.014	intergenic (‑233/+98)	YPO0568 ← / ← YPO0569	hypothetical protein/hypothetical protein
NC_003143	616807	C→A									0.019			K47N (AAG→AAT)	YPO0571 ←	hypothetical protein
NC_003143	617018	G→A					0.025							A105V (GCC→GTC)	YPO0572 ←	hypothetical protein
NC_003143	617994	+T						0.023						coding (648/699 nt)	yqjA ←	DedA family membrane protein
NC_003143	617995	Δ1 bp					0.024							coding (647/699 nt)	yqjA ←	DedA family membrane protein
NC_003143	618529	Δ1 bp											0.016	coding (113/699 nt)	yqjA ←	DedA family membrane protein
NC_003143	622322	+T						0.024	0.03			0.039	0.021	intergenic (+46/‑485)	YPO0578 → / → uxaC	hypothetical protein/glucuronate isomerase
NC_003143	625243	T→A				0.025								Y277N (TAT→AAT)	uxaB →	altronate oxidoreductase
NC_003143	628739	Δ1 bp									0.015			intergenic (‑113/+88)	tnp ← / ← YPO0584	transposase for the IS1541 insertion element/serine/threonine transporter SstT
NC_003143	632754	Δ1 bp	0.02											coding (2795/2985 nt)	YPO0587 ←	autotransporter protein
NC_003143	633661	+9 bp							16.0%					coding (1888/2985 nt)	YPO0587 ←	autotransporter protein
NC_003143	633818	A→G	0.103			0.077	0.197					0.084		P577P (CCT→CCC)	YPO0587 ←	autotransporter protein
NC_003143	633853	T→C			0.148		0.164			0.115				T566A (ACC→GCC)	YPO0587 ←	autotransporter protein
NC_003143	633891	G→T	0.083											A553E (GCA→GAA)	YPO0587 ←	autotransporter protein
NC_003143	633903	C→G								0.139				R549P (CGC→CCC)	YPO0587 ←	autotransporter protein
NC_003143	634610	Δ1 bp								0.018				coding (939/2985 nt)	YPO0587 ←	autotransporter protein
NC_003143	635079	+T						0.017		0.021		0.033	0.015	coding (470/2985 nt)	YPO0587 ←	autotransporter protein
NC_003143	635252	Δ1 bp						0.01						coding (297/2985 nt)	YPO0587 ←	autotransporter protein
NC_003143	639856	T→A											0.023	I90F (ATC→TTC)	hdeD ←	acid‑resistance membrane protein
NC_003143	641568	A→T											0.02	L149H (CTC→CAC)	YPO0592 ←	kinase protein
NC_003143	646255	Δ3 bp				0.025								coding (615‑617/639 nt)	terY ←	tellurium resistance protein
NC_003143	650317	C→T								0.029				G333G (GGC→GGT)	YPO0599 →	adhesin
NC_003143	651375	T→C		0.13										L686P (CTC→CCC)	YPO0599 →	adhesin
NC_003143	652690	T→C	0.164											T1124T (ACT→ACC)	YPO0599 →	adhesin
NC_003143	652700	G→C		0.157										A1128P (GCC→CCC)	YPO0599 →	adhesin
NC_003143	652712	A→C	0.132											T1132P (ACG→CCG)	YPO0599 →	adhesin
NC_003143	654094	Δ1 bp						0.016						coding (4776/9888 nt)	YPO0599 →	adhesin
NC_003143	659373	+G			0.041				0.029		0.02	0.026		coding (171/234 nt)	YPO0600 →	hypothetical protein
NC_003143	659374	Δ1 bp						0.03		0.041		0.026		coding (172/234 nt)	YPO0600 →	hypothetical protein
NC_003143	660049	+A						0.018				0.014		coding (40/432 nt)	YPO0602 →	hypothetical protein
NC_003143	660050	Δ1 bp											0.018	coding (41/432 nt)	YPO0602 →	hypothetical protein
NC_003143	663539	A→G											0.025	F158L (TTT→CTT)	yapF ←	autotransporter protein
NC_003143	669716	C→G								0.018				A549A (GCC→GCG)	YPO0610 →	hypothetical protein
NC_003143	670039	G→T								0.03				C657F (TGC→TTC)	YPO0610 →	hypothetical protein
NC_003143	670434	C→G						0.016						Q789E (CAA→GAA)	YPO0610 →	hypothetical protein
NC_003143	674786	Δ1 bp										0.015	0.021	coding (13/819 nt)	YPO0614 →	permease
NC_003143	675453	A→T										0.02		K227M (AAG→ATG)	YPO0614 →	permease
NC_003143	676764	T→C										0.027		Y204H (TAT→CAT)	YPO0616 →	glycosyl hydrolase
NC_003143	677419	A→G					0.114							D422G (GAC→GGC)	YPO0616 →	glycosyl hydrolase
NC_003143	677476	A→G	0.147					0.125	0.117					E441G (GAG→GGG)	YPO0616 →	glycosyl hydrolase
NC_003143	680969	Δ1 bp						0.019						coding (734/1770 nt)	YPO0618 ←	hypothetical protein
NC_003143	681379	Δ1 bp										0.013		coding (324/1770 nt)	YPO0618 ←	hypothetical protein
NC_003143	684318	Δ1 bp											0.014	coding (144/1233 nt)	YPO0623 →	aminotransferase
NC_003143	685909	C→T									0.025			G170G (GGC→GGT)	YPO0624 →	hypothetical protein
NC_003143	687301	G→C								0.023				*149Y (TAG→TAC)	YPO0625 →	hypothetical protein
NC_003143	688097	Δ1 bp				0.03								coding (21/381 nt)	YPO0627 →	translational inhibitor protein
NC_003143	688880	Δ1 bp							0.017					coding (139/405 nt)	YPO0628 →	translational inhibitor protein
NC_003143	690576	C→A			0.027									A22S (GCA→TCA)	YPO0630 ←	hypothetical protein
NC_003143	692452	G→T				0.03								intergenic (+719/+240)	YPO0631 → / ← YPO0634	LysR family transcriptional regulator/hypothetical protein
NC_003143	692837	+T	0.016								0.02		0.02	coding (14/159 nt)	YPO0634 ←	hypothetical protein
NC_003143	693158	G→A									0.024			P31S (CCG→TCG)	YPO0635 ←	hypothetical protein
NC_003143	699157	Δ1 bp			0.027								0.014	intergenic (‑141/+55)	YPt_05 ← / ← rpoD	tRNA‑Met/RNA polymerase sigma factor RpoD
NC_003143	701062	C→T							0.059					intergenic (‑12/+146)	rpoD ← / ← dnaG	RNA polymerase sigma factor RpoD/DNA primase
NC_003143	705378	T→A	0.26	0.232				0.169	0.245					Y82F (TAT→TTT)	YPO0647 ←	glycerol‑3‑phosphate acyltransferase PlsY
NC_003143	705383	T→G	0.204	0.273			0.232	0.227	0.258					P80P (CCA→CCC)	YPO0647 ←	glycerol‑3‑phosphate acyltransferase PlsY
NC_003143	705386	C→G		0.247				0.18	0.273					P79P (CCG→CCC)	YPO0647 ←	glycerol‑3‑phosphate acyltransferase PlsY
NC_003143	705395	T→A					0.188							L76F (TTA→TTT)	YPO0647 ←	glycerol‑3‑phosphate acyltransferase PlsY
NC_003143	705398	C→A	0.13											L75L (CTG→CTT)	YPO0647 ←	glycerol‑3‑phosphate acyltransferase PlsY
NC_003143	705400	G→A	0.117	0.181	0.161		0.164	0.11	0.157					L75L (CTG→TTG) ‡	YPO0647 ←	glycerol‑3‑phosphate acyltransferase PlsY
NC_003143	705402	T→A	0.225	0.365	0.209	0.098	0.241	0.271	0.285					Y74F (TAT→TTT) ‡	YPO0647 ←	glycerol‑3‑phosphate acyltransferase PlsY
NC_003143	705409	T→C	0.213	0.267			0.217		0.3					I72V (ATC→GTC) ‡	YPO0647 ←	glycerol‑3‑phosphate acyltransferase PlsY
NC_003143	705411	C→A							0.166					W71L (TGG→TTG) ‡	YPO0647 ←	glycerol‑3‑phosphate acyltransferase PlsY
NC_003143	705419	C→A					0.201	0.185	0.165					L68F (TTG→TTT)	YPO0647 ←	glycerol‑3‑phosphate acyltransferase PlsY
NC_003143	705425	G→C					0.161	0.191	0.174					G66G (GGC→GGG)	YPO0647 ←	glycerol‑3‑phosphate acyltransferase PlsY
NC_003143	705434	T→A							0.127					I63I (ATA→ATT)	YPO0647 ←	glycerol‑3‑phosphate acyltransferase PlsY
NC_003143	705436	T→A		0.162				0.098						I63L (ATA→TTA)	YPO0647 ←	glycerol‑3‑phosphate acyltransferase PlsY
NC_003143	705439	C→A							0.277					D62Y (GAT→TAT)	YPO0647 ←	glycerol‑3‑phosphate acyltransferase PlsY
NC_003143	705443	G→A					0.226							L60L (CTC→CTT)	YPO0647 ←	glycerol‑3‑phosphate acyltransferase PlsY
NC_003143	705445	G→A		0.143										L60F (CTC→TTC) ‡	YPO0647 ←	glycerol‑3‑phosphate acyltransferase PlsY
NC_003143	705446	C→A	0.125				0.167	0.184	0.209					L59F (TTG→TTT) ‡	YPO0647 ←	glycerol‑3‑phosphate acyltransferase PlsY
NC_003143	705449	T→A	0.098	0.117										V58V (GTA→GTT)	YPO0647 ←	glycerol‑3‑phosphate acyltransferase PlsY
NC_003143	706497	Δ1 bp							0.015					coding (135/819 nt)	uppP →	undecaprenyl pyrophosphate phosphatase
NC_003143	715868	T→G								0.025				R64R (CGT→CGG)	asoB →	hypothetical protein
NC_003143	716716	C→T											0.027	A347V (GCC→GTC)	asoB →	hypothetical protein
NC_003143	716915	A→G				0.025								L413L (CTA→CTG)	asoB →	hypothetical protein
NC_003143	717436	+T					0.03	0.021	0.06	0.032	0.027	0.016	0.018	coding (98/282 nt)	YPO0656 ←	hypothetical protein
NC_003143	717437	Δ1 bp							0.019	0.026	0.023			coding (97/282 nt)	YPO0656 ←	hypothetical protein
NC_003143	729385	G→C							0.025					D151H (GAT→CAT)	crgA →	LysR family transcriptional regulator
NC_003143	732497	G→A			0.041									G569D (GGC→GAC)	parC →	DNA topoisomerase IV subunit A
NC_003143	735656	C→G		0.164				0.079	0.105					Q465E (CAG→GAG)	sufI →	repressor protein for FtsI
NC_003143	735661	A→T							0.114					L466F (TTA→TTT)	sufI →	repressor protein for FtsI
NC_003143	735663	T→G	0.125		0.135		0.132		0.129					V467G (GTG→GGG)	sufI →	repressor protein for FtsI
NC_003143	735665	A→G	0.146	0.156			0.141	0.106	0.15					T468A (ACG→GCG)	sufI →	repressor protein for FtsI
NC_003143	735669	T→G				0.2	0.303							V469G (GTG→GGG)	sufI →	repressor protein for FtsI
NC_003143	735680	A→C	0.154	0.153										T473P (ACG→CCG)	sufI →	repressor protein for FtsI
NC_003143	735687	G→T						0.088						*475L (TGA→TTA) ‡	sufI →	repressor protein for FtsI
NC_003143	735688	A→T	0.1											*475C (TGA→TGT) ‡	sufI →	repressor protein for FtsI
NC_003143	735691	A→C	0.202				0.137	0.105	0.133					intergenic (+3/+2671)	sufI → / ← dkgA	repressor protein for FtsI/2,5‑diketo‑D‑gluconate reductase A
NC_003143	735700	T→G	0.243		0.209		0.235		0.177					intergenic (+12/+2662)	sufI → / ← dkgA	repressor protein for FtsI/2,5‑diketo‑D‑gluconate reductase A
NC_003143	735702	A→G	0.259	0.292	0.156		0.169	0.183	0.16					intergenic (+14/+2660)	sufI → / ← dkgA	repressor protein for FtsI/2,5‑diketo‑D‑gluconate reductase A
NC_003143	735703	C→G					0.12		0.11					intergenic (+15/+2659)	sufI → / ← dkgA	repressor protein for FtsI/2,5‑diketo‑D‑gluconate reductase A
NC_003143	735705	T→G	0.199	0.261	0.183		0.165	0.202	0.214					intergenic (+17/+2657)	sufI → / ← dkgA	repressor protein for FtsI/2,5‑diketo‑D‑gluconate reductase A
NC_003143	735710	A→G	0.168				0.163							intergenic (+22/+2652)	sufI → / ← dkgA	repressor protein for FtsI/2,5‑diketo‑D‑gluconate reductase A
NC_003143	735712	C→G					0.1							intergenic (+24/+2650)	sufI → / ← dkgA	repressor protein for FtsI/2,5‑diketo‑D‑gluconate reductase A
NC_003143	735717	C→G							0.132					intergenic (+29/+2645)	sufI → / ← dkgA	repressor protein for FtsI/2,5‑diketo‑D‑gluconate reductase A
NC_003143	735725	A→T	0.158					0.1	0.134					intergenic (+37/+2637)	sufI → / ← dkgA	repressor protein for FtsI/2,5‑diketo‑D‑gluconate reductase A
NC_003143	735735	T→C		0.11			0.154		0.087					intergenic (+47/+2627)	sufI → / ← dkgA	repressor protein for FtsI/2,5‑diketo‑D‑gluconate reductase A
NC_003143	738060	A→C							0.142					intergenic (+2372/+302)	sufI → / ← dkgA	repressor protein for FtsI/2,5‑diketo‑D‑gluconate reductase A
NC_003143	739400	Δ1 bp									0.017			coding (59/210 nt)	YPO0677 →	hypothetical protein
NC_003143	744336	+A										0.017		intergenic (‑116/‑687)	metC ← / → YPO0682	cystathionine beta‑lyase/MotA/TolQ/ExbB proton channel family protein
[truncated: 2,432 more rows]

## Sheet: Missing Coverage EvidenceYp2126
Yp2126
[truncated: 166 more rows]

## Sheet: New Junction Evidence Yp2126
Yp2126
[truncated: 2,587 more rows]
