# Supplementary material for: Investigation of Yersinia pestis Laboratory Adaptation through a Combined Genomics and Proteomics Approach
Source: PLoS One. 2015 Nov 24;10(11):e0142997. doi: 10.1371/journal.pone.0142997 (PMC4658026; doi:10.1371/journal.pone.0142997)
Supplement: S2 Spreadsheet — Data are the normalized, log2-transformed protein abundance values derived from LC-MS/MS experiments as reported by the MaxQuant analysis software. Each column labeled” P00.x” (where x is an identifier, 1–10 or A, B) represents an independent biological replicate (average of three or more injection replicates) of the ancestral culture. Each column labeled “Ly” (where y identifies the parallel cultures from 1–12) represents an independently evolved (60 passages) population, (average of injection replicates). “q” is the q-value calculated by Inferno. “Unique P00” and “Unique P60” describe whether a given protein is observed exclusively in one or the other conditions, with 1 indicating logical “true” and 0 “false” (see text for details). “Log2 Fold Change” is the overall expression ratio, log2-transformed. “Final Filter” indicates (1 = true, 0 = false) whether the given protein meets all of the criteria for consideration as significantly changing. See Methods section for details. (XLSX) [file pone.0142997.s002.xlsx]

## Sheet: Yp1945
ProteinID	Uniprot ID	Uniprot Protein Name	Uniprot Gene Name	P00.1	P00.10	P00.2	P00.3	P00.4	P00.5	P00.6	P00.7	P00.8	P00.9	P00.A	P00.B	L01	L02	L03	L04	L05	L06	L07	L08	L09	L10	L11	L12	q	Unique P00	Unique P60	Log2 Fold Change	Final Filter
YP_1945L1P0_10_102_360	Q8ZBA7	50S ribosomal protein L27	rpmA YPO3511 y0673 YP_0572	25	25	25	24	25	25	25	25	24	25	24	24														1	0	0	1
YP_1945L1P0_10_126797_128447	Q0WB23	Putative putative Na(+)/H(+) exchanger protein	yjcE YPO3630											24															0	0	0	0
YP_1945L1P0_10_13762_15499	Q7CKK5	Putative exported protein (Uncharacterized protein)	y0659 YP_0559 YPO3524	24	24	24	24		24	24	24	24	24	24	24	25	25	24	24	24	25	25	24	25	24	25	25	2.80417e-08	0	0	0.694808	0
YP_1945L1P0_10_138791_139646	Q7CL53	Putative glutathione S-transferase (Uncharacterized protein)	yghU gst3 y0229 YP_3908 YPO3639	25	25	25	25	25	25	25	25	25	25	25	25	25	25	25	25	25	25	25	25	25	25	25	25	0.120567	0	0	-0.0796715	0
YP_1945L1P0_10_144787_145255	Q0WB07	Outer membrane lipoprotein	pcp YPO3646	26	27	26	27	26	26	26	27	26	27	26	26	27	27	27	27	27	26	27	27	27	27	26	26	0.00290684	0	0	0.393473	0
YP_1945L1P0_10_151636_151933	Q8ZAX8	DNA-binding protein fis	fis YPO3654 y0214 YP_3893	24	24	24	24		24	24	24	24	24	24						23									0	0	-0.880376	0
YP_1945L1P0_10_153511_154426	Q8ZAX6	Ribosomal protein L11 methyltransferase (L11 Mtase) (EC 2.1.1.-)	prmA YPO3656 y0212 YP_3891			21																							0	0	0	0
YP_1945L1P0_10_157512_158862	Q7CL62	Acetyl CoA carboxylase, biotin carboxylase subunit (Biotin carboxylase) (EC 6.3.4.14)	accC accC2 y0209 YP_3888 YPO3658	28	28	28	28	28	28	28	28	28	28	28	28	28	28	28	28	28	28	28	28	28	28	28	28	1.92771e-07	0	0	0.361004	0
YP_1945L1P0_10_15773_16412	Q8ZB94	Peptide methionine sulfoxide reductase MsrA (Protein-methionine-S-oxide reductase) (EC 1.8.4.11) (Peptide-methionine (S)-S-oxide reductase) (Peptide Met(O) reductase)	msrA YPO3525 y0658 YP_0558	26	25	26	26	26	26	25	26	26	25	25	26	25	26	26	26	26	26	25	26	26	25	26	26	0.22829	0	0	-0.0181637	0
YP_1945L1P0_10_158873_159338	Q0WAZ3	Biotin carboxyl carrier protein of acetyl-CoA carboxylase	accB YPO3659									22		24		24		23			24	24	24		24	24	24		0	0	0.748761	0
YP_1945L1P0_10_162153_163131	Q7CL63	Probable zinc-binding dehydrogenase (Putative dehydrogenase)	qor3 yhdH y0204 YP_3883 YPO3663			25		25						24	24	24	24	24	24	24	24	24	24	24	23	23	23	0.00630024	0	0	-0.635841	0
YP_1945L1P0_10_165784_166828	Q7CL65	Regulator of ftsI, penicillin binding protein 3 (Rod shape-determining protein MreB)	mreB envB y0202 YP_3881 YPO3665	28	28	28	28	28	28	28	28	28	28	28	28	28	28	28	28	28	28	28	28	28	28	28	28	0.118898	0	0	0.0542439	0
YP_1945L1P0_10_16689_18021	Q7CKK6	Putative membrane protein	y0657 YP_0557 YPO3526									21																	0	0	0	0
YP_1945L1P0_10_168525_169119	P58636	Maf-like protein YPO3668/y0197/YP_3878	YPO3668 y0197 YP_3878												21														0	0	0	0
YP_1945L1P0_10_169108_170578	Q7CL68	Cytoplasmic filament protein (Ribonuclease G) (EC 3.1.4.-)	cafA y0196 YP_3877 YPO3669	25	25	26	25	25	26	25	25	26	25	25	25	25	24	25	25	25	25	24	25	25	25	25	25	1.35138e-07	0	0	-0.663751	0
YP_1945L1P0_10_174591_175461	Q7CL69	Putative carbon-nitrogen hydrolase	y0194 YP_3875 YPO3671	27	27	27	27	27	27	27	27	27	27	27	27	27	27	27	27	27	27	27	27	27	27	27	27	0.0420849	0	0	-0.145663	0
YP_1945L1P0_10_175472_176918	Q7CL70	PmbA/TldD family protein (Putative modulator of DNA gyrase)	tldD y0193 YP_3874 YPO3672	25	24	25	25	25	25	25	24	24	24	25	25														1	0	0	1
YP_1945L1P0_10_200869_202003	Q7CHE3	Putative aldehyde dehydrogenase (Succinate-semialdehyde dehydrogenase)	gabD gabD1 y2894 YP_1301 YPO1290											23	23						23			23					0	0	0.181902	0
YP_1945L1P0_10_204132_205473	Q7CL78	PmbA/TldD family protein (Putative modulator of DNA gyrase)	pmbA y0171 YP_3852 YPO3692	22	22		22		22	22	22	22	22	22	22														1	0	0	1
YP_1945L1P0_10_207183_207594	Q7CL79	Regulator of nucleoside diphosphate kinase	rnk y0168 YP_3849 YPO3695								22																		0	0	0	0
YP_1945L1P0_10_209708_211160	C4HAK3	PTS system, trehalose-specific IIBC component (EC 2.7.1.69)	treB YPF_4316											24															0	0	0	0
YP_1945L1P0_10_212721_213198	Q7CL83	Putative exported protein (Uncharacterized protein)	y0164 YPO3699	24	25	25	25	25	25	25	25	25	25	24	24	25	24	25	24	24	25							0.162782	0	0	-0.0878465	0
YP_1945L1P0_10_217917_219399	Q7CLD3	Uncharacterized protein	y0038 YPO3706	25	26	25	25	25	25	25	26	26	26	26	26	24	24	24	24	24	26	23	24	23	23	24	24	3.0999e-07	0	0	-1.49	1
YP_1945L1P0_10_219466_219964	Q0WAV0	Uncharacterized protein	YPO3707	23	23	24	23		23	23	23	23	23	25	24	23	23	22	23	22	24	23	22	22	22	23	23	0.000114143	0	0	-0.89237	0
YP_1945L1P0_10_220487_221006	Q7CLD4	Hemolysin co-regulated protein (Hemolysin-coregulated protein (Uncharacterized)) (Uncharacterized protein)	hcp7 y0036 YP_3069 YPO3708	27	27	27	27	27	27	27	27	27	27	28	27	26	25	26	25	25	27	26	25	25	25	25	25	7.51719e-10	0	0	-1.77	1
YP_1945L1P0_10_223058_224330	Q8ZAS9	Maltoporin-1 (Maltose-inducible porin 1)	lamB1 lamB YPO3711 y0032 YP_3073								21																		0	0	0	0
YP_1945L1P0_10_224400_225510	Q8ZAS8	Maltose/maltodextrin import ATP-binding protein MalK (EC 3.6.3.19)	malK YPO3712 y0031 YP_3074	25	25	25	25	25	25	25	25	25	26	25	25	27	26	26	26	26	26	26	25	26	26	26	26	3.20988e-05	0	0	0.589105	0
YP_1945L1P0_10_227709_229287	Q74RF9	Maltose transport system permease protein MalF	malF YPO3715 y0027 YP_3077												21														0	0	0	0
YP_1945L1P0_10_230875_232522	Q8ZAS2	Glucose-6-phosphate isomerase (GPI) (EC 5.3.1.9) (Phosphoglucose isomerase) (PGI) (Phosphohexose isomerase) (PHI)	pgi YPO3718 y0024 YP_3080											23	23	25	26	26	25	26	24	24	24	24	24	24	25		0	0	1.3608	0
YP_1945L1P0_10_232891_234277	Q7CLD9	Aspartokinase (EC 2.7.2.4)	lysC apk lysC2 y0023 YP_3081 YPO3719																						22		23		0	0	0	0
YP_1945L1P0_10_23305_23926	Q7CKL1	Peptidyl-prolyl cis-trans isomerase (EC 5.2.1.8)	fklB y0651 YP_0551 YPO3532	28	28	28	28	28	28	28	28	28	28	28	28	28	28	28	28	28	28	28	28	28	28	28	28	0.163198	0	0	0.0407739	0
YP_1945L1P0_10_241602_245295	Q7CLE0	5-Methyltetrahydrofolate--homocysteine methyltransferase (EC 2.1.1.13) (B12-dependent homocysteine-N5-methyltetrahydrofolate transmethylase, repressor of metE and metF)	metH y0020 YP_3084 YPO3722			25		25			25																		0	0	0	0
YP_1945L1P0_10_248459_249767	Q7CLE1	Isocitrate lyase (EC 4.1.3.1)	aceA y0016 YP_3087 YPO3725	28	27	28	27	28	28	28	27	28	28	28	28	28	28	28	28	28	27	28	28	27	28	27	28	0.134571	0	0	0.0900041	0
YP_1945L1P0_10_249813_251412	Q0WAT2	Malate synthase (EC 2.3.3.9)	aceB YPO3726	27	27	27	27	27	27	27	27	27	26	27	27	28	28	28	28	28	27	28	28	27	28	27	27	1.79161e-05	0	0	0.739565	0
YP_1945L1P0_10_259605_261195	Q8ZAR3	Bifunctional purine biosynthesis protein PurH [Includes: Phosphoribosylaminoimidazolecarboxamide formyltransferase (EC 2.1.2.3) (AICAR transformylase); IMP cyclohydrolase (EC 3.5.4.10) (ATIC) (IMP synthase) (Inosinicase)]	purH YPO3728 y0502 YP_3091													26	25	25	25	25	25		25	25	25				0	1	0	1
YP_1945L1P0_10_261254_262541	Q8ZAR2	Phosphoribosylamine--glycine ligase (EC 6.3.4.13) (GARS) (Glycinamide ribonucleotide synthetase) (Phosphoribosylglycinamide synthetase)	purD YPO3729 y0501 YP_3092												24	25	24	24	24	25			24			25	24		0	0	0.281443	0
YP_1945L1P0_10_263391_263667	Q7CKT4	DNA-binding protein HU-alpha (DNA-binding protein HU-alpha (HU-2))	hupA y0499 YP_3094 YPO3731	26	26	27	27	27	27	27	26	27	27	26	26	26	28	27	27	28	24	26	25	26	25	24	27	0.0627016	0	0	-0.582604	0
YP_1945L1P0_10_26379_26832	Q8ZB84	50S ribosomal protein L9	rplI YPO3536 y0647 YP_0545	29	29	29	29	29	29	29	29	29	29	30	29	30	29	30	30	29	30	30	30	30	30	30	30	4.23652e-07	0	0	0.953712	0
YP_1945L1P0_10_263855_264446	Q7CKT5	Uncharacterized protein	y0498 YPO3732	25	25	25	26	25	26	25	25	25	25	25	26														1	0	0	1
YP_1945L1P0_10_265261_266329	Q8ZAQ7	Uroporphyrinogen decarboxylase (UPD) (URO-D) (EC 4.1.1.37)	hemE YPO3734 y0496 YP_3097	25	25	25	25	25	25	25	25	25	25	25	25	25	25	25	25	25	25	24	25	25	24	25	24	0.00156359	0	0	-0.28852	0
YP_1945L1P0_10_267325_268108	Q8ZAQ5	NADH pyrophosphatase (EC 3.6.1.22)	nudC YPO3736 y0493 YP_3099											20	20	21	21	21	21	21	21	20	20	20	20	20	20		0	0	0.210057	0
YP_1945L1P0_10_26871_27099	Q8ZB83	30S ribosomal protein S18	rpsR YPO3537 y0646 YP_0544	26	26	26	25	27	26	25	26	25	26	26	27	26	26	26	26	26	26	26	26	26	26	26	26	0.118898	0	0	0.157493	0
YP_1945L1P0_10_27429_27822	Q8ZB81	30S ribosomal protein S6	rpsF YPO3539 y0645 YP_0542	30	30	30	29	30	30	30	30	30	30	30	30	29	29	29	30	30	29	29	29	29	30	29	29	0.00266701	0	0	-0.184396	0
YP_1945L1P0_10_275751_279972	Q8D1H3	DNA-directed RNA polymerase subunit beta' (RNAP subunit beta') (EC 2.7.7.6) (RNA polymerase subunit beta') (Transcriptase subunit beta')	rpoC YPO3746 y0485 YP_3109	31	31	31	31	31	31	31	31	31	31	31	31	31	31	31	31	31	31	31	31	31	31	31	31	7.47786e-06	0	0	0.273662	0
YP_1945L1P0_10_280100_284129	Q8ZAP5	DNA-directed RNA polymerase subunit beta (RNAP subunit beta) (EC 2.7.7.6) (RNA polymerase subunit beta) (Transcriptase subunit beta)	rpoB YPO3747 y0484 YP_3110	31	31	31	31	31	31	31	31	31	31	31	31	31	31	31	31	31	31	31	31	31	31	31	31	0.000156303	0	0	0.147569	0
YP_1945L1P0_10_284471_284840	Q8ZAP4	50S ribosomal protein L7/L12	rplL YPO3748 y0483 YP_3111	31	30	31	31	31	31	31	31	31	31	30	30	31	30	31	31	31	30	31	31	31	30	31	31	0.0571829	0	0	-0.125127	0
YP_1945L1P0_10_284906_285404	Q8ZAP3	50S ribosomal protein L10	rplJ YPO3749 y0482 YP_3112	26	27	27	26	26	27	27	27	26	26	27	27	28	28	28	28	28	27	28	28	28	28	28	28	1.92239e-10	0	0	1.25	1
YP_1945L1P0_10_285768_286473	Q8ZAP2	50S ribosomal protein L1	rplA YPO3750 y0481 YP_3113	27	27	27	26	27	27	27	27	26	26	27	27	27	27	27	27	27	27	27	27	27	27	27	27	0.0129485	0	0	0.352813	0
YP_1945L1P0_10_286476_286905	Q8ZAP1	50S ribosomal protein L11	rplK YPO3751 y0480 YP_3114	26	26	27	26	27	26	26	27	27	27	28	27	27	28	28	27	27	27	28	28	28	28	28	28	1.44094e-05	0	0	1.05	1
YP_1945L1P0_10_287095_287641	Q8ZAP0	Transcription termination/antitermination protein NusG	nusG YPO3752 y0479 YP_3115	28	28	28	27	28	28	28	28	28	28	28	28	28	28	28	28	28	28	28	28	28	28	28	28	0.00146963	0	0	0.17467	0
YP_1945L1P0_10_288276_289419	Q8ZJB2	Elongation factor Tu-A (EF-Tu-A)	tufA YPO0203 y3986 YP_0202	31	30	30	31	31	30	31	30	31	31	31	31	31	31	30	30	30	30	31	30	30	30	31	30	0.086277	0	0	-0.09097	0
YP_1945L1P0_10_295111_296149	Q8ZAN4	UDP-N-acetylenolpyruvoylglucosamine reductase (EC 1.3.1.98) (UDP-N-acetylmuramate dehydrogenase)	murB YPO3760 y0471 YP_3288												24								24	24		24	24		0	0	-0.102502	0
YP_1945L1P0_10_302285_302411	Q7CKU3	Protoporphyrin oxidase (Protoporphyrinogen oxidase) (EC 1.3.3.4)	hemG y0469 YP_3286 YPO3761												22														0	0	0	0
YP_1945L1P0_10_305652_306984	Q0WAP4	Xaa-Pro dipeptidase (X-Pro dipeptidase) (EC 3.4.13.9) (Imidodipeptidase) (Proline dipeptidase) (Prolidase)	pepQ YPO3765 y0465 YP_3283											24	23	23	24	25	23	25	24		23	23			23		0	0	0.232733	0
YP_1945L1P0_10_307310_309500	Q8ZAN0	Fatty acid oxidation complex subunit alpha [Includes: Enoyl-CoA hydratase/Delta(3)-cis-Delta(2)-trans-enoyl-CoA isomerase/3-hydroxybutyryl-CoA epimerase (EC 4.2.1.17) (EC 5.1.2.3) (EC 5.3.3.8); 3-hydroxyacyl-CoA dehydrogenase (EC 1.1.1.35)]	fadB YPO3766 y0464 YP_3282												22	23			22		23								0	0	-0.106691	0
YP_1945L1P0_10_310834_311557	Q0WAP1	NAD(P)H-flavin reductase (EC 1.5.1.-)	fadI YPO3768	26	26	26	26	26	26	26	26	26	26	26	26	27	26	26	27	26	27	26	26	26	26	26	26	0.00042995	0	0	0.404728	0
YP_1945L1P0_10_311590_313111	Q0WAP0	3-octaprenyl-4-hydroxybenzoate carboxy-lyase (EC 4.1.1.-) (Polyprenyl p-hydroxybenzoate decarboxylase)	ubiD YPO3769 y0461 YP_3279	25	25	25	25	25	25	25	25	25	25	25	25	25	25	25	25	25	25	25	25	25	25	25	25	0.0122888	0	0	-0.207192	0
YP_1945L1P0_10_313932_314955	Q7CKU7	Delta-aminolevulinic acid dehydratase (EC 4.2.1.24)	hemB y0459 YP_3277 YPO3771																								19		0	0	0	0
YP_1945L1P0_10_31828_32722	Q7CLA4	LysR-family transcriptional regulatory protein (Putative transcriptional regulator LYSR-type)	lysR21 y0113 YP_3798 YPO3545												21														0	0	0	0
YP_1945L1P0_10_319657_321289	Q8ZAM1	Probable ubiquinone biosynthesis protein UbiB	ubiB aarF YPO3779 y0451 YP_3270									23																	0	0	0	0
YP_1945L1P0_10_321288_321939	Q0WAN1	Uncharacterized protein	YPO3780				23							22	22	22	22	22	22	23	22	22	22	22	22	22		0.0251415	0	0	-0.339256	0
YP_1945L1P0_10_321952_322708	Q8D1I3	Ubiquinone/menaquinone biosynthesis methyltransferase ubiE (EC 2.1.1.163) (EC 2.1.1.201) (2-methoxy-6-polyprenyl-1,4-benzoquinol methylase) (Demethylmenaquinone methyltransferase)	ubiE YPO3781 y0449 YP_3268	25	25	25	25	26	24	24	25	24	25	25	25	25	25	25	25	25	25	25	25	25	25	25	25	0.126141	0	0	0.115006	0
YP_1945L1P0_10_3258_4197	P61892	Malate dehydrogenase (EC 1.1.1.37)	mdh YPO3516 y0668 YP_0567	30	31	31	30	31	30	30	30	31	30	31	31	31	31	31	31	31	31	31	31	31	31	30	31	0.000263169	0	0	0.208609	0
YP_1945L1P0_10_328440_329202	Q0WAM5	Uridine phosphorylase (EC 2.4.2.3)	udp YPO3786	27	26	26	26	26	26	27	26	27	26	27	27	27	28	28	26	28	27	26	26	26	26	26	28	0.186896	0	0	0.154415	0
YP_1945L1P0_10_330556_332848	Q8ZAL3	5-methyltetrahydropteroyltriglutamate--homocysteine methyltransferase (EC 2.1.1.14) (Cobalamin-independent methionine synthase) (Methionine synthase, vitamin-B12 independent isozyme)	metE YPO3788 y0442 YP_3261											23	23	23	23	23	23	23	23	23	23	23	23	23			0	0	-0.248873	0
YP_1945L1P0_10_336087_336837	Q7CKV4	Cytosolic glycerophosphodiester phosphodiesterase (Glycerophosphoryl diester phosphodiesterase) (EC 3.1.4.46)	ugpQ ugpQ4 y0438 YP_3257 YPO3792	24	24					25	25	24																	0	0	0	0
YP_1945L1P0_10_34624_35407	Q7CLA2	Putative tetrapyrrole methylase (Uncharacterized protein)	y0117 YP_3801 YPO3547		20		21																						0	0	0	0
YP_1945L1P0_10_35490_37560	Q0WBA3	Penicillin-binding protein activator LpoA (PBP activator LpoA)	lpoA YPO3548												23														0	0	0	0
YP_1945L1P0_10_356746_357700	Q7CKW7	Cell division protein FtsX	ftsX ftsS y0418 YP_3237 YPO3812																	23									0	0	0	0
YP_1945L1P0_10_357689_358358	Q7CKW8	ATP-binding component of a membrane-associated complex involved in cell division (Cell division ATP-binding protein)	ftsE y0417 YP_3236 YPO3813	25	25	25	25	24	25	25	25	25	25	25	25														1	0	0	1
YP_1945L1P0_10_358363_360025	Q0WAJ7	Signal recognition particle receptor FtsY (SRP receptor)	ftsY YPO3814	24	24	24	24	24	24	24	24	24	24	24	24														1	0	0	1
YP_1945L1P0_10_361417_361837	Q7CKX1	Putative membrane protein (Uncharacterized protein)	y0413 YP_3231 YPO3817												25														0	0	0	0
YP_1945L1P0_10_367484_368012	Q7CKX4	Putative lipoprotein (Uncharacterized protein)	dcrB y0407 YP_3225 YPO3823		25	25																					24		0	0	-1.00095	0
YP_1945L1P0_10_369465_370740	Q8ZAH6	Anaerobic glycerol-3-phosphate dehydrogenase subunit B (Anaerobic G-3-P dehydrogenase subunit B) (Anaerobic G3Pdhase B) (EC 1.1.5.3)	glpB YPO3825 y0405 YP_3223											21	21	21	21	21	21	22	21	22	21	22	21	22	22		0	0	0.319552	0
YP_1945L1P0_10_375674_376484	Q0WAI1	Putative haloacid dehalogenase-like hydrolase	YPO3829	26	27	26	26	26	26	26	26	26	26	26	26	26	26	26	26	26	26	27	27	27	27	27	26	0.00602444	0	0	0.150784	0
YP_1945L1P0_10_376518_377532	Q7CKX6	Lysophospholipase L(2) (Putative lysophospholipase) (EC 3.1.1.5)	pldB pldB2 y0400 YP_3218 YPO3830												21														0	0	0	0
YP_1945L1P0_10_379_691	Q0WBD7	50S ribosomal protein L21	rplU YPO3512 y0672 YP_0571	23	20	23	20	24	20	22	24	23	22	25	25	25	25	25	26	23	25	25	25	25	25	25	25	0.00019849	0	0	2.29	1
YP_1945L1P0_10_381035_381914	Q7CKY0	Outer membrane phospholipase A (Phospholipase A)	pldA y0396 YP_3214 YPO3834	26	26	25	27	26	26	26	26	26	26	25	25	26	25	26	25	25	26	25	26	25	26	26	25	0.00245269	0	0	-0.408719	0
YP_1945L1P0_10_383680_384631	Q8ZAG5	Magnesium transport protein CorA	corA YPO3837 y0393 YP_3211	25	25	25	25	25	25	25	25	25	25	25	25	25	25	25	24	25	25	25	24	25	24	25	24	0.0148948	0	0	-0.258588	0
YP_1945L1P0_10_385279_386110	Q7CKY2	Uncharacterized protein	y0392 YP_3210 YPO3838											23	23	23	28	23	25	23	24	24	24	24		24	24		0	0	0.806455	0
YP_1945L1P0_10_386135_387353	Q8ZAG3	UPF0261 protein YPO3839/y0391/YP_3209	YPO3839 y0391 YP_3209	27	27	27	27	27	27	27	27	27	27	27	27	23	28	24	27	24	27	28	27	27	25	27	27	0.0782093	0	0	-0.632627	0
YP_1945L1P0_10_38868_39444	Q74PT1	Putative exported protein	osmY3 YP_3805 YPO3551	26	26	26	26	26	25	26	26	26	26	27	27	27	27	27	28	27	27	28	27	27	27	27	27	5.1637e-08	0	0	1.27	1
YP_1945L1P0_10_390844_391561	Q7CKY4	Putative haloacid dehalogenase-like hydrolase (Putative phosphatase)	y0388 YP_3205 YPO3842	25		25	24	25	24		24	24	24		25	25		25		25	25		24	25	25	25	24	0.134571	0	0	0.136567	0
YP_1945L1P0_10_392468_393173	Q7CKY5	Uncharacterized protein	y0386 YP_3203 YPO3844											21		22		22	22	22		21		22			22		0	0	0.84186	0
YP_1945L1P0_10_394245_394434	Q7CKY6	Putative lipoprotein (Uncharacterized protein)	y0384 YP_3201 YPO3846											22															0	0	0	0
YP_1945L1P0_10_399913_401038	Q0WAF9	Putative uroporphyrin-III C-methyltransferase	hemX YPO3851	27	27	27	27	26	27	27	27	27	27	27	27	28	27	27	27	27	27	27	27	27	27	27	27	0.000227921	0	0	0.343354	0
YP_1945L1P0_10_401040_402261	Q7CKY8	HemY protein (Putative protoheme IX biogenesis protein)	hemY hemY2 y0378 YP_3194 YPO3852					23						22															0	0	0	0
YP_1945L1P0_10_40372_41026	Q7CL99	Enhancing lycopene biosynthesis protein 2 (Sigma cross-reacting protein 27A (SCRP-27A))	elbB elb2 y0125 YP_3807 YPO3553	26	26	26	26	26	26	26	26	26	26	26	26	27	27	27	27	27	26	27	26	26	27	26	26	2.05108e-05	0	0	0.508461	0
YP_1945L1P0_10_406332_407073	Q8ZAF2	Probable UDP-N-acetyl-D-mannosaminuronic acid transferase (UDP-ManNAcA transferase) (EC 2.4.1.-)	wecG rffM YPO3855 y0373 YP_3190														25				25				25		25		0	0	0	0
YP_1945L1P0_10_408442_409528	Q8ZAF0	4-alpha-L-fucosyltransferase (EC 2.4.1.-) (TDP-Fuc4NAc:lipid II Fuc4NAc transferase) (Fuc4NAc transferase)	wecF rffT YPO3857 y0371 YP_3188												25														0	0	0	0
YP_1945L1P0_10_410808_411975	Q0WAF1	Putative lipopolysaccharide biosynthesis protein	b3791 YPO3859												23														0	0	0	0
YP_1945L1P0_10_412655_413537	Q0WAE9	Glucose-1-phosphate thymidylyltransferase (EC 2.7.7.24)	rffH YPO3861	26	26	26	26	26	26	26	26	26	26	26	26	26	26	26	26	26	26	26	26	26	26	26	26	0.150798	0	0	0.0536753	0
YP_1945L1P0_10_41267_43604	Q7CL98	Aerobic respiration control sensor/response regulatory protein (EC 2.7.3.-) (Aerobic respiration sensor-response protein histidine protein kinase/phosphatase)	arcB y0126 YP_3809 YPO3555								23	24																	0	0	0	0
YP_1945L1P0_10_413831_414899	Q0WAE8	dTDP-glucose 4,6-dehydratase (EC 4.2.1.46)	rffG YPO3862																	22									0	0	0	0
YP_1945L1P0_10_414895_416158	Q8ZAE4	UDP-N-acetyl-D-mannosamine dehydrogenase (EC 1.1.1.336) (UDP-ManNAc 6-dehydrogenase)	wecC rffD YPO3863 y0365 YP_3182	27	27	27	27	27	27	27	27	27	27	27	27	27	27	27	27	27	27	27	27	27	27	27	27	0.023829	0	0	0.130501	0
YP_1945L1P0_10_416154_417285	Q8ZAE3	UDP-N-acetylglucosamine 2-epimerase (EC 5.1.3.14) (UDP-GlcNAc-2-epimerase)	wecB rffE YPO3864 y0364 YP_3181											24															0	0	0	0
YP_1945L1P0_10_417565_418585	Q0WAE5	Putative lipopolysaccharide biosynthesis protein	b3785 YPO3865	25	25	26	25	26	26	25	25	25	25	26	26	26	26	25	26	26	26	25	25	25	25	25	25	0.233163	0	0	-0.0187256	0
YP_1945L1P0_10_420294_421554	Q7CKZ2	Transcription termination factor Rho (EC 3.6.4.-) (ATP-dependent helicase Rho)	rho nitA y0361 YP_3178 YPO3867	28	28	28	28	28	28	28	28	28	28	29	28	29	29	29	29	28	29	29	29	29	29	29	29	1.48593e-05	0	0	0.268031	0
YP_1945L1P0_10_422033_422360	Q7CKZ3	Thioredoxin	trxA fipA trxA2 y0360 YP_3177 YPO3868	26	27	27	26	26	27	26	27	26	26	26	26	26	26	26	26	26	26	27	27	27	27	27	27	0.0329313	0	0	0.244167	0
YP_1945L1P0_10_422493_423765	Q8ZAD8	ATP-dependent RNA helicase RhlB (EC 3.6.4.13)	rhlB YPO3869 y0359 YP_3176	26	27	27	27	26	27	26	26	26	26	27	27	27	27	27	26	27	27	27	27	27	27	27	26	0.0110208	0	0	0.141777	0
YP_1945L1P0_10_425430_427452	Q0WAE0	ATP-dependent DNA helicase Rep (EC 3.6.1.-)	rep YPO3872												19														0	0	0	0
YP_1945L1P0_10_427655_427937	Q0WAD9	Peptidyl-prolyl cis-trans isomerase C (EC 5.2.1.8)	ppiC YPO3873								22																		0	0	0	0
YP_1945L1P0_10_440909_442388	Q8ZAC2	Ketol-acid reductoisomerase (EC 1.1.1.86) (Acetohydroxy-acid isomeroreductase) (Alpha-keto-beta-hydroxylacyl reductoisomerase)	ilvC YPO3888 y0345 YP_3158	28	28	29	28	28	28	28	28	28	28	28	28	30	30	30	29	30	29	30	29	29	30	29	29	4.63606e-10	0	0	1.31	1
YP_1945L1P0_10_447046_448591	Q7CL02	Threonine deaminase (Dehydratase) (Threonine dehydratase) (EC 4.3.1.19)	ilvA y0339 YP_3151 YPO3896												26														0	0	0	0
YP_1945L1P0_10_450757_451684	Q74RB6	Branched-chain amino acid aminotransferase (EC 2.6.1.42)	ilvE YP_3149 YPO3899											24	25	25	25		24	25									0	0	0.174687	0
YP_1945L1P0_10_456009_456348	Q0WAB0	Uncharacterized protein	YPO3903									25		24	23	24			23		23							0.0741272	0	0	-0.767439	0
YP_1945L1P0_10_468748_469471	Q8ZAA2	Glutamate racemase (EC 5.1.1.3)	murI YPO3909 y0326 YP_3139												23														0	0	0	0
YP_1945L1P0_10_474423_475824	Q8ZA97	Soluble pyridine nucleotide transhydrogenase (STH) (EC 1.6.1.1) (NAD(P)(+) transhydrogenase [B-specific])	sthA udhA YPO3914 y0321 YP_3134	24	25	25	25	25	24	25	25	25	25	26	25	25	26	26	26	26	26	26	26	26	26	26	26	3.29515e-06	0	0	0.863769	0
YP_1945L1P0_10_475806_476724	Q7CL10	Activator, hydrogen peroxide-inducible genes (Oxidative stress transcriptional regulatory protein)	oxyR y0320 YP_3133 YPO3915	24	24	24	24	24	24	24	24	24	24	24															1	0	0	1
YP_1945L1P0_10_487451_488825	Q8ZA88	Argininosuccinate lyase (ASAL) (EC 4.3.2.1) (Arginosuccinase)	argH YPO3924 y0312 YP_3125											22				22		22									0	0	0.450182	0
YP_1945L1P0_10_491188_492352	Q8ZA85	Acetylornithine deacetylase (AO) (Acetylornithinase) (EC 3.5.1.16) (N-acetylornithinase) (NAO)	argE YPO3928 y0309 YP_3122	25	24	25	24	25	25	25	24	24	25	25	25	26	26	25	25	26	26	25	26	26	26	26	26	1.5127e-06	0	0	0.873443	0
YP_1945L1P0_10_492803_495362	Q8ZA84	Phosphoenolpyruvate carboxylase (PEPC) (PEPCase) (EC 4.1.1.31)	ppc YPO3929 y0308 YP_3121	29	29	29	29	29	29	29	29	29	29	29	29	30	29	30	30	30	29	29	29	29	30	29	29	4.08514e-08	0	0	0.409799	0
YP_1945L1P0_10_501376_503824	Q0WA79	Phosphorylase (EC 2.4.1.1)	glgP YPO3938	28	28	28	28	28	28	28	28	29	28	29	28	28	28	28	29	28	28	29	28	28	28	28	28	0.0985175	0	0	0.104025	0
YP_1945L1P0_10_503992_505423	Q8ZA78	Glycogen synthase (EC 2.4.1.21) (Starch [bacterial glycogen] synthase)	glgA YPO3939 y3889 YP_3301	25	26	25	25	26	25	25	25	25	26	25	25	26	26	26	26	26	26	26	26	26	26	25	25	0.00033653	0	0	0.403078	0
YP_1945L1P0_10_508920_511104	Q8ZA75	1,4-alpha-glucan branching enzyme GlgB (EC 2.4.1.18) (1,4-alpha-D-glucan:1,4-alpha-D-glucan 6-glucosyl-transferase) (Alpha-(1->4)-glucan branching enzyme) (Glycogen branching enzyme) (BE)	glgB YPO3942 y3886 YP_3304	25	25	26	26	26	26	25	25	25	25	26	26	26	26	26	26	26	26	26	26	26	26	26	26	0.000143685	0	0	0.348599	0
YP_1945L1P0_10_525650_526754	Q9ETB0	Aspartate-semialdehyde dehydrogenase (ASA dehydrogenase) (ASADH) (EC 1.2.1.11) (Aspartate-beta-semialdehyde dehydrogenase)	asd asd2 y3880 YP_3311 YPO3949												21														0	0	0	0
YP_1945L1P0_10_52595_53111	Q7CL97	Putative stringent starvation protein B (Stringent starvation protein B)	sspB y0131 YP_3814 YPO3560															25			24								0	0	0	0
YP_1945L1P0_10_53116_53758	Q7CL96	Putative stringent starvation protein A (Regulator of transcription stringent starvation protein A)	sspA pog y0132 YP_3815 YPO3561	29	29	29	29	29	29	29	29	29	29	29	29	29	29	29	29	29	29	29	29	29	29	29	29	0.000229718	0	0	0.167795	0
YP_1945L1P0_10_54131_54524	Q8ZB62	30S ribosomal protein S9	rpsI YPO3562 y0133 YP_3817	28	28	27	27	27	27	28	28	27	28	28	28	28	28	28	28	28	28	28	28	28	28	29	28	3.40524e-05	0	0	0.572309	0
YP_1945L1P0_10_545348_546803	Q0WA50	Phosphate transport protein	YPO3967								24																		0	0	0	0
YP_1945L1P0_10_54538_54967	Q0WB88	50S ribosomal protein L13	rplM YPO3563 y0134 YP_3818	29	29	29	29	29	29	29	29	29	29	29	29	28	29	28	28	28	28	29	28	29	29	29	29	3.26045e-06	0	0	-0.413885	0
YP_1945L1P0_10_548702_549149	Q8ZA49	Universal stress protein A	uspA YPO3970 y3859 YP_3333	29	29	28	29	29	29	29	29	28	29	29	28	29	28	28	29	28	29	29	28	28	29	28	28	0.1717	0	0	-0.0619209	0
YP_1945L1P0_10_549395_550739	Q0WA46	Glutamate dehydrogenase	gdhA YPO3971									23	23	24	24	28	28	28	28	28	26	26	27	27	28	27	27	1.5088e-07	0	0	3.52	1
YP_1945L1P0_10_553159_555202	Q7CG05	Oligopeptidase A (EC 3.4.24.70)	prlC opdA y3855 YP_3337 YPO3975	29	29	29	29	29	29	29	29	29	29	29	29	28	28	28	28	28	29	28	28	28	28	28	28	6.7267e-08	0	0	-0.781128	0
YP_1945L1P0_10_555530_556373	Q7CG06	Protein involved in catabolism of external DNA (Uncharacterized protein)	y3853 YP_3339 YPO3976												23														0	0	0	0
YP_1945L1P0_10_556528_557911	Q0WA41	Glutathione reductase (EC 1.8.1.7)	gor YPO3977	26	27	26	27	26	27	27	27	27	27	26	26	27	27	27	27	27	27	26	26	26	26	26	26	0.153638	0	0	0.0828141	0
YP_1945L1P0_10_56631_57036	Q7CL95	Putative membrane protein (Uncharacterized protein)	y0136 YP_3820 YPO3565	28	28	28	28	28	28	28	28	28	28	28	28	28	28	27	28	28	28	28	28	28	28	28	28	0.233768	0	0	-0.014142	0
YP_1945L1P0_10_569074_569872	Q8ZA34	CDP-diacylglycerol pyrophosphatase (EC 3.6.1.26) (CDP-diacylglycerol phosphatidylhydrolase) (CDP-diglyceride hydrolase)	cdh YPO3986 y3843 YP_3349											25	25	25	24	24				25							0	0	-0.0905503	0
YP_1945L1P0_10_57375_58680	Q74PR7	Protease (EC 3.4.21.-)	degQ YP_3821 YPO3566	25	24	25	25	25	25	24	24	25	24	24	25	25	25	25	25	25	25	24	24	24	24	24	24	0.0752634	0	0	-0.12054	0
YP_1945L1P0_10_573918_574863	Q7CG14	2-dehydro-3-deoxygluconokinase (EC 2.7.1.45) (Ketodeoxygluconokinase)	kdgK y3838 YP_3353 YPO3990											24	24	24					24								0	0	0.107457	0
YP_1945L1P0_10_604256_605720	Q7CFS0	Putative membrane protein (Uncharacterized protein)	pldB3 y4035 YP_3374 YPO4014											18															0	0	0	0
YP_1945L1P0_10_60749_62012	Q8ZB56	UDP-N-acetylglucosamine 1-carboxyvinyltransferase (EC 2.5.1.7) (Enoylpyruvate transferase) (UDP-N-acetylglucosamine enolpyruvyl transferase) (EPT)	murA YPO3569 y0140 YP_3824	25	25					25	25	25	25	24	23	24	25	25	25	25	25	23	24	24	23	24	24	0.144488	0	0	-0.231673	0
YP_1945L1P0_10_6078_7461	Q7CKK2	Putative ligase (UDP-N-acetylmuramate:L-alanyl-gamma-D-glutamyl-m e so-diaminopimelate ligase) (EC 6.3.2.-) (UDP-N-acetylmuramate:L-alanyl-gamma-D-glutamyl-me so-diaminopimelate ligase)	mpl y0665 YP_0564 YPO3519	26	26	26	26	26	26	26	26	26	26	26	26	26	26	26	26	26	26	26	26	26	26	26	26	0.236335	0	0	-0.0123987	0
YP_1945L1P0_10_614476_615721	Q0WA01	Uncharacterized protein	YPO4021											23	22	22	22	22	22	22	23	21		21	20	21			0	0	-0.639392	0
YP_1945L1P0_10_616243_617197	Q0WA00	Putative iron transport protein	YPO4022										23																0	0	0	0
YP_1945L1P0_10_62165_62420	Q7CL93	BolA-like protein (Uncharacterized protein)	bolA2 y0141 YP_3825 YPO3570												21														0	0	0	0
YP_1945L1P0_10_633827_635282	Q74QR1	Xylulose kinase (EC 2.7.1.17)	xylB2 xylB YP_3401 YPO4039												23														0	0	0	0
YP_1945L1P0_10_63540_64098	Q0WB78	Putative membrane protein	yrbD YPO3573	26	26	26	26	26	26	26	26	26	26	26	26	25	25	25	25	25	26	25	25	26	25	25	25	1.58594e-09	0	0	-0.535744	0
YP_1945L1P0_10_651619_652549	Q8Z9Y0	Protein FdhE homolog	fdhE YPO4055 y4075 YP_3967											24	24	25	24	24	24	24	24	24	24	24	24	24	24		0	0	-0.063983	0
YP_1945L1P0_10_658707_659331	Q7CFQ2	Superoxide dismutase (EC 1.15.1.1)	sodA y4080 YP_3972 YPO4061	27	27	27	27	27	27	27	27	27	27	27	27	28	28	28	28	28	28	27	27	28	27	28	28	9.67355e-05	0	0	0.459445	0
YP_1945L1P0_10_664688_665852	Q8Z9X0	Mannitol-1-phosphate 5-dehydrogenase (EC 1.1.1.17)	mtlD YPO4067 y4086 YP_3978											24															0	0	0	0
YP_1945L1P0_10_665988_667857	Q7CFP7	PTS system mannitol-specific enzyme IIABC components (PTS system, mannitol-specific IIABC component) (EC 2.7.1.69)	mtlA y4087 YP_3979 YPO4068												19														0	0	0	0
YP_1945L1P0_10_668569_669289	Q7CFP6	Putative exported protein (Uncharacterized protein)	yiaF y4088 YP_3980 YPO4070	30	31	31	30	30	30	30	30	30	30	30	30	28	28	28	28	28	30	28	28	28	28	28	28	1.26653e-10	0	0	-2.51	1
YP_1945L1P0_10_669761_671831	Q8Z9W7	Glycine--tRNA ligase beta subunit (EC 6.1.1.14) (Glycyl-tRNA synthetase beta subunit) (GlyRS)	glyS YPO4071 y4089 YP_3981	28	27	28	28	28	27	28	28	28	28	28	28	28	28	28	28	28	28	28	28	28	28	28	28	4.59676e-10	0	0	0.351979	0
YP_1945L1P0_10_671840_672755	Q8Z9W6	Glycine--tRNA ligase alpha subunit (EC 6.1.1.14) (Glycyl-tRNA synthetase alpha subunit) (GlyRS)	glyQ YPO4072 y4090 YP_3982	27	26	27	27	26	27	27	26	26	26	27	27	27	27	27	27	27	27	27	27	27	26	27	27	0.0320223	0	0	0.182646	0
YP_1945L1P0_10_67270_68257	Q8D1Q8	Arabinose 5-phosphate isomerase KdsD (API) (L-API) (EC 5.3.1.13)	kdsD YPO3577 y0149 YP_3832	24	24	24	25	25	25	25	24	24	25	25	25	24	25	25	25	24		25	25	25	25	25	25	0.00205819	0	0	0.408102	0
YP_1945L1P0_10_676417_677398	Q0W9V5	Glyoxylate/hydroxypyruvate reductase B (EC 1.1.1.79) (EC 1.1.1.81)	ghrB YPO4078 y4096 YP_3988											20	20	21	21	21	20	20	20	20	20	21	20	20	20		0	0	0.505464	0
YP_1945L1P0_10_684471_684936	Q8Z9V6	Small heat shock protein IbpB (16 kDa heat shock protein B)	ibpB YPO4084 y4101 YP_3993		25						25	25		24	24		24					25	24	24	25	24	25	0.222337	0	0	-0.0478799	0
YP_1945L1P0_10_685216_685630	Q8Z9V5	Small heat shock protein IbpA (16 kDa heat shock protein A)	ibpA YPO4085 y4102 YP_3994												23														0	0	0	0
YP_1945L1P0_10_69065_69629	Q7CL87	Lipopolysaccharide export system protein LptC	yrbK y0151 YP_3834 YPO3579												20														0	0	0	0
YP_1945L1P0_10_691067_691877	Q0W9U3	Putative haloacid dehalogenase-like hydrolase	YPO4093	25	25	25	25	25	25	25	25	25	25	25	25														1	0	0	1
YP_1945L1P0_10_692092_694507	Q0W9U2	DNA gyrase subunit B (EC 5.99.1.3)	acrB gyrB YPO4094	28	28	28	28	28	28	28	28	28	28	28	28	29	28	28	28	28	29	28	28	28	29	29	28	3.40524e-05	0	0	0.215513	0
YP_1945L1P0_10_695784_696885	Q7CFN6	DNA polymerase III subunit beta (EC 2.7.7.7)	dnaN y4112 YP_4004 YPO4096	24	23		23		23	24	24		23	23	24		24	23	24			24	24	24	24	24	24	0.0140356	0	0	0.468628	0
YP_1945L1P0_10_696889_698278	Q8Z9U7	Chromosomal replication initiator protein DnaA	dnaA YPO4097 y4113 YP_4005											25	26	26	26	26	26	26	26	25	25	26	26	26	25		0	0	0.140508	0
YP_1945L1P0_10_699780_701370	Q8Z9U3	Membrane protein insertase YidC (Foldase YidC) (Membrane integrase YidC) (Membrane protein YidC)	yidC YPO4102 y4117 YP_4009	26	25	26	25	26	25	25	25	26	25	26	26	26	26	26	26	26	26	27	26	26	26	26	26	2.63564e-06	0	0	0.674637	0
YP_1945L1P0_10_701512_702877	Q8Z9U2	tRNA modification GTPase MnmE (EC 3.6.-.-)	mnmE thdF trmE YPO4103 y4118 YP_4010												24														0	0	0	0
YP_1945L1P0_10_70164_70890	Q7CL86	Probable ABC transporter ATP-binding protein (Putative ATP-binding component of ABC transport system)	yhbG y0153 YP_3836 YPO3581	25	25	25	25	25	25	25	25	25	25	25	25	25	25	25	25	25	26	24	25	25	25	24	25	0.162782	0	0	-0.0587721	0
YP_1945L1P0_10_703062_704262	Q8Z9U1	Putative reductase YPO4104/y4119/YP_4011 (EC 1.3.1.-)	YPO4104 y4119 YP_4011	26	25	25	26	25	26	25	25	25	25	25	25	25	25	25	26	25	25	25	25	25	25	25	25	0.0141146	0	0	-0.26571	0
YP_1945L1P0_10_706237_707566	Q0W9T0	Xanthine/uracil permeases family protein	yieG YPO4107												22														0	0	0	0
YP_1945L1P0_10_710438_711293	Q7CFN1	Putative periplasmic solute-binding protein (Putative solute-binding periplasmic protein for ABC transporter)	artI4 y4125 YP_4018 YPO4111		23	24	23	23		25		23		25	25	26	26	26	27	26	24	27	26	26	26	26	26	9.90926e-06	0	0	2.3	1
YP_1945L1P0_10_712479_713202	Q0W9S4	Phosphate-specific transport system accessory protein PhoU	nmpA YPO4113											24	24	24	23	23		23		24	24	24	24	24	23		0	0	-0.0158395	0
YP_1945L1P0_10_717743_719573	Q8Z9S8	Glutamine--fructose-6-phosphate aminotransferase [isomerizing] (EC 2.6.1.16) (D-fructose-6-phosphate amidotransferase) (GFAT) (Glucosamine-6-phosphate synthase) (Hexosephosphate aminotransferase) (L-glutamine--D-fructose-6-phosphate amidotransferase)	glmS YPO4118 y4132 YP_4025	29	29	29	29	29	29	29	29	29	29	29	29	29	29	29	29	29	29	29	29	29	29	29	29	6.57743e-05	0	0	0.208547	0
YP_1945L1P0_10_719773_721090	Q8Z9S7	Bifunctional protein GlmU [Includes: UDP-N-acetylglucosamine pyrophosphorylase (EC 2.7.7.23) (N-acetylglucosamine-1-phosphate uridyltransferase); Glucosamine-1-phosphate N-acetyltransferase (EC 2.3.1.157)]	glmU YPO4119 y4133 YP_4026	26	26	26	27	26	26	26	26	26	27	27	27	26	26	26	26	26	27	27	27	27	27	27	27	0.0258822	0	0	0.132026	0
YP_1945L1P0_10_721764_722187	P58647	ATP synthase epsilon chain (ATP synthase F1 sector epsilon subunit) (F-ATPase epsilon subunit)	atpC YPO4120 y4134 YP_4027	27	28	27	28	27	28	27	27	27	28	27	26	27	26	27	26	26	27	28	28	27	27	27	27	0.1091	0	0	-0.196877	0
YP_1945L1P0_10_722208_723552	Q7CFM8	ATP synthase subunit beta (EC 3.6.3.14) (ATP synthase F1 sector subunit beta) (F-ATPase subunit beta)	atpD YPO4121 y4135 YP_4028	30	31	30	30	30	30	30	31	30	31	31	31	31	31	31	31	31	31	31	31	31	31	31	31	1.5088e-07	0	0	0.703919	0
YP_1945L1P0_10_723746_724610	Q8Z9S5	ATP synthase gamma chain (ATP synthase F1 sector gamma subunit) (F-ATPase gamma subunit)	atpG YPO4122 y4136 YP_4029	27	28	27	27	27	27	27	27	27	28	27	27	28	28	27	27	27	28	28	28	28	28	27	27	0.000798455	0	0	0.393972	0
YP_1945L1P0_10_724671_726213	Q8Z9S4	ATP synthase subunit alpha (EC 3.6.3.14) (ATP synthase F1 sector subunit alpha) (F-ATPase subunit alpha)	atpA YPO4123 y4137 YP_4030	30	31	31	31	30	31	30	31	30	31	30	30	30	31	30	30	31	31	31	31	31	30	30	30	0.255875	0	0	0.00502966	0
YP_1945L1P0_10_726227_726761	Q7CFM5	ATP synthase subunit delta (ATP synthase F(1) sector subunit delta) (F-type ATPase subunit delta) (F-ATPase subunit delta)	atpH YPO4124 y4138 YP_4031	28	28	28	28	28	28	27	28	28	28	28	28	28	28	28	28	28	28	29	28	29	28	28	28	7.77679e-05	0	0	0.445421	0
YP_1945L1P0_10_726775_727246	Q7CFM4	ATP synthase subunit b (ATP synthase F(0) sector subunit b) (ATPase subunit I) (F-type ATPase subunit b) (F-ATPase subunit b)	atpF YPO4125 y4139 YP_4032	28	28	28	28	28	28	28	28	28	28	29	29	29	28	29	29	29	29	29	29	29	29	29	29	2.6864e-05	0	0	0.678613	0
YP_1945L1P0_10_727596_728355	Q7CFM3	ATP synthase subunit a (ATP synthase F0 sector subunit a) (F-ATPase subunit 6)	atpB YPO4127 y4141 YP_4034											22	22	22	22	22	22	22	22	22	22	22	21	22	22		0	0	0.186394	0
YP_1945L1P0_10_72903_73296	Q0WB68	Nitrogen regulatory IIA protein (EC 2.7.1.69)	ptsN YPO3585	22	22	22	21	23	21	21	22	22	21	22	22					21									0	0	-0.279467	0
YP_1945L1P0_10_730276_732166	Q8Z9R8	tRNA uridine 5-carboxymethylaminomethyl modification enzyme MnmG (Glucose-inhibited division protein A)	mnmG gidA YPO4130 y4144 YP_4037												24			24					25						0	0	-0.0624969	0
YP_1945L1P0_10_73601_74456	Q8ZB41	UPF0042 nucleotide-binding protein YPO3586/y0158/YP_3840	YPO3586 y0158 YP_3840	26	26	25	26	26	26	26	26	26	26	26	26	26	26	26	25	26	26	25	25	25	26	25	25	0.0590355	0	0	-0.168301	0
YP_1945L1P0_10_75062_75998	Q8ZB39	Aspartate carbamoyltransferase (EC 2.1.3.2) (Aspartate transcarbamylase) (ATCase)	pyrB YPO3588 y0161 YP_3842	26	26	26	27	26	27	27	27	27	27	27	27	27	27	27	25	27	27	24	25	25	24	25	27	0.0420849	0	0	-0.639117	0
YP_1945L1P0_10_7526_8645	Q0WBC9	Fructose-1,6-bisphosphatase class 1 (FBPase class 1) (EC 3.1.3.11) (D-fructose-1,6-bisphosphate 1-phosphohydrolase class 1)	fbp YPO3520 y0664 YP_0563	27	27	27	27	27	27	27	27	27	27	27	27	27	27	27	27	27	27	28	28	28	28	28	27	3.37144e-08	0	0	0.521186	0
YP_1945L1P0_10_76006_76474	Q8ZB38	Aspartate carbamoyltransferase regulatory chain	pyrI YPO3589 y0162 YP_3843															21		20	22						22		0	0	0	0
YP_1945L1P0_10_76611_76998	Q0WB63	Uncharacterized protein	YPO3590								21			23								24			24				0	0	1.62611	0
YP_1945L1P0_10_8844_9372	Q8ZB98	Inorganic pyrophosphatase (EC 3.6.1.1) (Pyrophosphate phospho-hydrolase) (PPase)	ppa YPO3521 y0663 YP_0562											23	24	24	25	26	25	27	24	24	24	24	24	24	25		0	0	0.980939	0
YP_1945L1P0_10_9489_9792	Q7CKK3	Uncharacterized protein	y0662 YP_0561 YPO3522			23																							0	0	0	0
YP_1945L1P0_10_950_1922	Q7CKJ8	Octaprenyl diphosphate synthase (Octaprenyl-diphosphate synthase) (EC 2.5.1.-)	ispB cel y0671 YP_0570 YPO3513	25	25	25	25	24	25	24	25	24	24	24	24	24	24	24	24	25	24	24	24	24	23	24	24	0.00405371	0	0	-0.468347	0
YP_1945L1P0_10_9848_13766	Q7CKK4	Putative exported protein (Uncharacterized protein)	y0661 YP_0560 YPO3523							19	21	19																	0	0	0	0
YP_1945L1P0_11_4400_4700	Q7ARJ8	ParE toxin protein (Putative plasmid stabilization element ParE) (Uncharacterized protein)	Y0075 YP_pCD79 YPCD1.08c												23														0	0	0	0
YP_1945L1P0_11_4692_4899	Q9ZGW3	Antitoxin ParD	parD YPCD1.09c y5065 y0074 YP_pCD78												21														0	0	0	0
YP_1945L1P0_11_47124_48531	O68720	Targeted effector protein (Type III secretion injected virulence protein) (Uncharacterized protein) (YopH)	yopH YP_pCD17 YPCD1.67c	25	25	25	25	26	24	25	25	25	25	25	25										26				0	0	0.996828	0
YP_1945L1P0_11_6197_7163	O68706	Plasmid partitioning control protein (Putative plasmid partitioning control protein)	sopB YPCD1.12c	26	26	26	26	26	26	26	26	26	26	26	26										26		26		0	0	0.0204948	0
YP_1945L1P0_11_68181_68607	Q7BTX0	Putative yopH targeting protein (Putative yopH targeting protein SycH) (YopH chaperone) (YopH chaperone SycH protein homolog)	sycH YP_pCD87 YPCD1.95c	25	24	25	24	25	25	24	24	25	24	25	24														1	0	0	1
YP_1945L1P0_11_7159_8278	Q9RI24	Chromosome partitioning protein ParA (Putative plasmid partitioning transcription repressor) (SopAB transcription repressor)	sopA YPCD1.13c	27	27	27	27	27	27	27	27	28	27	28	27								28	28	28	28	27	0.0008346	0	0	0.320182	0
YP_1945L1P0_12_43717_44740	Q7ARD6	Hypothetical lipoprotein (Putative lipoprotein) (Putative periplasmic protein)	Y1004 YP_pMT054 YPMT1.42	25	25	25	25	25	25	25	25	25	25	25	25	25	25	25	25	25	25	25	25	25	25	25	25	0.17023	0	0	0.0645144	0
YP_1945L1P0_12_55746_56310	O68768	Uncharacterized protein	Y1108 YP_pMT071 YPMT1.54												23														0	0	0	0
YP_1945L1P0_12_67989_68961	O68788	Chromosome partitioning protein ParB (ParB homolog) (Partitioning protein) (Putative partitioning protein B)	parB YP_pMT112 YPMT1.67c	24	24	24			24	24	24	25	24	24	24	23					24			23			25	0.0458039	0	0	-0.434998	0
YP_1945L1P0_12_68957_70163	Q9RIC6	ParA homolog (Putative partitioning protein A)	YPMT1.68c											25	24			25			25	25		25		25			0	0	0.123003	0
YP_1945L1P0_12_74448_76212	Q9RIC3	Toxin	tox YPMT1.74	28	29	28	28	28	29	28	29	29	29	29	29	31	32	31	31	32	30	30	30	30	30	30	31	7.78384e-08	0	0	2.02	1
YP_1945L1P0_13_4815_5889	Q57159	Pesticin	pst YP_pPCP06 YPPCP1.05c	25	24		24	25	24	25	26	25	24	25	24	25	25	24	25	25	24							0.245467	0	0	-0.0238632	0
YP_1945L1P0_13_6665_7604	P17811	Coagulase/fibrinolysin (EC 3.4.23.48) (Plasminogen activator)	pla YPPCP1.07 YP_pPCP08	27	27	27	27	27	27	27	27	27	27	26	28	25	28	25	27	25	26	26	26	25	26	25	25	0.000177089	0	0	-1.25	1
YP_1945L1P0_2_103057_103297	Q7CLC9	Cell division protein ZapB	zapB YPO0093 y0045 YP_0097	25	25	26	25	25	26	25	26	26	25	26	26	27	27	28	27	28	27	26	27	26	26	26	27	1.26127e-07	0	0	1.31	1
YP_1945L1P0_2_1504_2497	Q8ZJT3	Aspartate--ammonia ligase (EC 6.3.1.1) (Asparagine synthetase A)	asnA YPO0003 y0003 YP_0003	28	28	28	27	28	28	28	28	26	27	28	28	28	28	28	28	28	29	28	28	28	28	28	28	0.00347751	0	0	0.494375	0
YP_1945L1P0_2_20512_20782	Q7CG24	Uncharacterized protein	y3814 YP_0015 YPO0013.1 YPO0013a	27	27	27	28	27	28	27	27	27	27	27	27	27	27	27	27	27	27	27	27	27	27	27	27	0.0682582	0	0	-0.0988096	0
YP_1945L1P0_2_20861_21848	Q7CG25	Putative homoserine kinase type II (Protein kinase fold) (Uncharacterized protein)	y3813 YP_0016 YPO0014	24	24	24	25		24	24	24	24	23	24	24	22	22	23	23	22	22	23		24	21			8.78892e-05	0	0	-1.38	1
YP_1945L1P0_2_21875_22499	Q9XBV2	Thiol:disulfide interchange protein DsbA	dsbA YPO0015 y3812 YP_0017																	21									0	0	0	0
YP_1945L1P0_2_22990_25789	Q7CG26	DNA polymerase I (EC 2.7.7.7)	polA y3811 YPO0017	24	24	25	24	24	24	24	24	24	24	24	24	25	24	24	25	24	25	24	25	25	25	24	24	0.00118471	0	0	0.322227	0
YP_1945L1P0_2_26907_27558	Q8ZJS0	Probable GTP-binding protein EngB	engB YPO0019 y3809 YP_0020	25	24	24	24	24	24	24	24	24	24	24	24	24	24	25	24	24	25	24	24	24	24		24	0.191805	0	0	0.0489021	0
YP_1945L1P0_2_29031_30405	Q0WKS1	Oxygen-independent coproporphyrinogen III oxidase	hemN YPO0021												23														0	0	0	0
YP_1945L1P0_2_33180_34590	Q74YC3	Glutamine synthetase (EC 6.3.1.2)	glnA YP_0025 YPO0024						24					24	24	26	28	28	27	28	26	25	26	26	25	26	27	0.000592234	0	0	2.56	1
YP_1945L1P0_2_340_781	Q7CLF0	Initiation of chromosome replication (Putative flavoprotein)	mioC fldA1 y0001 YP_0001 YPO0001												22														0	0	0	0
YP_1945L1P0_2_35151_36975	Q7CG28	Putative GTP-binding factor (Putative GTPase)	bipA y3803 YP_0027 YPO0026	31	31	31	31	31	31	31	31	31	31	31	31	31	30	30	30	30	31	31	31	31	31	31	31	2.27507e-05	0	0	-0.220381	0
YP_1945L1P0_2_37296_37887	Q7CG29	Predicted hydrolases of the HAD superfamily (Putative phosphatase) (Uncharacterized protein)	y3802 YP_0028 YPO0027	30	30	30	30	30	30	30	30	30	30	30	30	26	27	27	27	27	29	27	27	27	26	27	27	1.69666e-10	0	0	-2.98	1
YP_1945L1P0_2_41456_42380	Q7CLA6	Conserved membrane protein (Putative acetyltransferase)	y0109 YPO0032	23	23	23	23		23	23	23	23	23	24	24	24	23	24	23	23	24	24	24	24	24	24	24	0.000345319	0	0	0.464656	0
YP_1945L1P0_2_42514_44224	Q7CLA7	Possible exported protein (Uncharacterized protein)	y0108 YPO0033	25	25	25	25	25	25	24	25	25	25	25	25	25	24	24	25	25	25	25	24	24	24	24	24	0.00248892	0	0	-0.164331	0
YP_1945L1P0_2_47574_49656	Q7CLA9	ATP-dependent DNA helicase (EC 3.6.1.-) (DNA helicase)	recG y0105 YP_0037 YPO0036					21						23	23							23	23	23	23	23	23	0.0989312	0	0	0.486919	0
YP_1945L1P0_2_50354_52463	Q7CLB1	(P)ppGpp synthetase II (Guanosine-3',5'-bisbis(Diphosphate) 3'-pyrophosphydrolase) (EC 3.1.7.2)	spoT y0103 YP_0039 YPO0038											23				23		23			22	22		22			0	0	-0.347739	0
YP_1945L1P0_2_52482_52758	Q8ZJQ3	DNA-directed RNA polymerase subunit omega (RNAP omega subunit) (EC 2.7.7.6) (RNA polymerase omega subunit) (Transcriptase subunit omega)	rpoZ YPO0039 y0102 YP_0040	26	27	27	27	27	27	26	27	27	27	27	27	27	27	27	27	27	27	27	27	27	28	27	27	2.73499e-07	0	0	0.596206	0
YP_1945L1P0_2_52812_53436	Q8ZJQ2	Guanylate kinase (EC 2.7.4.8) (GMP kinase)	gmk YPO0040 y0101 YP_0041	25	25	25	25	24	25	24	24	24	24	24	24	24	23	24	24	23	24	23	24	24	23	24	24	2.52669e-06	0	0	-0.908785	0
YP_1945L1P0_2_56578_57442	Q7CLB4	Putative alpha helix protein (Uncharacterized protein) (Uncharacterized stress-induced protein)	y0098 YP_0044 YPO0043	25	24	24	25	24	25	25	24	24	24	25	24	25	25	25	24	24	24	24	24	25	24	25	25	0.15414	0	0	0.0690667	0
YP_1945L1P0_2_57568_58285	Q8ZJP8	Ribonuclease PH (RNase PH) (EC 2.7.7.56) (tRNA nucleotidyltransferase)	rph YPO0044 y0097 YP_0045																					25					0	0	0	0
YP_1945L1P0_2_58451_59099	Q8ZJP7	Orotate phosphoribosyltransferase (OPRT) (OPRTase) (EC 2.4.2.10)	pyrE YPO0045 y0096 YP_0046	26	26	26	25	26	26	26	26	26	25	26	26	27	27	26	26	27	27	26	26	26	26	26	26	0.00221307	0	0	0.454507	0
YP_1945L1P0_2_59951_60407	Q8ZJP5	Deoxyuridine 5'-triphosphate nucleotidohydrolase (dUTPase) (EC 3.6.1.23) (dUTP pyrophosphatase)	dut YPO0047 y0094 YP_0048	25	22	23	25	23	25	25	24	23	23	24	24	24	24	24	24	24	24	23	24	24	23	24	24	0.194675	0	0	0.13831	0
YP_1945L1P0_2_60387_61497	G0JDN6	Bifunctional phosphopantothenoylcysteine decarboxylase/phosphopantothenate synthase (EC 6.3.2.5)	A1122_04905												24	24			24										0	0	0.0972107	0
YP_1945L1P0_2_62729_62966	Q8ZJP2	50S ribosomal protein L28	rpmB YPO0050 y0091.1 YP_0051	25	26	25	26	26	26	27	26	24	26	26	26	25	25	25	25	25	25	25	25	25	25	26	25	0.00856824	0	0	-0.62957	0
YP_1945L1P0_2_63227_64037	Q8ZJP0	Formamidopyrimidine-DNA glycosylase (Fapy-DNA glycosylase) (EC 3.2.2.23) (DNA-(apurinic or apyrimidinic site) lyase MutM) (AP lyase MutM) (EC 4.2.99.18)	mutM fpg YPO0052 y0090 YP_0053										22																0	0	0	0
YP_1945L1P0_2_69058_69991	Q8ZJN4	ADP-L-glycero-D-manno-heptose-6-epimerase (EC 5.1.3.20) (ADP-L-glycero-beta-D-manno-heptose-6-epimerase) (ADP-glyceromanno-heptose 6-epimerase) (ADP-hep 6-epimerase) (AGME)	hldD htrM rfaD YPO0058 y0083 YP_0059	26	25	26	25	26	25	26	25	26	25	26	26	26	27	26	26	26	26	26	26	26	26	26	26	0.000171349	0	0	0.593019	0
YP_1945L1P0_2_70206_71448	Q0WKN3	2-amino-3-ketobutyrate coenzyme A ligase (EC 2.3.1.29)	kbl YPO0059	25			25			26		25	25	25				25		25			25	25			25	0.21128	0	0	0.0601328	0
YP_1945L1P0_2_71457_72483	Q8ZJN2	L-threonine 3-dehydrogenase (EC 1.1.1.103)	tdh YPO0060 y0080 YP_0061																						23				0	0	0	0
YP_1945L1P0_2_74958_76506	Q8ZJN0	2,3-bisphosphoglycerate-independent phosphoglycerate mutase (BPG-independent PGAM) (Phosphoglyceromutase) (iPGM) (EC 5.4.2.1)	gpmI YPO0064 y0077 YP_0064	25	26	26	25	26	25	26	26	26	26	26	25	26	26	26	26	26	26	25	26	26	26	26	26	0.00565532	0	0	0.271991	0
YP_1945L1P0_2_76902_77337	Q7CLB7	Putative membrane protein (Uncharacterized protein)	pspE1 y0076 YP_0065 YPO0065	25	25	25	25	25	25	25	25	25	25	26	26	26	25	25	26	25	26	26	26	26	26	26	26	0.00197974	0	0	0.322622	0
YP_1945L1P0_2_77791_78268	Q8ZJM7	Protein-export protein SecB	secB YPO0067 y0074 YP_0067	27	26	27	26	27	27	27	26	26	26	28	27	28	28	28	28	28	27	27	27	27	27	27	28	1.70944e-05	0	0	1.01	1
YP_1945L1P0_2_78267_79287	Q8ZJM6	Glycerol-3-phosphate dehydrogenase [NAD(P)+] (EC 1.1.1.94) (NAD(P)H-dependent glycerol-3-phosphate dehydrogenase)	gpsA YPO0068 y0073 YP_0068																					22					0	0	0	0
YP_1945L1P0_2_83659_84358	Q0WKM0	Two component system response regulatory protein	cpxR YPO0074	26	26	27	27	27	26	26	26	26	26	26	26	26	26	26	26	26	26	26	26	26	26	26	26	0.00892211	0	0	-0.183016	0
YP_1945L1P0_2_84531_85020	Q7CLC2	Putative exported protein (Putative solute-binding periplasmic protein of ABC transpoter)	cpxP y0066 YP_0075 YPO0075										21																0	0	0	0
YP_1945L1P0_2_88338_89322	Q8ZJL6	6-phosphofructokinase (Phosphofructokinase) (EC 2.7.1.11) (Phosphohexokinase)	pfkA YPO0078 y0059 YP_0080	29	29	29	29	29	29	29	29	29	29	29	29	30	30	30	30	30	30	30	30	30	30	30	30	1.69666e-10	0	0	0.636193	0
YP_1945L1P0_2_96219_96987	Q8ZJK9	Triosephosphate isomerase (TIM) (EC 5.3.1.1) (Triose-phosphate isomerase)	tpiA YPO0085 y0052 YP_0089	29	29	29	29	29	29	29	29	29	29	29	29	30	30	30	30	30	30	30	29	30	30	29	29	1.20795e-07	0	0	0.615406	0
YP_1945L1P0_3_102373_102961	Q7CFU4	FKBP-type peptidyl-prolyl cis-trans isomerase SlyD (PPIase) (EC 5.2.1.8) (Metallochaperone SlyD)	slyD YPO0193 y3975 YP_0191	26	26	25	25	26	26	26	26	25	26	27	27	27	27	27	27	26	27	27	27	27	27	27	27	6.62598e-07	0	0	1.09	1
YP_1945L1P0_3_103181_103400	B1JIU7	Protein SlyX	slyX YPK_0269												20														0	0	0	0
YP_1945L1P0_3_103714_104515	Q0WKB1	Peptidyl-prolyl cis-trans isomerase (EC 5.2.1.8)	fkpA YPO0195	24	24	24	24	23	25	24	24	24	24	24	24	25	28	28	25	28	25	24	24	24	24	24	26	0.00205819	0	0	1.45	1
YP_1945L1P0_3_106695_107070	Q8ZJB5	30S ribosomal protein S12	rpsL YPO0200 y3983 YP_0199										24																0	0	0	0
YP_1945L1P0_3_107166_107637	Q8ZJB4	30S ribosomal protein S7	rpsG YPO0201 y3984 YP_0200	28	27	28	27	28	27	28	27	27	27	28	28	28	27	27	27	27	28	27	27	27	27	27	27	0.162687	0	0	-0.0686352	0
YP_1945L1P0_3_108159_109839	Q8ZJB3	Elongation factor G (EF-G)	fusA YPO0202 y3985 YP_0201	32	32	32	32	32	32	32	32	32	32	32	32	32	32	32	32	32	32	32	32	32	32	32	32	0.00683259	0	0	0.116844	0
YP_1945L1P0_3_109911_111096	Q8ZAN8	Elongation factor Tu-B (EF-Tu-B)	tufB YPO3754 y0477 YP_3117	34	33	34	34	34	33	34	34	34	34	34	34	34	33	33	34	33	33	34	34	34	34	34	34	0.0782093	0	0	-0.114673	0
YP_1945L1P0_3_112217_112691	Q7CFU0	Bacterioferritin	bfr y3988 YP_0205 YPO0206													25	25	26	24	26		24	24	24	24	23	24		0	1	0	1
YP_1945L1P0_3_113104_113416	P67906	30S ribosomal protein S10	rpsJ YPO0209 y3989 YP_0206	27	27	27	26	26	27	27	27	26	27	27	27	27	27	27	27	27	27	28	28	28	28	28	28	9.90795e-05	0	0	0.678277	0
YP_1945L1P0_3_113448_114078	Q8ZJA9	50S ribosomal protein L3	rplC YPO0210 y3990 YP_0207	26	25	25	24	25	25	26	25	24	24	25	26	24	25	24	26	24		25	26	25	25	25	26	0.243956	0	0	0.0400434	0
YP_1945L1P0_3_114094_114700	P60730	50S ribosomal protein L4	rplD YPO0211 y3991 YP_0208	29	28	28	28	28	28	29	28	28	28	29	29	28	28	28	28	28	28	28	28	28	28	29	28	0.103566	0	0	-0.098503	0
YP_1945L1P0_3_115015_115840	P60436	50S ribosomal protein L2	rplB YPO0213 y3993 YP_0210	29	28	28	28	28	28	29	28	28	28	28	28	27	27	28	28	27	28	28	28	28	28	28	28	0.00807628	0	0	-0.402356	0
YP_1945L1P0_3_116147_116480	Q8ZJA7	50S ribosomal protein L22	rplV YPO0215 y3994 YP_0212	26	26	26	25	25	25	26	26	25	25	25	25	25	25	25	25	25	26	25	26	26	26	26	26	0.209385	0	0	0.0410222	0
YP_1945L1P0_3_116497_117196	Q8ZJA6	30S ribosomal protein S3	rpsC YPO0216 y3995 YP_0213	31	31	31	30	31	31	31	31	30	31	31	31	31	31	31	31	31	31	31	31	31	31	31	31	0.0100737	0	0	0.139098	0
YP_1945L1P0_3_117208_117619	Q8ZJA5	50S ribosomal protein L16	rplP YPO0217 y3996 YP_0214	28	28	28	28	28	28	28	28	28	28	28	28	28	28	28	28	28	28	28	28	28	28	28	28	0.00105427	0	0	0.268615	0
YP_1945L1P0_3_117618_117810	Q8ZJA4	50S ribosomal protein L29	rpmC YPO0218 y3998 YP_0215									25					24	24	25	24	24	24			24	24	24		0	0	-0.492787	0
YP_1945L1P0_3_117809_118064	Q8ZJA3	30S ribosomal protein S17	rpsQ YPO0219 y3998.1 YP_0216				25		25	25			25	24		24	24	24										0.00612055	0	0	-0.77818	0
YP_1945L1P0_3_118244_118616	Q7CFT7	50S ribosomal protein L14	rplN YPO0220 y3999 YP_0217	28	28	28	28	28	28	28	28	28	28	28	29	28	28	29	28	28	29	28	28	28	28	29	29	0.000799157	0	0	0.221672	0
YP_1945L1P0_3_118626_118941	Q8ZJA1	50S ribosomal protein L24	rplX YPO0221 y4000 YP_0218												22														0	0	0	0
YP_1945L1P0_3_118955_119495	Q8ZJA0	50S ribosomal protein L5	rplE YPO0222 y4001 YP_0219	30	30	30	29	30	30	30	30	30	30	30	30	30	30	30	30	30	30	30	30	30	30	30	30	2.21541e-05	0	0	0.415523	0
YP_1945L1P0_3_119508_119814	Q8ZJ99	30S ribosomal protein S14	rpsN YPO0222.1 y4002 YP_0220 YPO0222A												24														0	0	0	0
YP_1945L1P0_3_119847_120240	Q8ZJ98	30S ribosomal protein S8	rpsH YPO0223 y4003 YP_0221	25	26	25		25	25	25			25	26	25			26	25		24	26	24	24	24			0.0286499	0	0	-0.560656	0
YP_1945L1P0_3_120254_120788	Q7CFT4	50S ribosomal protein L6	rplF YPO0224 y4004 YP_0222	28	28	27	27	28	27	28	28	27	27	29	29	28	28	28	28	28	28	28	28	28	28	28	28	0.0682582	0	0	0.236943	0
YP_1945L1P0_3_120797_121151	Q8ZJ96	50S ribosomal protein L18	rplR YPO0225 y4006 YP_0223	25	24	24	24		24	25	24						24		23		24							0.00587376	0	0	-0.936073	0
YP_1945L1P0_3_121165_121669	Q8ZJ95	30S ribosomal protein S5	rpsE YPO0226 y4007 YP_0224	28	28	28	27	28	28	28	28	28	28	28	29	28	28	28	29	28	28	29	29	29	29	29	29	1.14039e-05	0	0	0.606065	0
YP_1945L1P0_3_121671_121851	Q7CFT2	50S ribosomal protein L30	rpmD YPO0227 y4008 YP_0225	25				25		25				25	25														0	0	0	0
YP_1945L1P0_3_121854_122289	Q8ZJ93	50S ribosomal protein L15	rplO YPO0228 y4009 YP_0226	28	28	28	28	28	28	28	28	28	28	29	29	28	28	28	28	28	29	28	28	28	29	29	28	0.0990641	0	0	0.0920031	0
YP_1945L1P0_3_122296_123628	Q7CFT0	Protein translocase subunit SecY	prlA secY y4010 YP_0227 YPO0229	25	26	25	25	25	25	25	25	25	25	25	25	24	24	24	26	25	25	25	25	25	25	25	25	0.00602444	0	0	-0.456301	0
YP_1945L1P0_3_123925_124282	Q8ZJ90	30S ribosomal protein S13	rpsM YPO0231 y4012 YP_0229	27	27	27	27	27	27	27	27	27	27	27	27	25	25	25	26	25	26	26	26	26	26	26	26	1.93289e-07	0	0	-1.18	1
YP_1945L1P0_3_124298_124688	Q8ZJ89	30S ribosomal protein S11	rpsK YPO0232 y4013 YP_0230	25	24	24	25	25	25	25	25	24	24	25	25	25	24	25	24	25	25	25	25	25	25	25	25	0.139044	0	0	0.103529	0
YP_1945L1P0_3_124718_125339	Q8ZJ88	30S ribosomal protein S4	rpsD YPO0233 y4014 YP_0231	29	29	29	28	29	29	29	29	28	29	29	29	29	29	29	29	29	29	29	29	29	29	29	29	0.207984	0	0	-0.0401609	0
YP_1945L1P0_3_125364_126354	Q8ZJ87	DNA-directed RNA polymerase subunit alpha (RNAP subunit alpha) (EC 2.7.7.6) (RNA polymerase subunit alpha) (Transcriptase subunit alpha)	rpoA YPO0234 y4015 YP_0232	30	30	30	30	30	30	30	30	30	30	30	30	30	30	30	30	30	30	30	30	30	30	30	30	0.217099	0	0	-0.0224663	0
YP_1945L1P0_3_126394_126784	Q7CFS8	50S ribosomal protein L17	rplQ YPO0235 y4016 YP_0233	26	26	26	25	26	26	26	26	26	26	27	27	26	26	26	26	26	26	26	26	26	27	27	26	0.0192126	0	0	0.311382	0
YP_1945L1P0_3_128053_128467	Q8ZJ83	Large-conductance mechanosensitive channel	mscL YPO0238 y4019 YP_0236											24	24	24	24	24			25	25	24	24	24	24	24		0	0	-0.0126099	0
YP_1945L1P0_3_130037_131327	Q8ZJ81	Ribosomal RNA small subunit methyltransferase B (EC 2.1.1.176) (16S rRNA m5C967 methyltransferase) (rRNA (cytosine-C(5)-)-methyltransferase RsmB)	rsmB rrmB sun YPO0240 y4021 YP_0238	23	23	23	22		23	22	23	23	23	23	22														1	0	0	1
YP_1945L1P0_3_135768_136590	Q8ZJ74	Shikimate dehydrogenase (EC 1.1.1.25)	aroE YPO0246 y4028 YP_0245	23	23	23	23	23	23	23	23	23	23	24	24	24	24	24	24	24	24	24	24	24	24	24	24	5.69415e-06	0	0	0.681526	0
YP_1945L1P0_3_142181_144140	Q8D1G8	Acetyl-coenzyme A synthetase (AcCoA synthetase) (Acs) (EC 6.2.1.1) (Acetate--CoA ligase) (Acyl-activating enzyme)	acs YPO0253 y0510 YP_0406	24	24	24	24	24	24	24	24	24	24	24	25	25	25	25	25	25	25	25	25	25	25	25	25	4.1148e-07	0	0	0.476372	0
YP_1945L1P0_3_16809_19245	Q7CL18	Aspartokinase II and homoserine dehydrogenase II (Bifunctional aspartokinase/homoserine dehydrogenase II) (EC 2.7.2.4)	metL y0303 YP_0118 YPO0116		26							26		25	26	25	25	25	25	25	25	25	25	25	25	25	25	0.000753192	0	0	-0.462396	0
YP_1945L1P0_3_173284_174322	Q56990	Hemin transport protein HmuS	hmuS YPO0282 y0542 YP_0437	27	27	27	27	27	27	27	27	27	27	27	27	27	27	27	27	27	27	27	27	28	27	27	27	1.79266e-05	0	0	0.413616	0
YP_1945L1P0_3_176885_177536	Q56987	OrfY protein in hemin uptake locus (Predicted nucleoside-diphosphate-sugar epimerases) (Uncharacterized protein)	y0545 YP_0440 YPO0284	26	25	26	26	26	26	26	26	26	26	26	26	26	26	26	26	26	25	26	26	26	26	26	26	0.165584	0	0	-0.0703342	0
YP_1945L1P0_3_177569_178079	Q7CKR1	OrfX protein in hemin uptake locus (Uncharacterized protein)	y0546 YPO0285	25	25	24		24	24	25	24	24	24	25	25	24	25	25	24	25	24	23	24	24	23	24	24	0.0409564	0	0	-0.45327	0
YP_1945L1P0_3_178111_179425	Q7CKR0	Putative coproporphyrinogen III oxidase (Uncharacterized protein)	y0547 YPO0286											22	22	23	23	23	22	23	22	21	22	22	21	22	22		0	0	0.405105	0
YP_1945L1P0_3_182724_183804	Q7CKQ6	Uncharacterized protein	y0551 YP_0448 YPO0290	25	25	25	25	25	25	25	25	25	25	26	25		24	24	24	24	25	24	24		24	24	25	1.87495e-07	0	0	-1.12	1
YP_1945L1P0_3_183796_184609	Q0WK15	Uncharacterized protein	YPO0291	24	24	25			25	25	25	25	24	24															1	0	0	1
YP_1945L1P0_3_184601_185738	Q7CKQ5	Uncharacterized protein	y0553 YP_0450 YPO0292											23	23	22	22	22	22	22	23	22	22	22	22	22	22		0	0	-0.713342	0
YP_1945L1P0_3_187086_187680	Q0WK12	Tellurium resistance protein	terZ YPO0294	28	28	28	28	28	28	28	28	28	28	27	27	27	27	27	27	27	28	27	27	28	27	27	27	3.97814e-06	0	0	-0.529966	0
YP_1945L1P0_3_187679_188864	I8AM10	Tellurium resistance family protein	YPPY11_0500	24	24	24	24		24	24	24	24	24	25	25														1	0	0	1
YP_1945L1P0_3_188896_189352	Q7CKQ3	Putative tellurium resistance protein (Tellurite resistance protein)	terB y0557 YP_0454 YPO0296	27	28	28	28	27	28	27	28	28	28	27	27	28	28	28	28	27	28	28	28	28	28	27	27	0.0648817	0	0	0.142848	0
YP_1945L1P0_3_189373_190411	Q74XG9	Tellurium resistance protein	terC1 terC YP_0455 YPO0297	24	24	24				24	24	23	24	24	25	25		25			25	25						0.000798455	0	0	1.19	1
YP_1945L1P0_3_190474_191053	Q0WK08	Tellurium resistance protein	terD YPO0298	24	25	24	24	24	25	23	24	24	25	24	24	26	28	27	25	28	26	25	25	25	25	25	26	9.52954e-05	0	0	1.67	1
YP_1945L1P0_3_191236_191812	Q7CKQ2	Putative tellurium resistance protein (Tellurium resistance protein)	terE y0560 YP_0457 YPO0299	27	26	27	27	27	27	27	27	28	28	27	27	27	28	27	27	28	26	26	26	26	26	27	27	0.0182045	0	0	-0.514602	0
YP_1945L1P0_3_207434_207959	Q8ZJ20	Chorismate--pyruvate lyase (CL) (CPL) (EC 4.1.3.40)	ubiC YPO0310 y0568 YP_0466																		23								0	0	0	0
YP_1945L1P0_3_209171_211649	Q8ZJ18	Glycerol-3-phosphate acyltransferase (GPAT) (EC 2.3.1.15)	plsB YPO0312 y0570 YP_0468	26	26	26	26	26	26	26	26	26	26	26	25	25	25	25	25	25	26	25	25	25	25	25	25	1.7049e-05	0	0	-0.417072	0
YP_1945L1P0_3_213047_213566	Q0WJZ2	Putative regulatory protein	YPO0315										24	25	24	25	25	25	25	25	25	25	25	25	25	25	25	0.00245263	0	0	0.289082	0
YP_1945L1P0_3_215927_216911	Q0WJY9	Quinone oxidoreductase (EC 1.6.5.5)	b4051 YPO0319	26	26	26	26	26	26	26	26	26	26	26	26	26	26	26	27	27	27	26	26	26	26	26	26	0.00277929	0	0	0.302351	0
YP_1945L1P0_3_217242_218649	Q7CKP2	Replicative DNA helicase (EC 3.6.1.-)	dnaB b4052 y0577 YP_0475 YPO0320							22																			0	0	0	0
YP_1945L1P0_3_218745_219825	Q8ZJ10	Alanine racemase 1 (EC 5.1.1.1)	alr1 alr YPO0321 y0578 YP_0476	22	22		22		22	22	23	22	22	22	22														1	0	0	1
YP_1945L1P0_3_220010_221204	Q7CKP1	Aromatic-amino-acid aminotransferase (EC 2.6.1.57) (Tyrosine aminotransferase)	tyrB y0579 YP_0477 YPO0322	25	25	25	24	25	24	25	25	25	25	25	25	26	26	26	26	26	26	26	26	26	26	26	26	1.54233e-08	0	0	0.990797	0
YP_1945L1P0_3_22094_22853	Q7CFX9	Glycerol-3-phosphate repressor protein (Repressor of the glp operon)	glpR glpR1 y3897 YP_0122 YPO0120	25	24	25	25	24	25	24	25	25	25	25	25	25	25	25	25	25	25	25	25	25	25	25	25	0.0618005	0	0	0.0862549	0
YP_1945L1P0_3_222182_225026	Q8ZJ07	UvrABC system protein A (UvrA protein) (Excinuclease ABC subunit A)	uvrA YPO0324 y0580 YP_0479												27							26							0	0	-0.717579	0
YP_1945L1P0_3_225483_226032	Q8ZJ06	Single-stranded DNA-binding protein (SSB) (Helix-destabilizing protein)	ssb YPO0325 y0582 YP_0480	26	26	27	26	26	26	26	26	26	26	27	27	27	27	27	27	27	27	27	27	27	27	27	27	2.79269e-05	0	0	0.572398	0
YP_1945L1P0_3_239721_240297	Q74XD8	Putative TetR-family regulatory protein	acrR1 YP_0494 YPO0341									24		23						24									0	0	0.343901	0
YP_1945L1P0_3_24445_27157	Q8ZJI2	HTH-type transcriptional regulator MalT (ATP-dependent transcriptional activator MalT)	malT YPO0123 y3900 YP_0125											21															0	0	0	0
YP_1945L1P0_3_247850_249152	Q7CKM9	Anaerobic C-4-dicarboxylate symporter (Anaerobic C4-dicarboxylate transporter)	dcuA b4138 y0605 YPO0347												21														0	0	0	0
YP_1945L1P0_3_249271_250708	Q0WJW2	Aspartate ammonia-lyase (EC 4.3.1.1)	aspA YPO0348	28	28	28	28	28	28	28	28	28	28	28	28	29	29	29	29	28	29	28	28	28	28	28	29	1.31292e-06	0	0	0.506781	0
YP_1945L1P0_3_251131_251734	Q0WJW1	Putative membrane protein	YPO0349		21																								0	0	0	0
YP_1945L1P0_3_251988_252282	Q8ZIY4	10 kDa chaperonin (GroES protein) (Protein Cpn10)	groS groES mopB YPO0350 y0608 YP_0505		25										25	25	25	25	25	25	26		25	25		25	25		0	0	-0.00668589	0
YP_1945L1P0_3_252328_253975	Q8ZIY3	60 kDa chaperonin (GroEL protein) (Protein Cpn60)	groL groEL mopA YPO0351 y0609 YP_0506	30	30	29	30	30	30	30	29	31	30	30	31	31	32	32	31	32	31	31	31	31	31	31	32	4.56941e-07	0	0	1.54	1
YP_1945L1P0_3_256345_256912	Q8ZIY0	Elongation factor P (EF-P)	efp YPO0354 y0612 YP_0510	26	27	26	26	26	27	27	26	26	26	27	27	27	27	27	27	27	27	28	27	27	27	27	27	1.35138e-07	0	0	1.03	1
YP_1945L1P0_3_258720_259113	Q8ZIX7	Fumarate reductase subunit C (Fumarate reductase 15 kDa hydrophobic protein)	frdC YPO0358 y0615 YP_0513												21														0	0	0	0
YP_1945L1P0_3_259129_259864	Q7CKM7	Fumarate reductase iron-sulfur protein (EC 1.3.99.1) (Fumarate reductase, anaerobic, iron-sulfur protein subunit)	frdB b4153 y0616 YP_0514 YPO0359	25	25	26	26	23	26	26	26	26	25	25	25	25	25	26	25	26	25	24	25	26	24	26	26	0.244093	0	0	-0.0331256	0
YP_1945L1P0_3_259856_261680	Q7CKM6	Fumarate reductase flavoprotein subunit (EC 1.3.99.1) (Fumarate reductase, anaerobic, flavoprotein subunit)	frdA b4154 y0617 YP_0515 YPO0360	26	26	26	26	26	26	26	26	26	26	26	26	27	27	26	26	26	26	26	26	26	26	26	26	0.00845018	0	0	0.263754	0
YP_1945L1P0_3_262137_263115	Q8ZIX3	Elongation factor P--(R)-beta-lysine ligase (EF-P--(R)-beta-lysine ligase) (EC 6.3.1.-) (EF-P post-translational modification enzyme A) (EF-P-lysine lysyltransferase)	epmA yjeA YPO0362 y0618 YP_0517	23					24	23	23	24																	0	0	0	0
YP_1945L1P0_3_263235_266577	Q7CKM5	Putative membrane transport protein (Putative periplasmic binding transport protein)	y0619 YPO0363	24	23	23				23	23	23	23	23	23	23	23	23	23	23	23	23	22	23	22	22	22	8.09196e-05	0	0	-0.585905	0
YP_1945L1P0_3_266618_267500	Q8ZIX1	Phosphatidylserine decarboxylase proenzyme (EC 4.1.1.65) [Cleaved into: Phosphatidylserine decarboxylase alpha chain; Phosphatidylserine decarboxylase beta chain]	psd YPO0364 y0620 YP_0519	26	26	26	26	26	26	26	26	26	26	26	26	26	26	26	26	26	26	26	26	26	26	26	25	9.01097e-05	0	0	-0.388646	0
YP_1945L1P0_3_269076_269622	Q8ZIW9	Oligoribonuclease (EC 3.1.-.-)	orn YPO0366 y0623 YP_0521	25	25	25	25	25	25	25	25	25	25	25	25	25	25	25	25	25	25	25	25	25	25	25	25	0.0291482	0	0	0.102745	0
YP_1945L1P0_3_273325_273796	Q7CKM2	Predicted ATPase or kinase (Uncharacterized protein)	y0626 YP_0525 YPO0369											24															0	0	0	0
YP_1945L1P0_3_275732_277640	Q8ZIW4	DNA mismatch repair protein MutL	mutL YPO0371 y0628 YP_0527																				22						0	0	0	0
YP_1945L1P0_3_277632_278574	Q8ZIW3	tRNA dimethylallyltransferase (EC 2.5.1.75) (Dimethylallyl diphosphate:tRNA dimethylallyltransferase) (DMAPP:tRNA dimethylallyltransferase) (DMATase) (Isopentenyl-diphosphate:tRNA isopentenyltransferase) (IPP transferase) (IPPT) (IPTase)	miaA YPO0372 y0629 YP_0528											23										22					0	0	-0.805162	0
YP_1945L1P0_3_278689_278995	Q8ZIW2	Protein hfq (HF-1) (Host factor-I protein) (HF-I) (Yersinia multiple regulator) (Yersinia regulator for pleiotropic phenotype)	hfq ymr YPO0373 y0630 YP_0529												24														0	0	0	0
YP_1945L1P0_3_279093_280380	Q7CKM1	GTPase HflX (GTP-binding protein HflX)	hflX y0632 YP_0530 YPO0374	24	25	25	25	25	24	25	24	24	25	25	24	25	25	25	25	25	25	24	24	25	24	25	24	0.193062	0	0	0.0324603	0
YP_1945L1P0_3_280620_281880	Q7CKM0	Putative membrane protein (Putative protease specific for phage lambda cII repressor)	hflK hflA y0633 YP_0531 YPO0375	29	29	29	29	29	29	29	29	29	29	29	29	29	29	29	29	29	29	29	29	29	29	29	29	0.220601	0	0	0.0175676	0
YP_1945L1P0_3_281883_282888	Q7CKL9	Protein HflC	hflC hflA hflC1 y0634 YP_0532 YPO0376	29	29	29	29	29	29	29	29	29	29	29	29	29	29	29	29	29	29	29	29	29	29	29	29	0.0136139	0	0	0.133018	0
YP_1945L1P0_3_283359_284658	Q8ZIV7	Adenylosuccinate synthetase (AMPSase) (AdSS) (EC 6.3.4.4) (IMP--aspartate ligase)	purA YPO0378 y0635 YP_0534	25	25	25	25	25	26	26	26	25	25	26	26	26	26	26	26	26	25	26	26	27	26	26	26	0.000138864	0	0	0.638326	0
YP_1945L1P0_3_285692_288227	Q7CKL8	Ribonuclease R (RNase R) (EC 3.1.13.1)	vacB rnr y0637 YP_0536 YPO0380	27	27	27	27	27	27	26	27	27	27	27	27	28	27	27	27	28	27	28	27	27	28	27	27	2.36122e-06	0	0	0.561552	0
YP_1945L1P0_3_288345_289086	Q8ZIV4	23S rRNA (guanosine-2'-O-)-methyltransferase RlmB (EC 2.1.1.185) (23S rRNA (guanosine2251 2'-O)-methyltransferase) (23S rRNA Gm2251 2'-O-methyltransferase)	rlmB spoU YPO0381 y0638 YP_0537	25	25	25	26	25	26	25	25	25	25	25	25	25	25	25	25	25	25	25	25	25	25	25	25	0.0309854	0	0	-0.144136	0
YP_1945L1P0_3_315915_316206	Q7CG46	Autoinducer 2-degrading protein LsrG (AI-2-degrading protein LsrG)	lsrG YPO0407 y3774 YP_3774													22	23						24	24			24		0	0	0	0
YP_1945L1P0_3_316269_317145	Q7CG47	Uncharacterized aldolase LsrF (EC 4.1.2.-)	lsrF YPO0408 y3773 YP_3773	25	25	25	24	25	26	25	25	26	25	26	26	27	26	26	26	26	25	26	26	26	26	26	26	4.17124e-05	0	0	0.932098	0
YP_1945L1P0_3_32316_32892	Q8ZJI0	Fe/S biogenesis protein NfuA	nfuA YPO0127 y3903 YP_0128	26	26	25	25	25	25	25	25	25	25	25	25	26	25	25	25	24	25	26	26	25	26	25	25	0.202359	0	0	-0.0534312	0
YP_1945L1P0_3_325356_326520	Q0WJP6	Putative lipopolysaccharide core biosynthesis protein	YPO0416	25	25	25	25	25	25	25	25	25	25	25	25	25	25	25	25	25	25	25	25	25	25	25	25	0.150146	0	0	0.0310188	0
YP_1945L1P0_3_33739_34516	Q74Y45	Pimelyl-[acyl-carrier protein] methyl ester esterase (EC 3.1.1.85) (Biotin synthesis protein BioH) (Carboxylesterase BioH)	bioH YPO0129 y3908 YP_0130														23												0	0	0	0
YP_1945L1P0_3_338450_339494	Q7CG56	Ribosomal RNA small subunit methyltransferase C (EC 2.1.1.172) (16S rRNA m2G1207 methyltransferase) (rRNA (guanine-N(2)-)-methyltransferase RsmC)	rsmC YPO0427 y3753 YP_3754	25	25	25	25	25	25	25	25	25	25	25	26	25	25	25	25	25	26	25	25	25	25	25	25	0.00892211	0	0	0.137889	0
YP_1945L1P0_3_340610_342200	Q8ZIR0	Peptide chain release factor 3 (RF-3)	prfC YPO0430 y3749 YP_3751	24	24	25	25	24	24	25	25	25	24	25	25	25	26	25	26	26	25	26	26	25	26	26	25	4.8997e-06	0	0	0.816571	0
YP_1945L1P0_3_348020_348818	Q8ZIQ4	Deoxyribose-phosphate aldolase 2 (DERA 2) (EC 4.1.2.4) (2-deoxy-D-ribose 5-phosphate aldolase 2) (Phosphodeoxyriboaldolase 2) (Deoxyriboaldolase 2)	deoC2 YPO0436 y3743 YP_3745	25	25	26	25	26	25	25	25	25	25	25	25	26	26	25	26	26	25	25	25	25	25	25	25	0.0612229	0	0	0.166541	0
YP_1945L1P0_3_350388_351612	Q8ZIQ3	Phosphopentomutase (EC 5.4.2.7) (Phosphodeoxyribomutase)	deoB YPO0439 y3741 YP_3743	26	26	26	26	26	27	26	26	26	26	26	26	26	26	26	26	26	26	26	26	26	26	26	25	0.000865299	0	0	-0.300207	0
YP_1945L1P0_3_351736_352456	Q8ZIQ2	Purine nucleoside phosphorylase DeoD-type (PNP) (EC 2.4.2.1)	deoD YPO0440 y3740 YP_3742	25	25			25	25	25	25	25	25	25	25	25	25	25	25	26	25	25	25	25	25	25	25	0.0173408	0	0	0.217483	0
YP_1945L1P0_3_353500_354481	Q7CG61	3-phosphoserine phosphatase (Phosphoserine phosphatase) (EC 3.1.3.3)	serB b4388 serB3 y3738 YP_3740 YPO0442	25	25	25	25	25	25	25	25	25	25	25	25	26	25	25	25	25	26	25	25	25	26	25	25	0.0038479	0	0	0.196757	0
YP_1945L1P0_3_35385_37701	Q74Y42	Ferrous iron transport protein B	feoB YP_0133 YPO0132											23	22	23	23	22	23	23	23	22	22	23	22	22	22		0	0	-0.0546037	0
YP_1945L1P0_3_354568_355951	Q7CG62	DNA repair protein radA	sms b4389 radA y3737 YP_3739 YPO0443																					25					0	0	0	0
YP_1945L1P0_3_369943_370591	Q8ZIP0	Probable phosphoglycerate mutase GpmB (EC 5.4.2.1) (PGAM) (Phosphoglyceromutase)	gpmB YPO0455 y3724 YP_3728	24					24			24	24	23															0	0	0	0
YP_1945L1P0_3_370587_371454	Q7CG68	Putative right origin-binding protein (Right origin-binding protein)	rob y3723 YP_3727 YPO0456	24	24	24	24	24	24	24	24	24	24	24	24	24	24	24	24	24	24	24	24	24	24	24	24	0.0672723	0	0	0.0515596	0
YP_1945L1P0_3_371679_372147	Q7CG69	Protein CreA (Catabolite regulation protein A)	creA y3722 YP_3726 YPO0457	25	25	25	25	25	25	25	26	25	25	24	25		25				25								0	0	-0.0167189	0
YP_1945L1P0_3_372320_373037	Q7CG70	Aerobic respiration control protein (Negative response regulator of genes in aerobic pathways, sensors, ArcB and CpxA)	arcA y3721 YP_3725 YPO0458	26	26	26	26	26	26	26	26	25	26	26	25	26	25	26	25	26	26	25	25	25	25	25	25	0.0494246	0	0	-0.104604	0
YP_1945L1P0_3_374140_376600	Q0WJK7	Bifunctional aspartokinase/homoserine dehydrogenase I (EC 2.7.2.4)	thrA YPO0459																23		23								0	0	0	0
YP_1945L1P0_3_377535_378825	Q7CG71	Threonine synthase (EC 4.2.3.1)	thrC y3715 YP_3721 YPO0461	27	27	27	27	27	27	27	27	27	27	27	27	28	27	27	27	27	27	27	27	27	27	27	27	0.214585	0	0	-0.0261972	0
YP_1945L1P0_3_379641_380418	Q8ZIN3	UPF0246 protein YPO0462/y3714/YP_3720	YPO0462 y3714 YP_3720	25	24	24	24	25	24	24	24	25	25	25	25	26	25	26	26	26	25	26	26	26	26	26	25	1.5088e-07	0	0	1.13	1
YP_1945L1P0_3_380949_381903	Q8ZIN2	Transaldolase (EC 2.2.1.2)	tal talB YPO0463 y3712 YP_3718	29	29	29	29	29	29	29	29	29	29	29	29	30	29	29	30	29	30	29	29	29	30	29	29	0.0441867	0	0	0.14055	0
YP_1945L1P0_3_382190_382778	Q7CG72	Molybdopterin biosynthesis protein (Putative molybdochetalase)	mog chlG mogA y3710 YP_3716 YPO0464											20	20	20	21	20		20		19	20	20	19		20		0	0	-0.055564	0
YP_1945L1P0_3_38543_40919	Q7CFX1	Predicted RNA binding protein, Contains S1 domain (Uncharacterized protein)	y3913 YP_0135 YPO0134	26	27	26	26	26	27	26	26	27	26	27	27	27	27	27	27	27	27	27	27	27	27	27	27	7.78974e-07	0	0	0.572499	0
YP_1945L1P0_3_388084_389995	Q8ZIM7	Chaperone protein DnaK (HSP70) (Heat shock 70 kDa protein) (Heat shock protein 70)	dnaK YPO0468 y3706 YP_3712	29	28	29	29	29	29	29	29	30	29	29	29	29	30	29	29	30	29	29	29	29	29	29	29	0.198125	0	0	0.0575267	0
YP_1945L1P0_3_390106_391246	Q8ZIM6	Chaperone protein DnaJ	dnaJ YPO0469 y3705 YP_3711	26	26	26	26	26	26	26	26	26	26	26	26	25	24	26	26	26	25	25	26	25	25	25	26	0.000517853	0	0	-0.575499	0
YP_1945L1P0_3_391488_392673	Q7CG77	Na(+)/H(+) antiporter NhaA (Sodium/proton antiporter NhaA)	nhaA YPO0470 y3704 YP_3710		24				25		26	25		23	26					22									0	0	-2.98284	0
YP_1945L1P0_3_392802_393702	Q7CG78	Transcriptional activator of nhaA (Transcriptional activator protein NhaR)	nhaR antO y3703 YP_3709 YPO0471	26	25	26	26	26	26	26	26	26	26	26	26	26	26	26	25	26	25	26	26	26	25	26	26	0.124523	0	0	-0.141256	0
YP_1945L1P0_3_393832_394018	Q8ZIM3	30S ribosomal protein S20	rpsT YPO0472 y3702 YP_3708												20														0	0	0	0
YP_1945L1P0_3_395480_398297	Q8ZIM0	Isoleucine--tRNA ligase (EC 6.1.1.5) (Isoleucyl-tRNA synthetase) (IleRS)	ileS YPO0475 y3700 YP_3705	28	29	28	28	28	28	28	28	28	28	29	28	29	29	29	29	29	29	28	28	29	29	28	28	0.000653872	0	0	0.214773	0
YP_1945L1P0_3_399312_400266	P58680	4-hydroxy-3-methylbut-2-enyl diphosphate reductase (EC 1.17.1.2)	ispH lytB YPO0477 y3697 YP_3702											23	23	22	23			23	24		24	24	23	24	23		0	0	0.0217723	0
YP_1945L1P0_3_402825_404028	Q8ZIL5	Carbamoyl-phosphate synthase small chain (EC 6.3.5.5) (Carbamoyl-phosphate synthetase glutamine chain)	carA YPO0481 y3693 YP_3698	26	26	26	26	26	26	26	26	26	27	26	26	26	27	26	29	27	27	29	29	29	29	29	28	0.000128237	0	0	1.59	1
YP_1945L1P0_3_404043_407277	Q8ZIL4	Carbamoyl-phosphate synthase large chain (EC 6.3.5.5) (Carbamoyl-phosphate synthetase ammonia chain)	carB YPO0482 y3692 YP_3697	28	28	28	28	28	28	28	28	28	28	28	28	29	29	29	31	29	29	31	31	31	31	31	30	2.10522e-05	0	0	1.66	1
YP_1945L1P0_3_409844_410327	Q7CG83	Dihydrofolate reductase (EC 1.5.1.3)	folA y3688 YP_3693 YPO0486																		22								0	0	0	0
YP_1945L1P0_3_413710_414529	Q8ZIK5	Ribosomal RNA small subunit methyltransferase A (EC 2.1.1.182) (16S rRNA (adenine(1518)-N(6)/adenine(1519)-N(6))-dimethyltransferase) (16S rRNA dimethyladenosine transferase) (16S rRNA dimethylase) (S-adenosylmethionine-6-N', N'-adenosyl(rRNA) dimethyltransferase)	rsmA ksgA YPO0492 y3683 YP_3687	24	24	24	24	23	24	24	24	24	24	24	24	24	24	25	24	24	25				24	24		0.146132	0	0	0.120286	0
YP_1945L1P0_3_414521_415517	P58719	4-hydroxythreonine-4-phosphate dehydrogenase (EC 1.1.1.262) (4-(phosphohydroxy)-L-threonine dehydrogenase)	pdxA YPO0493 y3682 YP_3686												21														0	0	0	0
YP_1945L1P0_3_415500_416805	Q7CG87	Chaperone SurA (Peptidyl-prolyl cis-trans isomerase SurA) (PPIase SurA) (EC 5.2.1.8) (Rotamase SurA)	surA YPO0494 y3681 YP_3685												22			22	22	22	22	21	22	22		22	22		0	0	-0.643162	0
YP_1945L1P0_3_416872_419125	Q8ZIK3	LPS-assembly protein LptD (Organic solvent tolerance protein)	lptD imp ostA YPO0495 y3680 YP_3684	26	26	26	26	26	26	26	26	26	26	26	26	26	26	25	26	26	26	25	25	25	26	25	25	0.00574133	0	0	-0.235072	0
YP_1945L1P0_3_42103_42823	Q7CFX0	Response regulator (Sensor, EnvZ) (Transcriptional regulatory protein)	ompR kmt ompR1 y3916 YP_0137 YPO0136	27	28	27	27	28	27	27	28	28	27	27	28	27	27	27	27	27	27	27	27	27	27	27	27	0.0613618	0	0	-0.0785278	0
YP_1945L1P0_3_422373_423117	Q7CG89	Uncharacterized protein	y3677 YP_3681 YPO0498	27	27	27	27	27	27	27	27	27	27	27	28	24	24	24	24	23	27	24	23	23	24	24	24	9.5838e-10	0	0	-3.17	1
YP_1945L1P0_3_423446_424460	Q7CG90	Uncharacterized protein	y3676 YP_3680 YPO0499	28	28	28	27	28	28	28	28	28	28	27	27	23	24	24	24	23	26	24	23	23		24	24	2.4584e-11	0	0	-3.83	1
YP_1945L1P0_3_424470_425031	Q7CG91	Uncharacterized protein	y3675 YP_3679 YPO0500	31	31	31	31	31	31	31	31	31	31	31	31	27	27	28	28	27	30	28	27	27	26	28	28	3.90022e-10	0	0	-3.13	1
YP_1945L1P0_3_425039_426542	Q0WCX2	Uncharacterized protein	YPO2938	32	32	32	32	32	32	32	32	32	32	32	32	29	29	29	29	29	32	29	29	29	28	30	30	4.59676e-10	0	0	-2.89	1
YP_1945L1P0_3_426704_427223	Q7CG93	Uncharacterized protein	y3673 YP_3677 YPO0502	29	30	30	30	30	30	29	29	30	30	30	30	28	28	28	28	28	30	28	28	27	27	28	28	9.06252e-07	0	0	-1.45	1
YP_1945L1P0_3_427772_429617	Q7CG95	Uncharacterized protein	y3671 YP_3675 YPO0504	25	25	25	25		25	24	25	25	25	25	25	24	24	24		24	25		24			24	24	1.35791e-07	0	0	-1.1	1
YP_1945L1P0_3_430610_433199	Q7CG96	Putative ATP-dependent protease (Putative Clp ATPase)	clpB2 clpB y3669 YP_3673 YPO0506	31	31	31	31	31	31	31	31	31	31	31	31	28	28	28	28	27	30	28	28	27	27	28	28	4.23175e-10	0	0	-3.21	1
YP_1945L1P0_3_433302_435651	Q7CG97	Uncharacterized protein	vgrG5 y3668 YP_3672 YPO0507	27	27	27	28	26	28	27	27	27	27	26	26	25	25	24	23	24	25	23	25	25	24	25	24	1.72762e-07	0	0	-2.42	1
YP_1945L1P0_3_440596_441952	Q0WJF1	Uncharacterized protein	YPO0513	26	26	26	26	26	26	26	26	26	25	26	26	24	23	23	23	24	25	23	23	23	24	24	23	1.34575e-10	0	0	-2.33	1
YP_1945L1P0_3_44306_45926	Q8ZJG9	Phosphoenolpyruvate carboxykinase [ATP] (PEP carboxykinase) (PEPCK) (EC 4.1.1.49) (Phosphoenolpyruvate carboxylase)	pckA YPO0138 y3918 YP_0139	25	24	25	25	25	25	25	25	25	25	25	25	25	25	25	25	25	25	25	25	25	25	25	25	0.166942	0	0	-0.0612822	0
YP_1945L1P0_3_447691_450598	Q8ZII0	RNA polymerase-associated protein RapA (EC 3.6.4.-) (ATP-dependent helicase HepA)	rapA hepA YPO0517 y3656 YP_3662	26	25	26	26	25	26	25	26	25	25	25	25	26	26	25	26	26	25	25	25	25	25	25	25	0.0116758	0	0	-0.236082	0
YP_1945L1P0_3_46122_47004	Q8ZJG8	33 kDa chaperonin (Heat shock protein 33 homolog) (HSP33)	hslO YPO0139 y3919 YP_0140	25	25	25	24	25	25	25	25	25	25	25	25	26	25	26	25	26	26	25	25	25	25	25	25	0.0395741	0	0	0.21108	0
YP_1945L1P0_3_466426_467518	Q8ZIG9	3-isopropylmalate dehydrogenase (EC 1.1.1.85) (3-IPM-DH) (Beta-IPM dehydrogenase) (IMDH)	leuB YPO0532 y3646 YP_3650												17														0	0	0	0
YP_1945L1P0_3_474791_476495	Q0WJC7	Acetolactate synthase (EC 2.2.1.6)	ilvI YPO0539											24															0	0	0	0
YP_1945L1P0_3_478153_479164	Q7CGA6	Putative fructose repressor (Transcriptional repressor of fru operon and others)	fruR cra y3637 YP_3640 YPO0543	24	25	25	25	25	25	24	25	25	24	24	24	25	25	25	25	25	25	24	25	25	24	25	24	0.0636708	0	0	0.148831	0
YP_1945L1P0_3_481297_482260	Q8ZIF7	Ribosomal RNA small subunit methyltransferase H (EC 2.1.1.199) (16S rRNA m(4)C1402 methyltransferase) (rRNA (cytosine-N(4)-)-methyltransferase RsmH)	rsmH mraW YPO0547 y3634 YP_3637	25	25	25	25	25	25	25	25	25	25	25	25	25	25	25	25	25	25	25	25	25	25	25	25	0.0604597	0	0	0.115843	0
YP_1945L1P0_3_484389_485877	Q8ZIF4	UDP-N-acetylmuramoyl-L-alanyl-D-glutamate--2,6-diaminopimelate ligase (EC 6.3.2.13) (Meso-A2pm-adding enzyme) (Meso-diaminopimelate-adding enzyme) (UDP-MurNAc-L-Ala-D-Glu:meso-diaminopimelate ligase) (UDP-MurNAc-tripeptide synthetase) (UDP-N-acetylmuramyl-tripeptide synthetase)	murE YPO0550 y3631 YP_3634	27	27	27	27	27	27	27	27	26	27	27	26	27	27	26	27	27	27	26	27	27	26	27	27	0.0801284	0	0	-0.0735032	0
YP_1945L1P0_3_4851_5286	Q8ZJJ7	Regulator of ribonuclease activity A	rraA menG YPO0103 y0292 YP_0105			24						24		24	24	24	24	24	24	24	24	24	24	24	24	24	24	0.194547	0	0	0.0546125	0
YP_1945L1P0_3_485873_487250	Q7CGA9	UDP-N-acetylmuramoyl-tripeptide--D-alanyl-D-alanine ligase (EC 6.3.2.10)	murF mra y3630 YP_3633 YPO0551	24	24	23	23	23	24	24	24	24	24	23	23	23	23	23	23	23	23	22	23	23	22	23	23	7.42969e-05	0	0	-0.822586	0
YP_1945L1P0_3_488328_489645	Q8ZIF1	UDP-N-acetylmuramoylalanine--D-glutamate ligase (EC 6.3.2.9) (D-glutamic acid-adding enzyme) (UDP-N-acetylmuramoyl-L-alanyl-D-glutamate synthetase)	murD YPO0553 y3628 YP_3631		22																								0	0	0	0
YP_1945L1P0_3_490843_491914	Q8ZIE9	UDP-N-acetylglucosamine--N-acetylmuramyl-(pentapeptide) pyrophosphoryl-undecaprenol N-acetylglucosamine transferase (EC 2.4.1.227) (Undecaprenyl-PP-MurNAc-pentapeptide-UDPGlcNAc GlcNAc transferase)	murG YPO0555 y3626 YP_3629											24					24			24							0	0	-0.0244779	0
YP_1945L1P0_3_492024_493527	Q8ZIE8	UDP-N-acetylmuramate--L-alanine ligase (EC 6.3.2.8) (UDP-N-acetylmuramoyl-L-alanine synthetase)	murC YPO0556 y3625 YP_3628	25	25	25	24	25	24	25	25	25	25	24	24	25	25	25	24	25	25	25	25	25	24	25	24	0.152987	0	0	0.0581029	0
YP_1945L1P0_3_493519_494440	Q8ZIE7	D-alanine--D-alanine ligase (EC 6.3.2.4) (D-Ala-D-Ala ligase) (D-alanylalanine synthetase)	ddl ddlB YPO0557 y3624 YP_3627	26	26	26	26	25	26	26	26	26	26	26	26	26	26	26	26	26	26	26	26	27	26	26	26	0.000423486	0	0	0.322595	0
YP_1945L1P0_3_495361_496552	Q7CGB2	Cell division protein ftsA	ftsA divA ftsA2 y3622 YP_3625 YPO0559	27	27	28	27	27	28	27	27	27	27	27	27	27	27	27	27	27	28	27	27	27	27	27	27	0.000899048	0	0	-0.370029	0
YP_1945L1P0_3_496624_497776	Q7CGB3	Cell division protein FtsZ	ftsZ y3621 YPO0560	29	29	29	29	29	29	29	29	29	29	29	29	29	29	29	29	29	29	29	29	29	29	29	29	1.93289e-07	0	0	0.315147	0
YP_1945L1P0_3_500126_502841	Q7CGB6	Protein translocase subunit SecA	secA YPO0564 y3617 YP_3620	30	30	30	30	29	30	30	30	29	30	30	30	30	30	30	30	30	30	30	30	30	30	29	29	0.263552	0	0	9.55225e-05	0
YP_1945L1P0_3_502950_503337	Q7CGB7	7,8-dihydro-8-oxoguanine-triphosphatase (Mutator protein MutT) (EC 3.6.1.-)	mutT mutT8 y3616 YP_3619 YPO0565	24	24	24	25	24	25	24	24	24	24	24	24	24	24	24	25	24	24	24	24	24	24	24	24	0.252865	0	0	0.00737615	0
YP_1945L1P0_3_506658_507054	Q7CGC1	Uncharacterized protein	y3610 YP_2889 YPO0569.1 YPO0569a												21														0	0	0	0
YP_1945L1P0_3_507056_507362	Q7CGC2	Putative membrane protein (Uncharacterized protein)	yqjD y3609 YP_2890 YPO0570	32	31	32	32	31	32	32	32	32	32	30	30	29	29	29	29	29	30	29	29	29	28	29	29	1.40579e-10	0	0	-2.52	1
YP_1945L1P0_3_51841_54397	Q74Y33	Penicillin-binding protein (EC 2.4.2.-)	mrcA1 b3396 YP_0146 YPO0145			24			23	24			23		23		24		24										0	0	0.648386	0
YP_1945L1P0_3_521183_522179	Q74RW1	Putative MocA-family oxidoreductase	mviM5 YP_2905 YPO0585	25	25	25	25	25	25	25	25	25	25	25	25	26	26	26	26	26	25	26	26	26	26	26	25	4.84632e-07	0	0	0.490906	0
YP_1945L1P0_3_526582_527770	Q0WJ78	Ribosomal RNA large subunit methyltransferase G (EC 2.1.1.174) (23S rRNA m2G1835 methyltransferase) (rRNA (guanine-N(2)-)-methyltransferase RlmG)	rlmG YPO0588 y3590 YP_2908	25	25	26	25		25	25	25	25	25	26	26	26	26	26	26	26	26	26	26	26	26	26	26	4.14911e-06	0	0	0.692446	0
YP_1945L1P0_3_558701_561989	Q7CGE5	Uncharacterized protein	y3568 YP_2928 YPO0610												24														0	0	0	0
YP_1945L1P0_3_574740_575973	Q7CGF4	Aspartate aminotransferase (Putative aminotransferase)	avtA2 y3555 YP_2940 YPO0623	26	26	26	25	26	26	26	26	26	26	26	26	26	26	26	26	26	27	27	27	27	27	27	26	4.57104e-05	0	0	0.632938	0
YP_1945L1P0_3_577429_577867	Q7CGF6	Uncharacterized protein	y3553 YP_2942 YPO0625												23														0	0	0	0
YP_1945L1P0_3_586293_587676	Q7CGG3	Uncharacterized protein	y3543 YP_2952 YPO0639										24	25	25	25	25	25	25	25	24	25	25	25	25	25	24	0.0998108	0	0	0.201803	0
YP_1945L1P0_3_587684_588155	Q0WJ31	Uncharacterized protein	YPO0640	28	29	29	29	29	29	28	29	29	29	29	29	29	29	29	29	29	29	29	29	29	29	29	29	7.34686e-06	0	0	0.453665	0
YP_1945L1P0_3_58885_59407	Q8ZJF7	Shikimate kinase 1 (SK 1) (EC 2.7.1.71)	aroK YPO0151 y3933 YP_0153				23																						0	0	0	0
YP_1945L1P0_3_589777_591616	Q0WJ27	RNA polymerase sigma factor	alt YPO0643	27	27	27	27	27	27	27	27	27	27	27	27	28	28	27	28	27	28	28	28	28	28	28	27	7.47786e-06	0	0	0.402353	0
YP_1945L1P0_3_59463_60552	Q8ZJF6	3-dehydroquinate synthase (EC 4.2.3.4)	aroB YPO0152 y3934 YP_0154	26	26	26	26	26	25	25	25	26	26	25	25	26	26	25	25	26	26	26	25	26	25	25	25	0.056451	0	0	-0.0891235	0
YP_1945L1P0_3_597982_599221	Q8ZI64	Multifunctional CCA protein [Includes: CCA-adding enzyme (EC 2.7.7.72) (CCA tRNA nucleotidyltransferase) (tRNA CCA-pyrophosphorylase) (tRNA adenylyl-/cytidylyl-transferase) (tRNA nucleotidyltransferase) (tRNA-NT); 2'-nucleotidase (EC 3.1.3.-); 2',3'-cyclic phosphodiesterase (EC 3.1.4.-); Phosphatase (EC 3.1.3.-)]	cca YPO0650 y3529 YP_2965					21																					0	0	0	0
YP_1945L1P0_3_599380_600004	Q7CGG7	Putative exported protein (Uncharacterized protein)	y3528 YP_2966 YPO0651	24	24	24	24	23	24	24	24	24	24	24	24		24	24	25	24	25	25	25	24	25	24	24	0.000333109	0	0	0.602485	0
YP_1945L1P0_3_600307_601615	Q74RQ5	Uncharacterized protein	YP_2967 YPO0652	26	25	27	27	24	27	26	27	26	25	25	25	25	24	25	25	25	25	25	25	24	25	24	24	0.000409055	0	0	-1.2	1
YP_1945L1P0_3_601785_604641	Q8ZI61	Glutamate-ammonia-ligase adenylyltransferase (EC 2.7.7.42) (Glutamine-synthetase adenylyltransferase) (ATase) ([Glutamate--ammonia-ligase] adenylyltransferase)	glnE YPO0653 y3525 YP_2968											23				23		23									0	0	-0.0251529	0
YP_1945L1P0_3_604775_606206	Q8ZI60	Bifunctional protein HldE [Includes: D-beta-D-heptose 7-phosphate kinase (EC 2.7.1.-) (D-beta-D-heptose 7-phosphotransferase); D-beta-D-heptose 1-phosphate adenosyltransferase (EC 2.7.7.-)]	hldE rfaE waaE YPO0654 y3524 YP_2969	26	26	26	26	26	26	26	26	26	26	26	26	27	26	26	26	26	26	26	26	26	26	26	26	2.21541e-05	0	0	0.383216	0
YP_1945L1P0_3_607817_608099	Q7CGG8	Uncharacterized protein	y3522 YP_2971 YPO0656	23	23	23	23	24	23	23	23	23	23	24	24	24	24	24	24	24	24	25	25	25	25	25	26	2.20869e-05	0	0	1.33	1
YP_1945L1P0_3_60805_61795	Q74Y26	Conserved hypothetical membrane protein	damX YP_0155 YPO0153	25	26	26	25	26	25	25	25	26	25	25	25	25	25	25	25	25	26	26	26	26	26	26	26	0.0209776	0	0	0.283344	0
YP_1945L1P0_3_608667_609321	Q8ZI56	3,4-dihydroxy-2-butanone 4-phosphate synthase (DHBP synthase) (EC 4.1.99.12)	ribB YPO0658 y3520 YP_2973	25	25		25	25	25	25	25	25	25	25	24	25	24	25	26	25	25	25	25	25	24	25	24	0.0774252	0	0	-0.181266	0
YP_1945L1P0_3_613125_614523	D0JFC9	ABC-transporter outer membrane component	YPD4_0574	28	27	27	28	28	27	28	27	28	27	28	28	28	27	27	27	27	29	28	27	27	28	27	27	0.244093	0	0	-0.0185993	0
YP_1945L1P0_3_614918_615551	Q7CGH3	Putative MutT-family protein (Uncharacterized protein)	mutT7 y3515 YP_2979 YPO0664										25	24	24	24	24	24	25	24	24	23	25	25	24	25	24	0.203556	0	0	-0.132998	0
YP_1945L1P0_3_616918_617500	Q7CGH5	Predicted esterase (Uncharacterized protein)	y3512 YP_2982 YPO0667	23	22	23	23		24	24	22	22	22	23	23	23	23	23	23	23	23	23	23	23	23	23	23	0.0350813	0	0	0.395444	0
YP_1945L1P0_3_617601_619497	Q7CGH6	DNA topoisomerase IV subunit B (Topoisomerase IV subunit B) (EC 5.99.1.-)	parE nfxD y3511 YP_2983 YPO0668									26						26		26			27						0	0	0.824826	0
YP_1945L1P0_3_621357_623631	Q7CGH9	DNA topoisomerase IV subunit A	parC y3507 YP_2987 YPO0671	23	24	25	24	25	24	23	25	24	24	25	25	25	25	25	25	25	25	25	25	25	25	25	25	0.00131487	0	0	0.47524	0
YP_1945L1P0_3_624057_624651	Q74RN5	Putative acyltransferase (EC 2.3.1.51)	plsC2 parF YP_2988 YPO0672	25	24	26	26		26	26	25	25	26	25	25								24						0	0	-1.65475	0
YP_1945L1P0_3_628927_629761	Q8ZI40	2,5-diketo-D-gluconic acid reductase A (2,5-DKG reductase A) (2,5-DKGR A) (25DKGR-A) (EC 1.1.1.346) (AKR5C)	dkgA ara14 YPO0676 y3501 YP_2991	24	23	24	24	24	24	24	24	24	23	24	24														1	0	0	1
YP_1945L1P0_3_62996_63674	Q0WKE7	Ribulose-phosphate 3-epimerase (EC 5.1.3.1)	rpe YPO0155												20														0	0	0	0
YP_1945L1P0_3_630179_631337	Q7CGI2	Putative iron-containing alcohol dehydrogenase (EC 1.1.1.-) (Putative oxidoreductase)	y3499 YP_2993 YPO0678	27	27	27	27	27	27	27	27	27	27	27	27	27	27	27	27	27	27	27	27	27	27	27	27	0.000299732	0	0	0.225763	0
YP_1945L1P0_3_633574_634786	Q7CGI5	Cystathionine beta-lyase (Beta-cystathionase) (Putative cystathionine beta-lyase)	metC metC3 y3496 YP_2996 YPO0681												21														0	0	0	0
YP_1945L1P0_3_635264_636302	Q0WIZ0	MotA/TolQ/ExbB proton channel family protein	YPO0682	26	26	27	26	27	26	26	26	27	27	27	27	27	27	27	27	27	27	27	27	27	27	27	27	2.01835e-06	0	0	0.470741	0
YP_1945L1P0_3_64366_65407	Q8ZJF2	Tryptophan--tRNA ligase (EC 6.1.1.2) (Tryptophanyl-tRNA synthetase) (TrpRS)	trpS YPO0157 y3940 YP_0159	25	25	25	25		25		25	23	24	23	23	23	23	23	23	23	22	22	23	23	22	23	23	0.000406688	0	0	-1.45	1
YP_1945L1P0_3_6631_7963	Q8ZJJ5	ATP-dependent protease ATPase subunit HslU (Unfoldase HslU)	hslU YPO0105 y0294 YP_0107	27	26	27	26	27	26	26	27	27	26	27	27	27	27	27	27	27	27	27	27	27	28	28	28	0.000975826	0	0	0.566397	0
YP_1945L1P0_3_665659_667300	Q7CGK2	Flagellar M-ring protein	fliF fliF3 y3464 YP_3026 YPO0714												20														0	0	0	0
YP_1945L1P0_3_750002_750797	Q8ZHV1	Thymidylate synthase (TS) (TSase) (EC 2.1.1.45)	thyA YPO0783 y3171 YP_2875	27	27	27	27	27	27	27	27	27	27	27	27	27	27	27	27	27	27	27	27	27	27	27	27	0.0560862	0	0	-0.0788432	0
YP_1945L1P0_3_750803_751676	Q8ZHV0	Prolipoprotein diacylglyceryl transferase (EC 2.4.99.-)	lgt YPO0784 y3172 YP_2874	26	25	25	25	25	25	25	25	25	25	25	25	25	25	25	24	25	25	24	25	25	24	25	24	2.45719e-05	0	0	-0.495789	0
YP_1945L1P0_3_751926_754167	Q7CGZ5	PTS system enzyme I (Phosphoenolpyruvate-protein phosphotransferase) (EC 2.7.3.9)	ptsP y3173 YP_2873 YPO0785												23														0	0	0	0
YP_1945L1P0_3_756431_757472	Q7CGZ3	Putative aldo/keto reductase-family protein (Uncharacterized protein)	tas4 tas y3177 YP_2868 YPO0790	28	28	28	28	28	28	28	28	28	28	28	28	29	28	28	28	28	28	28	28	28	28	28	28	0.00159771	0	0	0.262837	0
YP_1945L1P0_3_759657_761814	Q74RZ6	Bifunctional protein aas [Includes: 2-acylglycerophosphoethanolamine acyltransferase (EC 2.3.1.40) (2-acyl-GPE acyltransferase) (Acyl-[acyl-carrier-protein]--phospholipid O-acyltransferase); Acyl-[acyl-carrier-protein] synthetase (EC 6.2.1.20) (Acyl-ACP synthetase) (Long-chain-fatty-acid--[acyl-carrier-protein] ligase)]	aas YPO0793 y3181 YP_2864															21		21	21		22				21		0	0	0	0
YP_1945L1P0_3_770811_771699	Q74S03	Putative exported protein	gloB4 YP_2857 YPO0800													25	25	25		25		25							0	0	0	0
YP_1945L1P0_3_787902_788580	Q7CGY2	Putative carbonic anhydrase	cynT2 y3207 YP_2837 YPO0819													26	25	25		25					26				0	0	0	0
YP_1945L1P0_3_8033_8558	Q8ZJJ4	ATP-dependent protease subunit HslV (EC 3.4.25.2)	hslV YPO0106 y0295 YP_0108											23	23	23	23	23	23	23	23	23	23	23	23	23	24		0	0	0.0480079	0
YP_1945L1P0_3_80434_81976	Q7CFV5	Predicted ATPase (Uncharacterized protein)	y3952 YP_0170 YPO0168	23	23	22	23	23	23	23	23	23	23	23	23	23	23	23	23	23	23	23	23	23	23	23	23	0.156836	0	0	0.0750081	0
YP_1945L1P0_3_86575_87208	Q7CFV3	Cyclic AMP receptor protein (cAMP-regulatory protein)	crp cap y3956 YP_0174 YPO0175	26	25	25	26	25	26	25	26	26	25	26	26														1	0	0	1
YP_1945L1P0_3_95315_96296	Q3V8F4	Putative LPS biosynthetic enzyme (Putative sugar transferase)	rafQ y3967 YPO0186	25	25	26	25		25	25	25	26	25	26	26	25	25	25	25	25	25	26	25	25	26	26	25	0.213793	0	0	-0.0365436	0
YP_1945L1P0_3_9568_10597	Q7CL20	Regulator for deo operon, udp, cdd, tsx, nupC, and nupG (Transcriptional repressor)	cytR cytR1 y0297 YP_0110 YPO0108											23															0	0	0	0
YP_1945L1P0_3_96388_97378	Q7CFU6	Putative glycosyl transferase (Uncharacterized protein)	wcaA y3968 YP_0186 YPO0187											22															0	0	0	0
YP_1945L1P0_4_100359_101229	Q7CGS6	Putative membrane protein (Putative transport protein)	mscS2 y3306 YP_3521 YPO0919	27	27	27	27	27	27	27	27	27	27	27	27	27	27	27	27	26	27	27	27	27	27	27	27	0.118898	0	0	0.0805302	0
YP_1945L1P0_4_101666_102746	Q7CGS5	Fructose-bisphosphate aldolase class II (EC 4.1.2.13) (Fructose-bisphosphate aldolase, class II)	fba fbaA y3307 YP_3520 YPO0920	30	28	29	29	29	29	30	29	29	28	30	30	30	31	30	31	31	29	30	30	30	30	31	30	0.000136926	0	0	1.15	1
YP_1945L1P0_4_102865_104029	Q8ZHH3	Phosphoglycerate kinase (EC 2.7.2.3)	pgk YPO0921 y3308 YP_3519	31	31	31	31	31	31	31	31	31	31	31	31	31	31	31	31	31	31	31	31	31	31	31	31	0.11072	0	0	-0.0575083	0
YP_1945L1P0_4_108213_110208	Q7CGS3	Transketolase 1 (EC 2.2.1.1) (Transketolase 1 isozyme)	tktA tkt tktA3 y3310 YP_3516 YPO0926	30	30	30	30	30	30	30	30	30	30	30	30	30	30	30	30	30	29	29	29	30	30	30	30	0.000146522	0	0	-0.403211	0
YP_1945L1P0_4_112220_114200	Q8ZHG8	Biosynthetic arginine decarboxylase (ADC) (EC 4.1.1.19)	speA YPO0929 y3313 YP_3513	27	27	27	27	27	27	27	27	27	27	28	27	27	28	28	27	28	27	28	28	28	28	28	28	1.12075e-05	0	0	0.418571	0
YP_1945L1P0_4_115406_116561	Q8ZHG7	S-adenosylmethionine synthase (AdoMet synthase) (EC 2.5.1.6) (MAT) (Methionine adenosyltransferase)	metK YPO0931 y3314 YP_3512	30	30	30	30	30	30	30	30	30	30	30	30	29	30	30	29	30	30	29	29	30	29	29	30	0.000732668	0	0	-0.335853	0
YP_1945L1P0_4_119079_120039	P58582	Glutathione synthetase (EC 6.3.2.3) (GSH synthetase) (GSH-S) (GSHase) (Glutathione synthase)	gshB YPO0935 y3321 YP_3507	25						24	24		24	24	24	25	25	25	25	25	25	24	24	24	24	24	24	0.091051	0	0	0.257334	0
YP_1945L1P0_4_120154_120718	Q8ZHG3	UPF0301 protein YPO0936/y3322/YP_3506	YPO0936 y3322 YP_3506	23	23	23				23			23																0	0	0	0
YP_1945L1P0_4_121319_122204	Q7CGR9	Putative carbon-nitrogen hydrolase (Uncharacterized protein)	y3324 YP_3504 YPO0938											23		24	25	24	24	24	23					23	24		0	0	0.698985	0
YP_1945L1P0_4_125406_126228	Q7CGR8	Pyrroline-5-carboxylate reductase (EC 1.5.1.2)	proC y3328 YP_3500 YPO0942				24					25																	0	0	0	0
YP_1945L1P0_4_126515_127070	Q7CGR7	Putative membrane protein (Putative resistance protein)	yggT y3329 YP_3499 YPO0943											21	21	21	21	22	22	22	22	22	21	22	21	21	22		0	0	0.100912	0
YP_1945L1P0_4_143750_144023	Q8ZHE7	Probable Fe(2+)-trafficking protein	YPO0953 y3340 YP_3488	25	25	25	25	25	25	25	25	25	25	25	25	25	25	25	25	25	25	26	25	25	25	26	26	0.000876601	0	0	0.386972	0
YP_1945L1P0_4_146785_148819	Q0WI86	Putative hydroxamate-type ferrisiderophore receptor	YPO0956												22														0	0	0	0
YP_1945L1P0_4_222931_224812	Q7CGM8	Partial leucine-rich repeat protein (Putative antigenic leucine-rich repeat protein)	y3397 YP_3416 YPO1005												21														0	0	0	0
YP_1945L1P0_4_244994_247883	Q7CH00	Protease III (EC 3.4.24.55)	ptr ptrA y3165 YP_2882 YPO1019			25		25						25	25	26	26	26	26	26	25	26	26	25	26	26	25	0.00118635	0	0	0.889284	0
YP_1945L1P0_4_248062_251542	Q0WI24	Exodeoxyribonuclease V beta chain (EC 3.1.11.5)	recB YPO1020											23	22	22	22	22	22	23	23	22		22	22	22	22		0	0	-0.488712	0
YP_1945L1P0_4_263276_264383	Q8ZH78	Ribosomal RNA large subunit methyltransferase M (EC 2.1.1.186) (23S rRNA (cytidine2498-2'-O)-methyltransferase) (23S rRNA 2'-O-ribose methyltransferase RlmM)	rlmM YPO1031 y3152 YP_2820								23			24															0	0	0	0
YP_1945L1P0_4_265648_267013	Q7CH10	Predicted Rossmann fold nucleotide-binding protein (Uncharacterized protein)	y3148 YP_2818 YPO1033	27	27	27	26	27	27	27	27	27	27	27	27	27	27	27	27	27	27	27	27	27	27	27	27	0.0136139	0	0	0.159074	0
YP_1945L1P0_4_268142_268694	Q8CZY7	Protein Syd	syd YPO1035 y3146 YP_2816											23	22	23	23	23	23	23	22	22	22	22	22	22	22		0	0	0.198193	0
YP_1945L1P0_4_270095_270428	Q0WI08	Uncharacterized protein	YPO1037												23														0	0	0	0
YP_1945L1P0_4_271228_271678	Q7CH13	Flavodoxins (Uncharacterized protein)	fldA3 y3142 YP_2812 YPO1039											22	22		23	23	22	23									0	0	0.191545	0
YP_1945L1P0_4_271767_272157	Q74S44	UPF0325 protein YPO1040/y3141/YP_2811	YPO1040 y3141 YP_2811																		21								0	0	0	0
YP_1945L1P0_4_272280_273105	Q8ZH69	2,3,4,5-tetrahydropyridine-2,6-dicarboxylate N-succinyltransferase (EC 2.3.1.117) (Tetrahydrodipicolinate N-succinyltransferase) (THDP succinyltransferase) (THP succinyltransferase) (Tetrahydropicolinate succinylase)	dapD YPO1041 y3140 YP_2810	26	25	25	25	25	25	26	25	25	24	27	27	27	27	27	27	27	26	27	27	26	27	27	27	4.25316e-06	0	0	1.52	1
YP_1945L1P0_4_273279_275961	Q8ZH68	[Protein-PII] uridylyltransferase (PII uridylyl-transferase) (EC 2.7.7.59) (UTase) (Uridylyl-removing enzyme)	glnD YPO1042 y3139 YP_2809												23														0	0	0	0
YP_1945L1P0_4_276020_276812	Q7CH15	Methionine aminopeptidase (EC 3.4.11.18)	map ampM y3138 YP_2808 YPO1043	25	24	25	25	25	25	25	25	25	25	25	25		25	25	25	25	25	25	25	25	25	25	25	0.0617878	0	0	0.114641	0
YP_1945L1P0_4_277261_277972	Q8ZH66	30S ribosomal protein S2	rpsB YPO1044 y3137 YP_2807	29	29	29	28	29	29	29	29	28	29	29	29	29	29	29	29	29	29	30	30	30	30	30	29	6.52503e-06	0	0	0.656699	0
YP_1945L1P0_4_278099_278957	Q8ZH65	Elongation factor Ts (EF-Ts)	tsf YPO1045 y3135 YP_2806	31	30	30	30	31	30	31	30	31	30	31	31	31	31	31	31	31	30	31	31	31	31	32	31	0.0409564	0	0	0.289382	0
YP_1945L1P0_4_279165_279891	Q8ZH64	Uridylate kinase (UK) (EC 2.7.4.22) (Uridine monophosphate kinase) (UMP kinase) (UMPK)	pyrH YPO1046 y3134 YP_2805	26	26	26	26	26	26	26	26	26	26	26	26	27	27	27	27	27	26	27	27	27	27	27	27	4.84632e-07	0	0	0.71174	0
YP_1945L1P0_4_280026_280584	Q8ZH63	Ribosome-recycling factor (RRF) (Ribosome-releasing factor)	frr YPO1047 y3133 YP_2804	25	25	24	24	24	25	25	25	25	24	25	26	25	25	26	25	26	25	25	25	25	25	25	25	0.00203802	0	0	0.487211	0
YP_1945L1P0_4_280797_281994	Q8ZH62	1-deoxy-D-xylulose 5-phosphate reductoisomerase (DXP reductoisomerase) (EC 1.1.1.267) (1-deoxyxylulose-5-phosphate reductoisomerase) (2-C-methyl-D-erythritol 4-phosphate synthase)	dxr YPO1048 y3131 YP_2802	23	23	23	23		23	23	23	23	23	23	23					23									0	0	0.12449	0
YP_1945L1P0_4_285254_287642	Q8ZH58	Outer membrane protein assembly factor BamA	bamA yaeT YPO1052 y3127 YP_2798	30	30	30	30	29	30	30	30	30	30	30	30	30	29	30	30	29	30	30	30	30	30	29	29	0.101584	0	0	-0.0557534	0
YP_1945L1P0_4_287799_288297	P58607	Chaperone protein Skp	skp ompH YPO1053 y3126 YP_2797											25	25	26	26	26	26	26	26	26	26	27		26	27		0	0	0.806134	0
YP_1945L1P0_4_288300_289323	P58611	UDP-3-O-(3-hydroxymyristoyl)glucosamine N-acyltransferase (UDP-3-O-(3-OHC14)-GlcN N-acyltransferase) (EC 2.3.1.191)	lpxD YPO1054 y3125 YP_2796		24		24	24				24			24														0	0	0	0
YP_1945L1P0_4_290029_290818	Q8ZH56	Acyl-[acyl-carrier-protein]--UDP-N-acetylglucosamine O-acyltransferase (UDP-N-acetylglucosamine acyltransferase) (EC 2.3.1.129)	lpxA YPO1056 y3123 YP_2794											25															0	0	0	0
YP_1945L1P0_4_292728_296244	Q7CH18	DNA polymerase III, alpha chain (EC 2.7.7.7) (DNA polymerase III, alpha subunit)	dnaE y3120 YP_2791 YPO1059									24	23	23	23					23	23			23	23	23	23	0.104947	0	0	-0.238007	0
YP_1945L1P0_4_296256_297216	Q8ZH52	Acetyl-coenzyme A carboxylase carboxyl transferase subunit alpha (ACCase subunit alpha) (Acetyl-CoA carboxylase carboxyltransferase subunit alpha) (EC 6.4.1.2)	accA YPO1060 y3119 YP_2790	28	28	28	28	28	28	28	28	28	28	28	28	28	28	28	28	28	28	28	28	28	28	28	28	0.149311	0	0	-0.0420119	0
YP_1945L1P0_4_300000_300255	Q7CH23	Uncharacterized protein	y3115 YP_2786 YPO1064					24																					0	0	0	0
YP_1945L1P0_4_301741_302425	Q7CH24	Copper homeostasis protein (Lipoprotein) (Putative copper homeostasis lipoprotein)	cutF y3110 YP_2782 YPO1067	24	24	24	24	23	24	23	24	24	24	23	23	24	24	24	25	25	24	24	24	24	24	24	24	4.5875e-05	0	0	0.704266	0
YP_1945L1P0_4_302558_304277	Q7CH25	Proline--tRNA ligase (EC 6.1.1.15) (Prolyl-tRNA synthetase) (ProRS)	proS YPO1068 y3109 YP_2781	28	27	28	27	28	28	28	27	28	27	28	28	28	28	27	27	28	28	27	27	27	27	28	27	0.136463	0	0	-0.0763639	0
YP_1945L1P0_4_305609_306425	Q8ZH40	D-methionine-binding lipoprotein MetQ	metQ YPO1071 y3106 YP_2778	29	29	29	30	29	29	29	29	29	30	30	30	30	29	29	29	29	30	30	29	29	29	29	29	0.0856879	0	0	-0.0693013	0
YP_1945L1P0_4_306488_307088	Q8ZH39	D-methionine transport system permease protein MetI	metI YPO1072 y3105 YP_2777												23														0	0	0	0
YP_1945L1P0_4_307134_308166	Q8ZH38	Methionine import ATP-binding protein MetN 1 (EC 3.6.3.-)	metN1 YPO1073 y3104 YP_2776		24			24			25		25																0	0	0	0
YP_1945L1P0_4_308352_308919	Q8ZH37	D,D-heptose 1,7-bisphosphate phosphatase (EC 3.1.3.-) (D-glycero-D-manno-heptose 1,7-bisphosphate phosphatase) (HBP phosphatase)	gmhB YPO1074 y3103 YP_2775												23														0	0	0	0
YP_1945L1P0_4_3258_4035	Q7CGX6	DeoR-family regulatory protein (Putative DEOR-type transcriptional regulator of aga operon)	agaR y3216 YP_3527 YPO0831											23															0	0	0	0
YP_1945L1P0_4_339387_339729	Q7CH39	Outer membrane protein assembly factor BamE	bamE smpA YPO1104 y3076 YP_1052		26							27	26		27														0	0	0	0
YP_1945L1P0_4_341590_342472	Q8ZH09	Probable inorganic polyphosphate/ATP-NAD kinase (Poly(P)/ATP NAD kinase) (EC 2.7.1.23)	ppnK YPO1106 y3074 YP_1050											23	23	23	23	23	23	23	23	23	23	23	23	23	23		0	0	0.184874	0
YP_1945L1P0_4_342595_343174	Q7CH40	Protein GrpE (HSP-70 cofactor)	grpE YPO1107 y3073 YP_1049	27	27	27	27	27	27	27	27	27	27	27	27	27	27	27	27	27	27	27	27	27	27	26	27	0.0173699	0	0	0.199474	0
YP_1945L1P0_4_343281_344562	Q7CH41	Citrate synthase	gltA y3072 YP_1048 YPO1108	29	29	29	29	29	29	29	29	29	29	29	29	29	29	29	29	29	28	29	29	29	29	29	29	0.0387219	0	0	-0.150821	0
YP_1945L1P0_4_346002_347769	Q7CH44	Succinate dehydrogenase flavoprotein subunit (EC 1.3.99.1) (Succinate dehydrogenase, flavoprotein subunit)	sdhA y3069 YP_1045 YPO1111	28	29	28	28	29	28	28	28	29	29	29	29	29	29	29	29	29	28	29	29	29	29	29	29	0.000577837	0	0	0.282708	0
YP_1945L1P0_4_347818_348535	Q7CH45	Succinate dehydrogenase iron-sulfur protein (EC 1.3.99.1) (Succinate dehydrogenase, iron sulfur protein)	sdhB y3068 YP_1044 YPO1112	27	27	27	27	27	27	27	27	27	27	27	27	27	27	27	27	27	27	27	27	27	27	27	27	0.0493017	0	0	-0.0739961	0
YP_1945L1P0_4_348890_351698	Q7CH46	2-oxoglutarate dehydrogenase (Decarboxylase component) (2-oxoglutarate dehydrogenase E1 component) (EC 1.2.4.2)	sucA y3067 YP_1043 YPO1113	30	30	30	30	30	30	30	30	30	30	30	30	30	30	30	30	30	30	30	30	30	30	30	30	2.47264e-08	0	0	-0.287598	0
YP_1945L1P0_4_351727_352951	Q7CH47	2-oxoglutarate dehydrogenase (Dihydrolipoyltranssuccinase E2 component) (Dihydrolipoamide succinyltransferase component of 2-oxoglutarate dehydrogenase complex) (EC 2.3.1.61)	sucB y3066 YP_1042 YPO1114	30	30	29	29	30	30	30	30	30	30	30	30	30	29	30	30	29	29	30	30	30	30	30	30	0.21279	0	0	-0.0188775	0
YP_1945L1P0_4_353063_354230	Q8ZH00	Succinyl-CoA ligase [ADP-forming] subunit beta (EC 6.2.1.5) (Succinyl-CoA synthetase subunit beta) (SCS-beta)	sucC YPO1115 y3065 YP_1041	30	30	30	30	30	30	30	30	30	30	30	30	29	30	30	29	30	29	29	29	30	30	30	30	1.58115e-05	0	0	-0.27646	0
YP_1945L1P0_4_354229_355102	Q7CH48	Succinyl-CoA ligase [ADP-forming] subunit alpha (EC 6.2.1.5)	sucD y3064 YP_1040 YPO1116	29	29	29	29	29	29	29	29	29	29	29	29	28	28	28	28	28	28	29	29	29	29	29	29	0.00587376	0	0	-0.363492	0
YP_1945L1P0_4_355868_357437	Q7CH49	Cytochrome D ubiquinol oxidase subunit I (EC 1.10.3.-) (Cytochrome d terminal oxidase, polypeptide subunit I)	cydA y3063 YP_1039 YPO1117	27	27	27	27	27	27	27	26	27	27	27	27	26	26	26	26	26	26	26	26	26	26	26	26	1.29429e-07	0	0	-0.798609	0
YP_1945L1P0_4_357451_358591	Q7CH50	Cytochrome D ubiquinol oxidase subunit II (EC 1.10.3.-) (Cytochrome d terminal oxidase, polypeptide subunit II)	cydB y3062 YPO1118	25	24	26	25		26	25	26	26	25	23	26			21											0	0	-4.52482	0
YP_1945L1P0_4_359547_360234	Q7CH53	Inner membrane protein (TolQ colicin import protein)	tolQ y3058 YP_1035 YPO1121	25	25	25	25	25	24	25	25	25	25	25	25	25	25	25	24		25						24	0.123384	0	0	-0.126699	0
YP_1945L1P0_4_362072_363365	Q8ZGZ1	Protein TolB	tolB YPO1124 y3055 YP_1032	25	25	25	25	26	25	24	25	25	25	25	25	25	26	26	26	26	25	26	26	26	25	26	26	0.000173657	0	0	0.603013	0
YP_1945L1P0_4_363415_363922	Q7CH55	Peptidoglycan-associated lipoprotein (Peptidoglycan-associated lipoprotein Pal)	pal excC y3054 YP_1031 YPO1125	31	31	31	31	31	31	31	31	31	31	30	30	30	29	30	30	29	30	30	30	30	30	30	30	7.51019e-07	0	0	-0.760222	0
YP_1945L1P0_4_363931_364741	Q0WHR9	Putative exported protein	YPO1126											24															0	0	0	0
YP_1945L1P0_4_365576_366638	Q8ZGY8	Quinolinate synthase A (EC 2.5.1.72)	nadA YPO1127 y3052 YP_1029												25														0	0	0	0
YP_1945L1P0_4_372179_372932	Q8ZGY5	2,3-bisphosphoglycerate-dependent phosphoglycerate mutase (BPG-dependent PGAM) (PGAM) (Phosphoglyceromutase) (dPGM) (EC 5.4.2.1)	gpmA YPO1133 y3048 YP_1025	26	25	26	25	26	26	26	26	24	25	26	26	27	28	28	27	28	26	26	27	27	26	27	27	2.07187e-05	0	0	1.35	1
YP_1945L1P0_4_385271_386093	Q7CH63	Predicted hydrolases of the HAD superfamily (Putative phosphatase) (Uncharacterized protein)	cof2 y3034 YP_1012 YPO1148											25															0	0	0	0
YP_1945L1P0_4_386383_387388	Q8ZGX4	6-phosphogluconolactonase (6-P-gluconolactonase) (EC 3.1.1.31)	pgl YPO1149 y3033 YP_1011	26	26	26	26	26	26	26	26	26	26	25	25	26	26	26	26	26	26	26	26	26	26	26	26	0.0455239	0	0	0.121072	0
YP_1945L1P0_4_411373_412237	Q74W93	Purine nucleoside phosphorylase (EC 2.4.2.1) (Inosine-guanosine phosphorylase)	xapA pndA YP_0988 YPO1171												21														0	0	0	0
YP_1945L1P0_4_426633_427107	Q7CH80	Uncharacterized protein	y3003 YPO1186			24						24	24	24	24	25	24	24	24	24	24	24	24	24	24	24	24	0.231736	0	0	-0.0171585	0
YP_1945L1P0_4_435808_436663	Q7CH84	Sulfurtransferase	sseA y2995 YP_0942 YPO1194											22	22	23	22	23	22	23	23	21	22	22	22	22	22		0	0	0.142686	0
YP_1945L1P0_4_451112_452552	Q7CH91	Catalase (EC 1.11.1.6) (Catalase hydroperoxidase HPII(III))	katE katA y2981 YP_0931 YPO1207	28	28	28	29	28	29	28	28	28	29	28	28	28	29	29	28	29	28	29	28	28	28	28	28	0.184108	0	0	-0.0514066	0
YP_1945L1P0_4_452912_453455	Q0WHJ6	Putative exported protein	YPO1208	25	25	25	25	25	25	25	25	25	25	25	25						25								0	0	0.30933	0
YP_1945L1P0_4_455538_456732	Q7CH93	CinA-like protein	cinA2 y2978 YP_0927 YPO1210	24	24	25	25		24	24	24	24	25	25	24	24	24	24	24	24	24	24	23	24	23	24	24	2.97774e-06	0	0	-0.598824	0
YP_1945L1P0_4_457594_458725	Q0WHJ1	Ribonucleoside-diphosphate reductase 1 beta chain (EC 1.17.4.1)	ftsB YPO1213	28	28	28	28	28	28	28	28	28	28	28	28	28	28	28	28	28	28	28	28	28	28	28	28	0.0502743	0	0	0.131332	0
YP_1945L1P0_4_458887_461176	Q7CH95	Ribonucleoside-diphosphate reductase (EC 1.17.4.1)	nrdA dnaF y2974 YP_0923 YPO1214	28	28	28	28	28	28	28	28	28	28	28	28	28	28	28	29	28	28	28	28	28	28	28	28	0.000159952	0	0	0.263583	0
YP_1945L1P0_4_461669_462398	Q8ZGR6	3-demethylubiquinone-9 3-methyltransferase (EC 2.1.1.64) (2-polyprenyl-6-hydroxyphenyl methylase) (EC 2.1.1.222) (3,4-dihydroxy-5-hexaprenylbenzoate methyltransferase) (DHHB methyltransferase)	ubiG YPO1215 y2973 YP_0922	23	23	23	24	24	24	24	24	24	24	24	24	24	24	24	24	24	24	25	25	25	24	25	25	0.00349785	0	0	0.428766	0
YP_1945L1P0_4_462659_465335	Q7CH96	DNA gyrase subunit A (EC 5.99.1.3)	gyrA y2972 YP_0921 YPO1216	26	26	26	25	26	26	26	25	26	26	26	26	26	27	26	26	26	26	26	26	26	26	26	26	0.0582419	0	0	0.165632	0
YP_1945L1P0_4_468463_469117	Q7CH98	Positive response regulator for colanic capsule biosynthesis (Probable two component response regulator component B)	rcsB y2970 YP_0919 YPO1218	26	25	26	26	25	26	26	26	26	25	25	25	26	25	26	25	26	25	25	25	25	25	25	25	0.00652213	0	0	-0.434464	0
YP_1945L1P0_4_474092_475208	Q0WHI4	Outer membrane protein C, porin	ompC YPO1222	24	24	24	24	24	24	24	24	25	24	24	24	25	24	24	24	24	24	25	25	25	25	25	25	0.0033226	0	0	0.500451	0
YP_1945L1P0_4_491098_491716	Q0WHG9	Putative ATP-binding protein	YPO1240												24														0	0	0	0
YP_1945L1P0_4_491911_493420	Q7CHB1	Putative bacteriophage tail sheath protein (Uncharacterized protein)	y2946 YP_0899 YPO1242	25	26	26	26	25	26	25	25	25	26	26	26	25	25	24	25	25	25	24	24	24	24	24	24	4.96184e-10	0	0	-1.17	1
YP_1945L1P0_4_493811_494111	Q7CHB3	Uncharacterized protein	y2943 YP_0897 YPO1244												21														0	0	0	0
YP_1945L1P0_4_503459_504896	Q0WHF4	6-phospho-beta-glucosidase (EC 3.2.1.86)	bglA YPO1254	25	26	25	25	25	25	25	25	25	25	26	26	26	26	25	26	25	26	26		26		26		0.00288038	0	0	0.264612	0
YP_1945L1P0_4_506083_506572	Q0WHF2	Uncharacterized protein	YPO1257												21														0	0	0	0
YP_1945L1P0_4_510527_510755	Q8ZGM6	UPF0352 protein YPO1261/y2923/YP_0880	YPO1261 y2923 YP_0880										23	23	22	23	23	23	23	23	22	22	23	23	22	23	23	0.21128	0	0	0.0819516	0
YP_1945L1P0_4_510932_511937	Q8ZGM5	Nucleoid-associated protein YPO1262/y2922/YP_0879	YPO1262 y2922 YP_0879	26	26	26	26	26	26	26	26	26	26	26	26	26	26	26	26	26	26	26	26	26	26	26	26	1.3336e-05	0	0	0.317175	0
YP_1945L1P0_4_512734_513019	Q8ZGM4	50S ribosomal protein L25	rplY YPO1264 y2920 YP_1324	28	28	28	27	28	27	28	28	27	27	28	28	28	28	28	27	28	28	28	28	28	28	28	28	0.108439	0	0	0.0908334	0
YP_1945L1P0_4_515451_516159	Q8ZGM2	Ribosomal small subunit pseudouridine synthase A (EC 5.4.99.19) (16S pseudouridylate 516 synthase) (16S rRNA pseudouridine(516) synthase) (rRNA pseudouridylate synthase A) (rRNA-uridine isomerase A)	rsuA YPO1266 y2917 YP_1322												24														0	0	0	0
YP_1945L1P0_4_518848_520441	Q0WHE0	Putative ABC transporter ATP-binding subunit	YPO1270	25	25	24	25	25	25	25	25	25	25	25	25						25						24		0	0	-0.172397	0
YP_1945L1P0_4_522580_524389	Q7CHD2	Putative substrate-binding transport protein (Uncharacterized protein)	oppA2 y2910 YP_1316 YPO1273											24	23	24	24	23	23	24	24	23	23	23	23	23	23		0	0	-0.00329805	0
YP_1945L1P0_4_534492_535107	Q8ZGK7	Elongation factor P-like protein	YPO1284 y2901 YP_1307	25	25	25	25	25	25	25	25	25	25	25	25														1	0	0	1
YP_1945L1P0_4_548942_550076	Q7CHE8	Fpr protein (EC 2.7.1.69) (PTS system, fructose-specific IIA/fpr component)	fruB fpr y2887 YP_1294 YPO1298	25	26	25	26	25	26	26	26	26	26	25	24	25	24	25	25	25	25	24	24	24	24	24	24	1.33436e-05	0	0	-1.03	1
YP_1945L1P0_4_550072_551011	Q7CHE9	Phosphofructokinase	fruK fpk y2886 YP_1293 YPO1299	25	24	25	25	24	25	24	24	25	25	23	24														1	0	0	1
YP_1945L1P0_4_551025_552726	Q7CHF0	PTS system, fructose-specific IIBC component (EC 2.7.1.69) (PTS system, fructose-specific IIBC transport protein)	fruA y2885 YP_1292 YPO1300	26	26	25	26	25	26	26	26	26	26	23	24	23	23	23	23	23	23	22	23	23	22	24	23	3.57015e-07	0	0	-2.37	1
YP_1945L1P0_4_561557_562430	Q7CHF1	Putative LysR-family transcriptional regulatory protein (Putative LysR-family transcriptional regulatoryprotein) (Putative transcriptional regulator LYSR-type)	lysR6 y2877 YP_1284 YPO1308	23										22	22	21	22	22	22	22	22	21	21	21	21	21		0.0178783	0	0	-0.759185	0
YP_1945L1P0_4_562687_564199	Q7CHF2	Lysine-specific permease (Putative lysine-specific permease)	lysP cadR y2876 YP_1283 YPO1309												20														0	0	0	0
YP_1945L1P0_4_564484_565630	Q0WHA3	Putative periplasmic substrate-binding transport protein	YPO1310						23													22							0	0	-0.529238	0
YP_1945L1P0_4_567951_569949	Q7CHF5	Putative outer membrane iron/siderophore receptor (Putative outer membrane protein)	yiuR y2872 YP_1279 YPO1313																24	23									0	0	0	0
YP_1945L1P0_4_56881_59173	Q74QA8	Putative primase	YP_3578 YPO0880											24	24								25	24					0	0	1.3018	0
YP_1945L1P0_4_570218_570839	Q0WH99	Putative glutathione S-transferase-family protein	YPO1314													23		24							24	24			0	0	0	0
YP_1945L1P0_4_570992_571643	Q7CHF6	Putative hydrolase (Uncharacterized protein)	serB1 y2870 YP_1277 YPO1315												24														0	0	0	0
YP_1945L1P0_4_576237_577440	Q7CJV7	D-alanyl-D-alanine carboxypeptidase, fraction A (Putative penicillin-binding protein 5) (EC 3.4.16.4)	dacA y1175 YP_1112 YPO2601	25	25	25	25	24	25	25	25	25		25	25	25	25	25	25	25	25	25	25	25	25	25	25	0.0327589	0	0	0.140843	0
YP_1945L1P0_4_582203_582809	Q0WH89	Putative permease	YPO1324												20														0	0	0	0
YP_1945L1P0_4_586054_586318	Q7CHG3	Glutaredoxin 1 (Glutaredoxin1 redox coenzyme for glutathione-dependent ribonucleotide reductase)	grxA y2855 YP_1265 YPO1327		26		26					26	26	25	25	25	26	26	25	26	25	25	25	25	25	25	26	0.0303799	0	0	-0.29988	0
YP_1945L1P0_4_609271_609847	Q7CHH6	Putative enzyme (Putative lipoprotein)	y2826 YP_1242 YPO1354	26	26	25	26	25	26	26	26	26	26	26	26														1	0	0	1
YP_1945L1P0_4_622997_624110	P58411	Probable macrolide-specific efflux protein MacA	macA YPO1364 y2814 YP_1230	24	24	23	23	24	24	24	24	23	24	24	24	23	23	23	24	23	23	25	24	24	24	24	24	0.228158	0	0	-0.0402561	0
YP_1945L1P0_4_627309_629586	Q0WH47	ATP-dependent Clp protease ATP-binding subunit	clpA YPO1368	28	28	27	28	27	28	28	28	28	28	28	27	28	27	28	27	28	28	28	28	28	28	28	28	0.0441867	0	0	0.0897549	0
YP_1945L1P0_4_635973_636936	Q7CHI6	Thioredoxin reductase (EC 1.8.1.9)	trxB y2802 YP_1219 YPO1374	26	26	26	26	26	26	26	26	25	26	27	27	28	28	28	28	28	28	28	28	28	28	28	28	2.4584e-11	0	0	1.89	1
YP_1945L1P0_4_63627_65145	Q8ZHK5	Lysine--tRNA ligase (EC 6.1.1.6) (Lysyl-tRNA synthetase) (LysRS)	lysS YPO0888 y3272 YP_3584	28	28	28	28	28	28	28	28	27	28	28	28	28	28	28	28	28	28	28	28	28	28	28	28	2.98236e-06	0	0	0.353201	0
YP_1945L1P0_4_637702_638197	Q7CHI7	Leucine-responsive regulatory protein (Regulator protein)	lrp alsB lrp2 y2801 YP_1218 YPO1375	24	24	25	24		25	25	23	25	25	25	25	25	26	26	26	26	25	26	26	26	26	26	26	1.16115e-05	0	0	1.18	1
YP_1945L1P0_4_638319_642237	Q8ZGC7	DNA translocase FtsK	ftsK YPO1376 y2800 YP_1217									27		27	27	26	26	26		26		27	27	27	27	26		0.0587163	0	0	-0.348755	0
YP_1945L1P0_4_644633_645926	Q8ZGC4	Serine--tRNA ligase (EC 6.1.1.11) (Seryl-tRNA synthetase) (SerRS) (Seryl-tRNA(Ser/Sec) synthetase)	serS YPO1379 y2796 YP_1214	26	25	25	25	26	26	27	26	26	26	27	27	26	27	27	26	27	26	26	26	26	26	26	26	0.0551332	0	0	0.369883	0
YP_1945L1P0_4_647474_648209	Q0WH34	Pyruvate formate-lyase 1 activating enzyme (EC 1.97.1.4)	act YPO1381											22	21	22	22	22	22	22	22	21	22	22	21	22	22		0	0	0.271938	0
YP_1945L1P0_4_649987_652270	Q0WH32	Formate acetyltransferase 1 (EC 2.3.1.54)	pfl YPO1383	33	33	33	33	33	33	33	33	33	33	33	33	33	33	33	33	33	33	33	33	33	33	33	33	7.15688e-06	0	0	0.291681	0
YP_1945L1P0_4_65154_66087	A7FF38	Peptide chain release factor 2 (RF-2)	prfB YpsIP31758_0882	26	26	26	25	26	26	25	25	26	25	26	26	26	26	26	26	26	26	26	26	26	26	26	26	7.78384e-08	0	0	0.445981	0
YP_1945L1P0_4_652325_653183	Q7CHJ2	Probable formate transporter (Putative formate transporter 1)	focA y2789 YP_1209 YPO1384												24														0	0	0	0
YP_1945L1P0_4_653879_655646	Q0WH30	Uncharacterized protein	YPO1385	26	25	26	26	26	26	25	26	26	25	25	25	25	24	25	25	25	25	25	25	25	26	25	25	0.00181717	0	0	-0.508907	0
YP_1945L1P0_4_660465_661515	Q8ZGB4	Phosphoserine aminotransferase (EC 2.6.1.52) (Phosphohydroxythreonine aminotransferase) (PSAT)	serC YPO1389 y2784 YP_1204	29	29	29	29	29	29	29	29	29	29	29	29	29	29	29	29	29	30	29	29	29	29	29	29	0.0118316	0	0	-0.16417	0
YP_1945L1P0_4_661677_662964	Q60112	3-phosphoshikimate 1-carboxyvinyltransferase (EC 2.5.1.19) (5-enolpyruvylshikimate-3-phosphate synthase) (EPSP synthase) (EPSPS)	aroA YPO1390 y2783 YP_1203	27	28	27	27	27	27	27	27	28	28	28	27	27	27	27	27	27	28	27	27	28	28	27	27	0.0431575	0	0	-0.132422	0
YP_1945L1P0_4_663276_663969	Q8ZGB3	Cytidylate kinase (CK) (EC 2.7.4.25) (Cytidine monophosphate kinase) (CMP kinase)	cmk YPO1391 y2782 YP_1202	26	26	26	25	25	25	26	26	26	26	25	25	25	25	26	25	25	25	25	25	25	25	25	25	0.00235188	0	0	-0.420373	0
YP_1945L1P0_4_664142_665816	Q7CHJ6	30S ribosomal protein S1	rpsA y2781 YP_1201 YPO1392	32	32	32	32	32	32	32	32	32	32	32	32	32	32	32	32	32	32	32	32	32	32	32	32	1.69376e-05	0	0	0.253855	0
YP_1945L1P0_4_665876_666161	Q8ZGB1	Integration host factor subunit beta (IHF-beta)	ihfB himD YPO1393 y2779 YP_1200	25	24	25	25	24	25	25	24	25	25	24	25														1	0	0	1
YP_1945L1P0_4_669034_670783	Q8ZGA9	Lipid A export ATP-binding/permease protein MsbA (EC 3.6.3.-)	msbA YPO1395 y2777 YP_1198	24	24	24	24	24	24	24	24	24	24	24	24	24	24		24		25							0.147477	0	0	0.09477	0
YP_1945L1P0_4_678427_679750	Q8ZGA1	Chromosome partition protein MukF	mukF YPO1403 y2767 YP_1190																						23				0	0	0	0
YP_1945L1P0_4_679730_680459	Q8D049	Chromosome partition protein MukE	mukE YPO1404 y2766 YP_1189	25		26			25			25	25	25	25	25	26	26	26	26	25	25	25	26	25	26	25	0.00419802	0	0	0.231774	0
YP_1945L1P0_4_680455_684913	Q8ZG99	Chromosome partition protein MukB (Structural maintenance of chromosome-related protein)	mukB YPO1405 y2765 YP_1188	26	26	26	26	26	26	27	26	26	26	26	26	25	25	26	25	26	26	25	26	26	25	26	26	0.00380211	0	0	-0.34409	0
YP_1945L1P0_4_68171_68888	Q7CGT8	Protein disulfide isomerase II (Thiol:disulfide interchange protein (DsbC))	dsbC y3275 YP_3587 YPO0891												24														0	0	0	0
YP_1945L1P0_4_689630_690821	Q0WH05	Aspartate aminotransferase (EC 2.6.1.1)	aspC YPO1410	28	28	28	28	28	28	28	28	28	28	28	28	28	28	28	28	28	28	27	27	27	28	27	27	0.000839065	0	0	-0.375191	0
YP_1945L1P0_4_691077_692160	Q0WH04	Outer membrane porin protein F	ompF YPO1411	23	23	22	24		23	24	23	24	23	24	25	27	27	26	28	26	25	29	28	28	28	29	28	4.89194e-08	0	0	3.95	1
YP_1945L1P0_4_692457_693858	P58697	Asparagine--tRNA ligase (EC 6.1.1.22) (Asparaginyl-tRNA synthetase) (AsnRS)	asnS YPO1412 y2758 YP_1181	27	26	26	26	26	26	27	26	26	26	27	27	27	28	27	27	28	27	27	27	27	27	27	27	2.3147e-06	0	0	0.89379	0
YP_1945L1P0_4_696277_698893	Q7CHK4	Aminopeptidase N (Putative aminopeptidase N) (EC 3.4.11.2)	pepN y2756 YP_1179 YPO1414	28	29	29	29	28	29	29	29	29	29	28	28	28	28	28	28	28	28	28	28	28	28	28	28	3.42446e-06	0	0	-0.316089	0
YP_1945L1P0_4_699519_700530	Q8ZG91	Dihydroorotate dehydrogenase (quinone) (EC 1.3.5.2) (DHOdehase) (DHOD) (DHODase) (Dihydroorotate oxidase)	pyrD YPO1415 y2755 YP_1178	26	27	27	27	27	27	27	26	26	27	27	27	27	27	27	27	27	27	27	27	27	27	27	27	0.000229391	0	0	0.279869	0
YP_1945L1P0_4_702501_704622	Q7CHK7	Ribosomal RNA large subunit methyltransferase K/L [Includes: 23S rRNA m2G2445 methyltransferase (EC 2.1.1.173) (rRNA (guanine-N(2)-)-methyltransferase RlmL); 23S rRNA m7G2069 methyltransferase (EC 2.1.1.264) (rRNA (guanine-N(7)-)-methyltransferase RlmK)]	rlmL YPO1418 y2751 YP_1175	25	25	26	26	25	25	25	25	25	25	25	25	25	25	25	25	25	25	25	25	25	25	25	25	0.0296827	0	0	-0.128659	0
YP_1945L1P0_4_704627_706541	Q74VU9	ABC transporter ATP-binding protein	uup2 uup YP_1174 YPO1419	27	27	27	27	27	27	27	27	27	27	27	27	27	27	27	27	27	27	27	27	27	27	27	27	0.212606	0	0	0.0160902	0
YP_1945L1P0_4_707942_709595	Q0WGZ4	Putative paraquat-inducible protein B	pqiB YPO1421	23	23	23	22	23	23	23	23	22	23	24	24	24	24	24	25	24	25	25	25	25	25	25	25	4.25101e-08	0	0	1.61	1
YP_1945L1P0_4_709591_710170	Q7CHK9	Putative lipoprotein protein (Uncharacterized protein)	y2746 YP_1171 YPO1422												23														0	0	0	0
YP_1945L1P0_4_715312_715831	Q8ZG80	3-hydroxydecanoyl-[acyl-carrier-protein] dehydratase (EC 4.2.1.59) (3-hydroxyacyl-[acyl-carrier-protein] dehydratase FabA) (Beta-hydroxydecanoyl thioester dehydrase) (Trans-2-decenoyl-[acyl-carrier-protein] isomerase) (EC 5.3.3.14)	fabA YPO1430 y2740 YP_0875											25															0	0	0	0
YP_1945L1P0_4_715899_717522	Q7CHL3	Putative ATP-dependent protease (Putative Lon protease)	y2739 YPO1431	25	25	24	25	25	26	25	25	24	25	24	24	24	24	24	23	24	24	23	24	24	23	23	23	4.13079e-07	0	0	-1.17	1
YP_1945L1P0_4_719133_720195	Q8ZG77	Outer membrane protein A	ompA ompA1 YPO1435 y2735 YP_1326	33	33	33	33	33	33	33	33	33	33	33	33	34	34	34	34	34	34	34	34	34	34	34	34	2.61077e-10	0	0	0.892231	0
YP_1945L1P0_4_728517_728934	Q7CHL9	Predicted CoA-binding protein (Uncharacterized protein)	y2727 YP_1334 YPO1443											20	20		20	21	20	20	21		21	20	19	20	20		0	0	0.263399	0
YP_1945L1P0_4_729420_730611	Q7CHM1	Ribosomal RNA large subunit methyltransferase I (EC 2.1.1.191) (23S rRNA m5C1962 methyltransferase) (rRNA (cytosine-C(5)-)-methyltransferase RlmI)	rlmI YPO1445 y2725 YP_1336	25	24	25	25	25	25	25	25	24	25	25	26	25	25	25	25	25	26	25	26	26	26	26	26	0.000222238	0	0	0.684945	0
YP_1945L1P0_4_75240_76233	Q7CGT3	tRNA-modifying protein YgfZ	YPO0898 y3283 YP_3595	26	27	26	27	26	27	27	27	27	27	26	27	27	27	27	27	27	27	26	26	26	26	26	26	0.200507	0	0	-0.0654982	0
YP_1945L1P0_4_783411_784983	Q0WGT1	ABC transporter ATP-binding protein	ybiT YPO1491	27	27	27	27	27	27	27	27	27	27	27	27	27	27	27	27	27	27	26	27	27	27	27	27	0.0159013	0	0	-0.196356	0
YP_1945L1P0_4_788023_789298	Q7CHP6	Molybdopterin biosynthesis protein	moeA bisB y2673 YP_1385 YPO1495		24			24				24	24	24	24		24	24	24	24	24					24		0.0106373	0	0	0.21412	0
YP_1945L1P0_4_795999_796842	Q7CHQ0	Putative esterase (EC 3.1.1.1)	y2668 YP_1391 YPO1501												23														0	0	0	0
YP_1945L1P0_4_808497_810195	Q8ZG09	NAD-dependent malic enzyme (NAD-ME) (EC 1.1.1.38)	maeA YPO1511 y2658 YP_1401												25	25	25	25	25	25	25								0	0	0.0856046	0
YP_1945L1P0_4_810550_811435	Q8ZG08	Cytidine deaminase (EC 3.5.4.5) (Cytidine aminohydrolase) (CDA)	cdd YPO1512 y2657 YP_1402	24						23		24	23	24	23	23	24	24	24	25	23	22	23	23	22	23	23	0.201002	0	0	-0.142988	0
YP_1945L1P0_4_83171_86051	Q8ZHI8	Glycine dehydrogenase [decarboxylating] (EC 1.4.4.2) (Glycine cleavage system P-protein) (Glycine decarboxylase)	gcvP YPO0905 y3292 YP_3602	27	27	27	27	27	27	27	27	27	27	27	27	28	28	28	28	28	28	28	28	28	28	28	28	1.69666e-10	0	0	1.1	1
YP_1945L1P0_4_86717_87815	Q8ZHI6	Aminomethyltransferase (EC 2.1.2.10) (Glycine cleavage system T protein)	gcvT YPO0907 y3294 YP_3604	27	27	26	26	27	27	27	27	26	27	27	27	28	28	28	28	28	27	28	28	28	28	28	27	5.38962e-09	0	0	1.06	1
YP_1945L1P0_4_88535_89756	Q0WID2	Putative monooxygenase	visC YPO0908				24				24		24																0	0	0	0
YP_1945L1P0_4_89928_91107	Q7CGT0	2-octaprenyl-6-methoxyphenol hydroxylase (EC 1.14.13.-) (2-octaprenyl-6-methoxyphynol hydroxylase)	ubiH y3296 YP_3606 YPO0909											22															0	0	0	0
YP_1945L1P0_4_92576_93155	Q8ZHI2	UPF0149 protein YPO0911/y3298/YP_3608	YPO0911 y3298 YP_3608											24	24	24		24	24	24	24	24	24	24	24	24	24		0	0	0.388308	0
YP_1945L1P0_4_93491_93821	Q0WIC8	Cell division protein ZapA (Z ring-associated protein ZapA)	zapA YPO0912 y3299 YP_3609	25	25	25	25	25	25	25	25	25	25	25	25	26	25	26	25	25							25	0.000111532	0	0	0.43123	0
YP_1945L1P0_4_95045_96287	Q0WIC6	D-3-phosphoglycerate dehydrogenase (EC 1.1.1.95)	serA YPO0914	25	24	25	25	24	25	25	24	25	24	24	26	25	25	25	25	25	25	24	25	24	26	25	25	0.0644582	0	0	0.316976	0
YP_1945L1P0_4_96593_97250	Q8ZHH8	Ribose-5-phosphate isomerase A 1 (EC 5.3.1.6) (Phosphoriboisomerase A 1) (PRI 1)	rpiA1 YPO0915 y3302 YP_3612																25										0	0	0	0
YP_1945L1P0_4_97591_98500	P58510	Chromosome initiation inhibitor (OriC replication inhibitor)	iciA YPO0916 y3303 YP_3613																		22								0	0	0	0
YP_1945L1P0_6_100339_100978	O69169	Thymidylate kinase (EC 2.7.4.9) (dTMP kinase)	tmk YPO1605 y1764 YP_2249											21															0	0	0	0
YP_1945L1P0_6_103129_104563	Q7CJ18	PTS system, glucose-specific IIBC component (EC 2.7.1.69)	ptsG glcA y1767 YP_2246 YPO1608												23														0	0	0	0
YP_1945L1P0_6_105653_106472	I8AE79	Shikimate 5-dehydrogenase-like protein (EC 1.1.1.-)	YPPY11_2004											25	25	25	25	25	25	25	25	25			25	25			0	0	0.308653	0
YP_1945L1P0_6_106645_106999	Q7CJ15	Diadenosine tetraphosphate (Ap4A) hydrolase and other HIT family hydrolases (Uncharacterized protein)	hit y1770 YP_2243 YPO1611	25	25	26	25	26	26	25	26	25	25	26	25	25	25	25	25	25	25	26	26	26	26	26	25	0.0711274	0	0	-0.089378	0
YP_1945L1P0_6_110115_110658	Q8ZFS2	UPF0227 protein YPO1616/y1776/YP_2238	YPO1616 y1776 YP_2238												18														0	0	0	0
YP_1945L1P0_6_111032_112337	Q7CJ13	NADH dehydrogenase (EC 1.6.99.3) (Respiratory NADH dehydrogenase)	ndh y1777 YP_2237 YPO1617												23														0	0	0	0
YP_1945L1P0_6_118236_121683	Q7CJ08	Transcription-repair coupling factor	mfd y1784 YP_1754 YPO1625	25	25		26	25	25	25	25		25	25	25	25													0	0	-0.378456	0
YP_1945L1P0_6_123147_123852	Q8ZFR4	Lipoprotein-releasing system ATP-binding protein LolD (EC 3.6.3.-)	lolD YPO1627 y1786 YP_1756	24	24	24	24	25	24	24	24	24	25	25	24	25	25	24	24	25	25	24	24	24	24	24	24	0.130912	0	0	0.0436814	0
YP_1945L1P0_6_126081_126918	Q8ZFR1	NAD-dependent protein deacylase (EC 3.5.1.-) (Regulatory protein SIR2 homolog)	cobB YPO1630 y1790 YP_1760																		22								0	0	0	0
YP_1945L1P0_6_128715_129837	Q0WGE5	Uncharacterized protein	YPO1632													25		25			25								0	0	0	0
YP_1945L1P0_6_131380_132052	P74992	PhoP protein (Response regulator protein) (Transcriptional regulatory protein)	phoP y1794 YPO1634	28	28	28	28	28	28	28	28	28	28	28	28	28	28	28	28	28	28	29	29	29	29	29	29	0.00758437	0	0	0.237298	0
YP_1945L1P0_6_132262_132886	Q7CJ02	Putative lipoprotein (Uncharacterized protein)	y1795 YP_1765 YPO1635											22	23	24	23	24				24	24	24	24	24	24		0	0	0.766768	0
YP_1945L1P0_6_133073_134444	Q0WGE1	Adenylosuccinate lyase (EC 4.3.2.2)	purB YPO1636	28	28	28	27	27	28	28	28	28	28	27	27	28	28	28	28	28	28	28	28	28	28	28	28	3.45319e-07	0	0	0.359323	0
YP_1945L1P0_6_134504_135131	Q8ZFQ6	High frequency lysogenization protein HflD homolog	hflD YPO1637 y1798 YP_1767												23														0	0	0	0
YP_1945L1P0_6_135188_136304	Q8ZFQ5	tRNA-specific 2-thiouridylase MnmA (EC 2.8.1.-)	mnmA trmU YPO1638 y1799 YP_1768										24					24											0	0	-0.512251	0
YP_1945L1P0_6_136490_136937	Q7CJ01	NTP pyrophosphohydrolases including oxidative damage repair enzymes (Putative phosphohydrolase) (Uncharacterized protein)	mutT3 y1800 YP_1769 YPO1639		24																								0	0	0	0
YP_1945L1P0_6_137686_138940	Q0WGD6	Isocitrate dehydrogenase [NADP] (EC 1.1.1.42)	icd YPO1641	30	29	29	30	30	29	30	30	30	29	30	30	30	31	30	30	31	30	30	31	30	30	31	31	0.000295464	0	0	0.656783	0
YP_1945L1P0_6_143268_144126	Q7CIZ8	Predicted nucleoside-diphosphate-sugar epimerases (Putative oxidoreductase) (Uncharacterized protein)	y1806 YP_1775 YPO1645	23	23	23	24	23	24	24	23	23	23	24	25	25	25	25	25	24	25	25	25	25	25	24	25	1.06028e-06	0	0	1.21	1
YP_1945L1P0_6_146827_147031	Q7CIZ6	Uncharacterized protein	y1811 YP_1779 YPO1649									24		24	24	25	24	24	24	24	24	25	24	24	24	24	24	0.0363834	0	0	0.283539	0
YP_1945L1P0_6_147333_148233	Q0WGC8	KDO hydroxylase (Uncharacterized protein)	kdoO YPO1650								22																		0	0	0	0
YP_1945L1P0_6_155220_155433	Q74UE0	Cold shock protein	cspC3 cspC YP_1786 YPO1655	24	24	24	25		25	25			25	24	24	24	24	25	24	26		24		25	25		25	0.234441	0	0	0.0415128	0
YP_1945L1P0_6_189738_190503	Q7CIX7	Probable N-acetylmuramoyl-L-alanine amidase (Putative regulator)	ampD3 y1845 YP_1812 YPO1683	29	29	29	29	28	29	29	29	29	29	29	29	28	28	29	28	28	29	29	29	29	29	29	29	0.0360484	0	0	-0.234124	0
YP_1945L1P0_6_202594_202984	Q7CIX2	Uncharacterized protein	y1855 YP_1718 YPO1693											25	25	25	25	25		25	25	25	25	25	25	25	25		0	0	-0.176597	0
YP_1945L1P0_6_210300_212952	Q0WG84	Uncharacterized protein	YPO1701										22																0	0	0	0
YP_1945L1P0_6_214992_215706	Q8ZFJ9	ProP effector	proQ YPO1704 y1866 YP_1729	25	26	25	25	25	25	25	25	25	25	25	24	25	25	25	25	25	25	25	25	25	25	25	25	0.118898	0	0	0.121355	0
YP_1945L1P0_6_215725_217798	Q0WG80	Tail-specific protease (EC 3.4.21.-)	prc YPO1705	26	27	27	26	27	26	27	27	26	26	26	27	26	27	26	27	27	26	26	26	26	26	26	26	0.244093	0	0	-0.0129581	0
YP_1945L1P0_6_218271_219153	Q8ZFJ7	Protease HtpX (EC 3.4.24.-) (Heat shock protein HtpX)	htpX YPO1706 y1868 YP_1731												23														0	0	0	0
YP_1945L1P0_6_229039_229831	Q7CIV9	IclR-family transcriptional regulatory protein (Putative regulator)	kdgR y1876 YP_1739 YPO1714	27	27	27	27	27	27	27	27	27	27	28	27	28	28	27	28	28	28	28	27	27	28	27	27	0.000368359	0	0	0.259446	0
YP_1945L1P0_6_230215_231067	Q7CIV8	Probable N-acetylmuramoyl-L-alanine amidase (EC 3.5.1.28) (Putative regulator)	b0867 ampD2 y1877 YP_1740 YPO1715	29	29	29	29	29	29	29	29	29	29	30	29	30	30	30	30	30	29	30	30	30	30	30	30	3.59112e-06	0	0	0.370155	0
YP_1945L1P0_6_231281_232673	Q7CIV7	Putative symporter (Putative transport protein)	gltP y1878 YPO1716	22	23	23	22	24	22	22	23	24	22	24	25	24	25	25	25	25	24	25	25	25	25	25	24	3.48468e-05	0	0	1.52	1
YP_1945L1P0_6_241208_241970	Q0WG61	2-deoxy-D-gluconate 3-dehydrogenase (EC 1.1.1.125)	kduD1 YPO1724											24															0	0	0	0
YP_1945L1P0_6_245314_246202	Q7CL20	Regulator for deo operon, udp, cdd, tsx, nupC, and nupG (Transcriptional repressor)	cytR cytR1 y0297 YP_0110 YPO0108				22					22	22		23														0	0	0	0
YP_1945L1P0_6_250408_251260	Q7CHU2	Predicted serine/threonine protein kinases (Uncharacterized protein)	rIO1 y2574 YP_1474 YPO1734	25	25	25	25	25	25	25	25	25	25	25	25														1	0	0	1
YP_1945L1P0_6_251362_253081	Q7CHU3	Putative ABC transporter (Putative ABC transporter (ATP-binding protein))	mdlB4 y2573 YP_1475 YPO1735											23	21	22						21							0	0	-1.00513	0
YP_1945L1P0_6_25501_26392	Q7CHS0	Glucose-1-phosphate uridylyltransferase (UTP-glucose-1-phosphate uridylyltransferase) (EC 2.7.7.9)	galU galU1 y2631 YP_1428 YPO1539	23	24					23	24	24	24	23	23	24	24	24	24	24	24	23	24	24	23	23	23	0.111144	0	0	0.184131	0
YP_1945L1P0_6_260936_261146	Q74V47	Cold shock protein	cspC2 cspC YP_1486 YPO1746	29	30	30	29	30	30	29	30	30	30	30	30	30	30	30	30	30	30	31	30	30	30	30	30	6.17891e-07	0	0	0.669098	0
YP_1945L1P0_6_26475_27369	Q7CHS1	Probably a UDP-gal transferase (UTP-glucose-1-phosphate uridylyltransferase) (EC 2.7.7.9)	galF y2630 YP_1429 YPO1540	24	24	24		24	24	24	24	24	24	24	24	24	24	24	24	24	24	24	24	24	24	24	24	0.0989312	0	0	-0.0848534	0
YP_1945L1P0_6_266501_268664	Q0WG36	Ferrichrome receptor protein	fcuA YPO1753	25	25	25	25	25	25	25	25	26	25	26	26	26	25	25	26	25	26	25	25	26	26	26	25	0.0741272	0	0	0.127518	0
YP_1945L1P0_6_270483_271362	Q7CHV1	PTS enzyme IID, mannose-specific (PTS system, mannose-specific IID component)	manZ gptB y2553 YP_1636 YPO1756	28	28	28	28	28	28	28	28	28	28	28	28	29	29	28	28	29	29	28	28	28	28	28	28	0.00169544	0	0	0.231817	0
YP_1945L1P0_6_271377_272175	Q0WG32	PTS system, mannose-specific IIC component	manY YPO1757												26														0	0	0	0
YP_1945L1P0_6_272266_273241	Q7CHV2	PTS enzyme IIAB, mannose-specific (PTS system, mannose-specific IIAB component) (EC 2.7.1.69)	manX gptB y2551 YPO1758	29	30	30	30	29	30	29	30	29	30	29	29	30	30	30	30	30	30	30	30	30	30	30	30	1.87495e-07	0	0	0.351396	0
YP_1945L1P0_6_27754_29164	Q0WGN1	6-phosphogluconate dehydrogenase, decarboxylating (EC 1.1.1.44)	gnd YPO1541	30	30	30	30	30	30	30	30	30	30	30	30	31	30	30	30	30	30	30	30	30	30	30	30	4.00263e-05	0	0	0.291528	0
YP_1945L1P0_6_290571_291753	Q7CHW4	Phosphoribosylglycinamide formyltransferase 2 (GART 2) (EC 2.1.2.-) (5'-phosphoribosylglycinamide transformylase 2) (Formate-dependent GAR transformylase) (GAR transformylase 2)	purT YPO1775 y2533 YP_1618	27	27	26	26	26	27	26	27	27	27	27	27	27	28	27	27	27	27	27	26	27	27	26	27	0.0319931	0	0	0.255367	0
YP_1945L1P0_6_2950_4063	Q7CHR2	Putative ATPase (Uncharacterized protein)	mrp y2647 YP_1412 YPO1523	25	25	25	25	24	25	25	25	25	25	25	25	25	25	25	25	25	24	25	25	25	25	25	25	0.0724814	0	0	0.14273	0
YP_1945L1P0_6_295036_297088	Q74UT4	Oligopeptidase B (EC 3.4.21.83)	ptrB YP_1613 YPO1780	27	27	27	27	27	27	27	27	27	27	28	28	27	27	27	27	27	27	27	27	27	27	27	27	0.00398642	0	0	-0.192007	0
YP_1945L1P0_6_299450_299960	Q0WG08	Ferritin	ftn YPO1783											24	24	27	29	28	26	29	25	26	26	26	25	26	27		0	0	2.8118	0
YP_1945L1P0_6_29971_30748	Q8ZFY0	Imidazole glycerol phosphate synthase subunit HisF (EC 4.1.3.-) (IGP synthase cyclase subunit) (IGP synthase subunit HisF) (ImGP synthase subunit HisF) (IGPS subunit HisF)	hisF YPO1543 y2627 YP_1432											20															0	0	0	0
YP_1945L1P0_6_300356_300743	Q0WG07	Putative copper resistance protein	YPO1784												26	26	26	26	26	26		27	26	26	27	26	26		0	0	0.697179	0
YP_1945L1P0_6_32062_33130	Q8ZFX7	Histidine biosynthesis bifunctional protein HisB [Includes: Histidinol-phosphatase (EC 3.1.3.15); Imidazoleglycerol-phosphate dehydratase (IGPD) (EC 4.2.1.19)]	hisB YPO1546 y2623 YP_1435	25	25	25	25	25	25	25	25	25	26	25	25	26	25	25	25	25	26	25	25	25	26	25	25	0.0395741	0	0	0.104555	0
YP_1945L1P0_6_35612_36512	Q8ZFX4	ATP phosphoribosyltransferase (ATP-PRT) (ATP-PRTase) (EC 2.4.2.17)	hisG YPO1549 y2620 YP_1438	26	26	26	25	25	26	26	26	26	26	26	25	25	26	26	26	27	26	25	26	25	25	25	25	0.196701	0	0	-0.0905603	0
YP_1945L1P0_6_37217_38045	Q7CHS3	Putative enzyme of sugar metabolism (Putative exported protein)	wcaG4 y2617 YP_1440 YPO1551	24				24						24	24	24	25	24	24							24		0.204596	0	0	-0.0344198	0
YP_1945L1P0_6_4307_4949	Q8ZFZ9	Uridine kinase (EC 2.7.1.48) (Cytidine monophosphokinase) (Uridine monophosphokinase)	udk YPO1524 y2646 YP_1413	24	24			24		24	24	24	24	24	24														1	0	0	1
YP_1945L1P0_6_45375_46839	Q74V83	Exodeoxyribonuclease I (EC 3.1.11.1)	sbcB cpeA YP_1446 YPO1558	24	24	24		24		24	24	24	24	24															1	0	0	1
YP_1945L1P0_6_48692_48959	Q8ZFW5	UPF0265 protein YPO1560/y2607/YP_1448	YPO1560 y2607 YP_1448	29	29	29	29	29	29	29	29	29	29	28	28	29	29	29	29	29	29	29	29	29	29	29	29	0.0823592	0	0	-0.147684	0
YP_1945L1P0_6_60076_61222	Q8ZFV8	L-lactate dehydrogenase [cytochrome] (EC 1.1.2.3)	lldD YPO1569 y2596 YP_1457	25		25	25	25	25	25		25	24	24				25											0	0	-0.142808	0
YP_1945L1P0_6_61426_62794	Q8ZFV7	Argininosuccinate synthase (EC 6.3.4.5) (Citrulline--aspartate ligase)	argG YPO1570 y2595 YP_1458	25	25	24	25	25	25	24	25	25	25	25	24														1	0	0	1
YP_1945L1P0_6_658_2509	Q8ZG01	Methionine--tRNA ligase (EC 6.1.1.10) (Methionyl-tRNA synthetase) (MetRS)	metG YPO1522 y2648 YP_1411	27	27	27	27	27	27	27	27	27	27	27	27	27	27	27	27	27	27	26	27	27	27	27	27	0.0566859	0	0	-0.148064	0
YP_1945L1P0_6_7822_9409	Q74VA0	Putative membrane protein	YP_1416 YPO1527									24		24	24	24		23		24	24	23	23	23		23	23	0.0109689	0	0	-0.467068	0
YP_1945L1P0_6_81063_82110	Q8ZFU4	Dihydroorotase (DHOase) (EC 3.5.2.3)	pyrC YPO1587 y1746 YP_2265														25												0	0	0	0
YP_1945L1P0_6_82344_82632	Q7CJ27	Uncharacterized protein	y1744 YPO1588	26	26	26	25	25	25	26	26	25	26	25	25	25	26	25	26	25	25	25	25	25	26	25	25	0.0303799	0	0	-0.220999	0
YP_1945L1P0_6_84212_87869	Q74TC3	Ribonuclease E (EC 3.1.4.-)	rne ams YP_2263 YPO1590	27	28	28	27	27	27	27	27	28	27	28	28	28	28	28	28	28	28	28	28	28	28	28	28	2.53014e-06	0	0	0.413911	0
YP_1945L1P0_6_90985_91510	Q7CJ25	Predicted metal-binding, possibly nucleic acid-binding protein (Uncharacterized protein)	y1752 YP_2260 YPO1594	25	25	24	24	23	24	25	24	24	25	24	24	22	23			23								2.97774e-06	0	0	-1.63	1
YP_1945L1P0_6_92764_93715	Q8ZFT7	3-oxoacyl-[acyl-carrier-protein] synthase 3 (EC 2.3.1.180) (3-oxoacyl-[acyl-carrier-protein] synthase III) (Beta-ketoacyl-ACP synthase III) (KAS III)	fabH YPO1597 y1756 YP_2257	25	25	26		25	26	26	26			26	26	26	26	26	26	26	26	26	26	26	26	26	26	0.00277929	0	0	0.392679	0
YP_1945L1P0_6_93803_94682	Q7CJ24	Malonyl CoA-acyl carrier protein transacylase (EC 2.3.1.39)	fabD fabD2 y1757 YP_2256 YPO1598	26	26	26	26	26	26	26	26	26	26	26	26	27	27	26	26	27	27	26	26	26	26	26	26	0.000245142	0	0	0.430527	0
YP_1945L1P0_6_94695_95430	Q7CJ23	3-oxoacyl-[acyl-carrier protein] reductase (EC 1.1.1.100) (3-oxoacyl-[acyl-carrier-protein] reductase)	fabG fabG10 y1758 YP_2255 YPO1599	28	28	28	28	28	28	28	28	28	28	28	28	28	28	28	28	28	28	28	28	28	28	28	28	0.0644582	0	0	-0.0687913	0
YP_1945L1P0_6_95583_95820	Q8ZFT4	Acyl carrier protein (ACP)	acpP YPO1600 y1759 YP_2254	28	29	29	29	29	28	28	28	28	29	29	29	29	29	29	29	29	29	29	29	29	29	29	29	1.0155e-07	0	0	0.697245	0
YP_1945L1P0_6_95950_97156	Q7CJ22	3-oxoacyl-[acyl-carrier-protein] synthase 2 (EC 2.3.1.179)	fabF fabF4 y1760 YP_2253 YPO1601	24	23	23			24	24	23	24	23	24	24	23	24	24	24	24	23	23	24	24	24	24	24	0.0455239	0	0	0.208906	0
YP_1945L1P0_7_104311_110419	Q7CI41	HMWP2 nonribosomal peptide synthetase (Yersiniabactin biosynthetic protein)	irp2 y2399 YPO1911											24	23						24								0	0	0.862393	0
YP_1945L1P0_7_116627_117932	Q9Z396	Anthranilate synthase (Putative salicylate synthetase) (YbtS) (YbtS protein)	ybtS irp9 y2394 YPO1916											23															0	0	0	0
YP_1945L1P0_7_130274_130907	Q9ZC35	Fimbrial Z protein probable signal transducer (Putative two-component response regulator) (Similar to Fimbriae Z protein)	fimZ y2386 YP_1667 YPO1925	24	25	25	25	24	25	25	25	25	24	25	25						25								0	0	0.251656	0
YP_1945L1P0_7_148088_149678	Q9ZC50	Putative membrane protein (Putative transport protein) (Similar to YfiU protein)	proP17 y2371 YP_1683 YPO1940												22														0	0	0	0
YP_1945L1P0_7_150318_152178	Q9ZC51	Putative integral membrane protein (Putative membrane protein) (Similarity to some hypothetical proteins in B. subtilis)	fTR12 y2370 YP_1685 YPO1941								21																		0	0	0	0
YP_1945L1P0_7_161668_164137	Q56939	Haemin storage system, HmsH protein (HmsH) (HmsH protein)	hmsH YPO1951	26	27	27	26	27	26	26	27	27	27	27	27				25		27								0	0	-0.369826	0
YP_1945L1P0_7_164299_166171	Q9R7V4	Haemin storage system, HmsF protein (HmsF protein) (Uncharacterized protein)	hmsF y2358 YP_1696 YPO1952	28	28	28	28	28	28	28	28	28	28	27	28				26		28					23		0.0024999	0	0	-2.05	1
YP_1945L1P0_7_166160_167495	Q0WFJ6	Haemin storage system, HmsR protein	hmsR YPO1953												24														0	0	0	0
YP_1945L1P0_7_167491_167959	P74989	Haemin storage system, HmsS protein (HmsS) (HmsS protein) (Inner membrane protein)	hmsS y2356 YP_1698 YPO1954												22														0	0	0	0
YP_1945L1P0_7_212015_212654	Q7CI86	Putative sugar-phosphate isomerase (Uncharacterized protein)	rpiB2 y2319 YP_1838 YPO1991																					23					0	0	0	0
YP_1945L1P0_7_213552_214233	Q7CI88	Putative dehydrogenase (Putative oxidoreductase)	fabG8 y2317 YP_1840 YPO1993												21														0	0	0	0
YP_1945L1P0_7_214573_215524	Q7CI89	Uncharacterized protein	y2316 YP_1841 YPO1994	25	25	25	25	25	25	25	25	25	25	24	25	24	24	24	24		25	25	24	24	25	25	24	0.000897086	0	0	-0.37048	0
YP_1945L1P0_7_215510_216443	Q7CI90	Uncharacterized protein	y2315 YP_1842 YPO1995	25	25				25	24			25																0	0	0	0
YP_1945L1P0_7_216448_217354	Q7CI91	Uncharacterized protein	y2313 YP_1843 YPO1996	27	27	27	27	26	27	27	27	27	27	26	26	27	26	26	26	26	27	27	26	27	26	26	26	0.000577837	0	0	-0.437574	0
YP_1945L1P0_7_230422_231514	Q7CIA0	Predicted GTPase (Putative GTP-binding protein) (Uncharacterized protein)	ychF y2298 YP_1858 YPO2010	27	27	27	27	27	27	27	27	27	27	27	27	28	27	27	28	27	28	27	27	27	27	27	27	1.80393e-07	0	0	0.519464	0
YP_1945L1P0_7_231677_232298	Q8ZEY4	Peptidyl-tRNA hydrolase (PTH) (EC 3.1.1.29)	pth YPO2011 y2297 YP_1859														24			25									0	0	0	0
YP_1945L1P0_7_233103_234051	Q8ZEY2	Ribose-phosphate pyrophosphokinase (RPPK) (EC 2.7.6.1) (Phosphoribosyl pyrophosphate synthase) (P-Rib-PP synthase) (PRPP synthase)	prs prsA YPO2013 y2295 YP_1861	25	25	25	25	26	26	25	25	25	25	27	27	27	28	27	27	28	27	27	27	27	27	27	27	5.4488e-08	0	0	1.59	1
YP_1945L1P0_7_234391_235291	Q8ZEY1	4-diphosphocytidyl-2-C-methyl-D-erythritol kinase (CMK) (EC 2.7.1.148) (4-(cytidine-5'-diphospho)-2-C-methyl-D-erythritol kinase)	ispE ipk YPO2014 y2293 YP_1862	24	24	24	25	24	24	24	24	24	24	24	24	24		24							24			0.00889598	0	0	-0.346184	0
YP_1945L1P0_7_235292_235979	Q8ZEY0	Outer-membrane lipoprotein LolB	lolB hemM YPO2015 y2292 YP_1863			25						24																	0	0	0	0
YP_1945L1P0_7_237516_238599	Q8ZEX8	Peptide chain release factor 1 (RF-1)	prfA YPO2017 y2290 YP_1865		25	26		26			26	25	27	26	26	26	26	26	25	26	26	26	26	26	26	26	26	0.193062	0	0	0.0863883	0
YP_1945L1P0_7_240795_241650	Q8ZEX4	2-dehydro-3-deoxyphosphooctonate aldolase (EC 2.5.1.55) (3-deoxy-D-manno-octulosonic acid 8-phosphate synthase) (KDO-8-phosphate synthase) (KDO 8-P synthase) (KDOPS) (Phospho-2-dehydro-3-deoxyoctonate aldolase)	kdsA YPO2021 y2286 YP_1869	26	25	25	25	25	25	26	25	26	25	26	26	26	27	26	26	27	26	26	26	26	26	26	26	0.00038308	0	0	0.633395	0
YP_1945L1P0_7_257781_258345	Q0WFB7	Putative lipoprotein	YPO2039												22														0	0	0	0
YP_1945L1P0_7_260830_262441	Q7CIB2	Putative oxidoreductase (Putative virulence factor)	mviM3 y2270 YP_1885 YPO2042	27	27	28	27	27	28	27	27	27	27	26	26	26	26	26	25	26	26	25	26	26	25	26	25	1.04744e-07	0	0	-1.44	1
YP_1945L1P0_7_266692_271168	Q7CIB4	Putative hemolysin	y2267 YPO2045				25																						0	0	0	0
YP_1945L1P0_7_271398_273129	Q8ZEV7	Arginine--tRNA ligase (EC 6.1.1.19) (Arginyl-tRNA synthetase) (ArgRS)	argS YPO2046 y2266 YP_1889	27	27	27	27	26	27	26	26	26	26	26	26	27	27	27	27	27	27	26	26	26	26	26	26	0.222337	0	0	0.0180282	0
YP_1945L1P0_7_273743_274319	Q7CIB5	Uncharacterized protein	y2264 YP_1890 YPO2047											25	25				25	25	25						25		0	0	-0.0507784	0
YP_1945L1P0_7_274550_275315	Q8ZEV5	Copper homeostasis protein CutC	cutC YPO2048 y2263 YP_1891	25	25	25	25	25	25	24	25	25	25	25	25	25	25	25	25	25	25	25	25	25	25	25	24	0.250169	0	0	-0.00671506	0
YP_1945L1P0_7_275507_276479	Q7CIB6	tRNA (mo5U34)-methyltransferase (EC 2.1.1.-)	cmoB YPO2049 y2262 YP_1892												25														0	0	0	0
YP_1945L1P0_7_279917_281714	Q8ZEV0	Aspartate--tRNA ligase (EC 6.1.1.12) (Aspartyl-tRNA synthetase) (AspRS)	aspS YPO2053 y2258 YP_1896	26	26	26	26	27	26	26	27	26	26	27	27	27	28	28	28	28	27	27	27	28	27	27	28	1.22598e-09	0	0	1.2	1
YP_1945L1P0_7_282214_282958	Q8ZEU8	Probable transcriptional regulatory protein YPO2055/y2255/YP_1898	YPO2055 y2255 YP_1898											26													25		0	0	-1.18023	0
YP_1945L1P0_7_289981_290944	Q7CIC3	Lipid A biosynthesis acyltransferase (EC 2.3.1.-) (Suppressor of htrB, heat shock protein)	msbB y2247 YP_1906 YPO2063												26														0	0	0	0
YP_1945L1P0_7_291288_292731	Q7CIC4	Pyruvate kinase (EC 2.7.1.40)	pykA y2246 YP_1907 YPO2064	26	26	26	26	26	25	25	25	25	26	25	25	26	26	26	26	26	26	26	26	26	26	26	26	4.80924e-05	0	0	0.600531	0
YP_1945L1P0_7_294282_295767	I7WT56	Glucose-6-phosphate 1-dehydrogenase (EC 1.1.1.49)	zwf YPPY98_2395	28	28	28	28	28	28	28	28	28	28	28	28	29	28	28	28	28	29	29	28	28	29	28	28	0.000217406	0	0	0.196083	0
YP_1945L1P0_7_296008_296650	Q7CIC5	2-keto-3-deoxygluconate 6-phosphate aldolase/2-keto-4-hydroxyglutarate aldolase (KHG/KDPG aldolase) (EC 4.1.3.16)	eda y2243 YP_1910 YPO2067	25	25	25	25	25	25	25	25	24	24	25	25	25	25	25	25	25	25	25	25	25	25	25	25	0.00518481	0	0	0.315368	0
YP_1945L1P0_7_298730_300635	Q7CIC8	Putative DEAD box family helicase (Putative enzyme)	y2239 YPO2071													24					24								0	0	0	0
YP_1945L1P0_7_300706_301405	Q0WF84	Uncharacterized protein	YPO2072											22	22	22	22	22	21	22	22	22		22	21				0	0	0.0190244	0
YP_1945L1P0_7_301541_302147	Q0WF83	Putative lipoprotein	YPO2073	25	25	26	25	25	25	25	25	25	25	25	25	25	25	25	25	25	25	26	25	25	26	25	25	0.0733027	0	0	-0.100011	0
YP_1945L1P0_7_304637_305759	Q0WF81	Ribonuclease D (RNase D) (EC 3.1.13.5)	rnd YPO2075											23															0	0	0	0
YP_1945L1P0_7_305995_306265	Q8ZES7	Cell division topological specificity factor	minE YPO2076 y2234 YP_1919											24															0	0	0	0
YP_1945L1P0_7_306268_307081	Q7CIC9	Site-determining protein	minD y2233 YP_1920 YPO2077	27	27	27	27	27	27	27	27	27	27	27	27	27	27	27	27	27	28	28	27	27	27	27	27	0.000432975	0	0	0.235019	0
YP_1945L1P0_7_307105_307792	Q8ZES5	Septum site-determining protein MinC	minC YPO2078 y2232 YP_1921												20														0	0	0	0
YP_1945L1P0_7_341026_341659	Q7CIF6	Hypothetical phage protein (Uncharacterized protein)	y2193 YPO2124	25	25	25	26	25	25	26	25	25	25	26	26	26	26	26	26	26	26	26	26	26	26	26	26	0.000441969	0	0	0.368669	0
YP_1945L1P0_7_360676_361396	Q8ZEL9	Fatty acid metabolism regulator protein	fadR YPO2144 y2177 YP_1946											21	21	21			22		21								0	0	0.127526	0
YP_1945L1P0_7_363614_364919	Q8ZEL7	D-amino acid dehydrogenase small subunit (EC 1.4.99.1)	dadA YPO2147 y2174 YP_1948												20														0	0	0	0
YP_1945L1P0_7_371058_372993	Q7CIH0	Uncharacterized protein	y2168 YPO2153	25	25	25	25	25	25	25	25	25	25	25	25	26	25	25	25	25	25	25	25	25	25	25	25	0.00131487	0	0	0.318217	0
YP_1945L1P0_7_373415_374186	Q7CIH1	Putative exported protein (Uncharacterized protein)	y2167 YP_1955 YPO2155	27	26	26	27	27	26	27	27	27	27	27	27	27	27	27	27	27	28	27	27	27	27	28	27	5.24293e-06	0	0	0.55526	0
YP_1945L1P0_7_374258_375134	Q7CIH2	Uncharacterized enzymes related to aldose 1-epimerase (Uncharacterized protein)	y2166 YP_1956 YPO2156	25	25	25	25	25	25	25	25	25	25	25	25	26	26	26	26	26	26	26	26	26	26	26	26	5.3215e-09	0	0	0.411227	0
YP_1945L1P0_7_375447_376443	Q7CIH3	Glyceraldehyde 3-phosphate dehydrogenase A (EC 1.2.1.12) (Glyceraldehyde-3-phosphate dehydrogenase A)	gapA y2165 YP_1957 YPO2157	28	29	28	29	28	29	28	29	28	28	28	29	29	31	30	29	31	29	28	29	29	28	29	30	0.00104359	0	0	0.907632	0
YP_1945L1P0_7_378342_379359	Q7CIH5	Cytoplasmic L-asparaginase I (L-asparaginase I) (EC 3.5.1.1)	ansA y2161 YP_1961 YPO2161												22														0	0	0	0
YP_1945L1P0_7_379475_381326	Q7CIH6	Protease IV (EC 3.4.21.-) (Protease IV, a signal peptide peptidase)	sppA y2160 YPO2162	27	27	27	27	27	27	27	27	27	27	28	27	27	27	27	27	27	28	28	27	27	27	27	27	0.0840631	0	0	0.079778	0
YP_1945L1P0_7_38085_39105	Q8ZF73	D-cysteine desulfhydrase (EC 4.4.1.15)	dcyD acd YPO1845 y2462 YP_1548												25				25		24								0	0	0.0355367	0
YP_1945L1P0_7_381488_382040	Q7CIH7	Putative nitroreductase (Uncharacterized protein)	nfnB y2159 YP_1963 YPO2163	25	25	25	25	25	25	25	25	26	25	25	25	25	25	25	25	25	24	25	25	25	25	26	25	0.218006	0	0	-0.0385843	0
YP_1945L1P0_7_382264_383311	Q8ZEK1	Selenide, water dikinase (EC 2.7.9.3) (Selenium donor protein) (Selenophosphate synthase)	selD YPO2164 y2157 YP_1964	24	24	24		25	24	24	24	24	24	25	24														1	0	0	1
YP_1945L1P0_7_383372_385298	Q0WEZ8	DNA topoisomerase (EC 5.99.1.2)	topB YPO2165												18														0	0	0	0
YP_1945L1P0_7_386081_386888	Q0WEZ5	Exodeoxyribonuclease III (EC 3.1.11.2)	xth YPO2168	25	25	25	26	25	26	25	25	25	26	26	25	26	25	25	25	25	25	26	25	25	26	25	25	0.0612229	0	0	-0.178659	0
YP_1945L1P0_7_39228_40029	Q7CI03	Putative cystine-binding periplasmic protein (Putative periplasmic cysteine-binding ABC transport protein)	fliY y2460 YP_1547 YPO1846												23														0	0	0	0
YP_1945L1P0_7_394674_396021	Q0WEZ0	Putative nucleotide sugar dehydrogenase	YPO2174	28	28	28	28	28	28	28	28	28	28	28	28	29	29	29	29	29	28	29	29	29	29	29	29	1.6658e-08	0	0	0.727267	0
YP_1945L1P0_7_396455_396854	Q0WEY9	DNA-binding protein Hns	bglY YPO2175	27	28	27	27	27	28	28	28	28	28	26	27	26	27	27	27	27	26	25	26	26	26	26	27	9.52e-05	0	0	-1.05	1
YP_1945L1P0_7_400903_403579	Q74TY8	Aldehyde-alcohol dehydrogenase (EC 1.1.1.1)	adhE YP_1976 YPO2180	30	29	30	30	30	29	30	29	30	30	30	30	30	31	30	30	30	30	30	30	30	30	30	30	2.46346e-07	0	0	0.650112	0
YP_1945L1P0_7_40693_41455	Q7CI05	Putative ATP-binding component of ABC transport system (Putative amino-acid ABC transporter (ATP-binding protein))	glnQ2 yecC y2458 YP_1545 YPO1848												22														0	0	0	0
YP_1945L1P0_7_412521_412845	Q8ZEI3	UPF0263 protein YPO2187/y2032/YP_1985	YPO2187 y2032 YP_1985											20	19								22	21	20	21	21		0	0	1.1194	0
YP_1945L1P0_7_424276_424912	Q0WEW6	Putative exported protein	ompW YPO2201													24		24					25	24	24		25		0	1	0	1
YP_1945L1P0_7_425058_425373	Q7CIM4	Putative lipoprotein (Uncharacterized protein)	osmY1 y2045 YP_2000 YPO2202	21	21	22	20		21	20	22	21	20	24	22		24	25	24	25	23	24	24		24	24	24	4.2505e-07	0	0	2.74	1
YP_1945L1P0_7_427868_429296	Q8ZEG8	Tryptophan biosynthesis protein TrpCF [Includes: Indole-3-glycerol phosphate synthase (IGPS) (EC 4.1.1.48); N-(5'-phospho-ribosyl)anthranilate isomerase (PRAI) (EC 5.3.1.24)]	trpC YPO2205 y2049 YP_2003									23																	0	0	0	0
YP_1945L1P0_7_42917_46889	Q0WFU3	Bifunctional PutA protein [includes: proline dehydrogenase and delta-1-pyrroline-5-carboxylate (EC 1.5.1.12) (EC 1.5.99.8)	poaA YPO1851	29	29	29	29	28	28	28	29	29	29	29	29	29	29	29	29	29	29	29	29	29	29	29	29	1.26987e-05	0	0	0.271385	0
YP_1945L1P0_7_433823_434444	Q7CIM2	Putative translation factor (SUA5) (Uncharacterized protein)	sUA5B y2053 YP_2009 YPO2212												24														0	0	0	0
YP_1945L1P0_7_434790_435825	Q8ZEG0	Ribosomal large subunit pseudouridine synthase B (EC 5.4.99.22) (23S rRNA pseudouridine(2605) synthase) (rRNA pseudouridylate synthase B) (rRNA-uridine isomerase B)	rluB YPO2213 y2054 YP_2010												21														0	0	0	0
YP_1945L1P0_7_437487_438534	Q7CIM0	Peptidase family U7 protein (EC 3.4.21.-) (Putative protease)	sohB y2057 YP_2013 YPO2216	25	25	26	26	25	26	25	25	26	25	25	25	25	24	25	25	24	25	25	25	25	24	25	24	8.85139e-07	0	0	-0.830349	0
YP_1945L1P0_7_438652_438904	Q7CIL9	Uncharacterized protein	y2058 YP_2014 YPO2217												22														0	0	0	0
YP_1945L1P0_7_439322_441938	Q7CIL8	DNA topoisomerase (EC 5.99.1.2)	topA supX topA2 y2060 YP_2016 YPO2218	26	26	26	26	26	26	26	26	25	26	26	26	26	26	26	26	26	26	25	25	25	26	25	25	0.021739	0	0	-0.17759	0
YP_1945L1P0_7_442334_443309	Q7CIL7	Cys regulon transcriptional activator (Positive transcriptional regulator for cysteine regulon)	cysB y2061 YP_2017 YPO2219		24																								0	0	0	0
YP_1945L1P0_7_444892_447538	Q7CIL5	Aconitate hydrase 1 (Aconitate hydratase 1) (EC 4.2.1.3)	acnA acn y2063 YP_2019 YPO2221																22		22								0	0	0	0
YP_1945L1P0_7_449727_450039	Q0WEU2	Putative membrane protein	YPO2224												22														0	0	0	0
YP_1945L1P0_7_452105_452843	P58644	Orotidine 5'-phosphate decarboxylase (EC 4.1.1.23) (OMP decarboxylase) (OMPDCase) (OMPdecase)	pyrF YPO2227 y2069 YP_2026											20	20	20	20	20	20	20	20			19					0	0	-0.0580559	0
YP_1945L1P0_7_50155_51286	Q0WFT9	Iron uptake system component EfeO	efeO YPO1855 y2451 YP_1538		24	25	25	24	25		23			25	24	26	25	25	25	25	25	26	25	25	25	25	25	0.00022369	0	0	0.969434	0
YP_1945L1P0_7_52686_53286	Q8ZF61	NAD(P)H dehydrogenase (quinone) (EC 1.6.5.2) (Flavoprotein WrbA) (NAD(P)H:quinone oxidoreductase) (NQO)	YPO1857 y2449 YP_1536	25					25	25	24	24		25	26														1	0	0	1
YP_1945L1P0_7_89102_91124	P46359	Pesticin receptor (IRPC)	fyuA psn YPO1906 y2404 YP_1649	25	25	25		25	24	25	24	25	25	26	26						28								0	0	2.90846	0
YP_1945L1P0_7_91254_92832	Q56950	Salicyl-AMP ligase (Salicyl-AMP ligase YbtE) (YbtE protein) (Yersiniabactin 2,3-dihydoxybenzoate-AMP ligase) (Yersiniabactin siderophore biosynthetic protein)	ybtE irp5 y2403 YP_1650 YPO1907											25	25						26								0	0	1.24713	0
YP_1945L1P0_7_94732_104224	Q9Z373	HMWP1 nonribosomal peptide/polyketide synthase (Irp1 protein) (Ybt peptide/polyketide synthetase HMWP1) (Yersiniabactin biosynthetic protein)	irp1 y2400 YPO1910											25	25						27								0	0	1.64255	0
YP_1945L1P0_8_104196_104802	Q8ZE60	FMN-dependent NADH-azoreductase (EC 1.7.-.-) (Azo-dye reductase) (FMN-dependent NADH-azo compound oxidoreductase)	azoR YPO2323 y2010 YP_2110	25	25	25	25	25	25	25	25	25	25	25															1	0	0	1
YP_1945L1P0_8_111214_112207	Q0WEJ2	D-lactate dehydrogenase (EC 1.1.1.28)	hslI YPO2329	28	29	29	28	28	28	28	28	28	29	29	29	29	29	29	29	29	29	29	29	29	29	29	29	0.00033484	0	0	0.424659	0
YP_1945L1P0_8_112333_112729	Q7CIP4	Heat shock protein HslJ (Putative heat shock protein)	hslJ y2003 YP_2116 YPO2330												22														0	0	0	0
YP_1945L1P0_8_118750_119692	Q7CIP8	tRNA 2-thiocytidine biosynthesis protein TtcA	ttcA YPO2335 y1998 YP_2121											24	25	24		24	24				24				24		0	0	-0.31493	0
YP_1945L1P0_8_127660_128164	Q8ZE42	Probable thiol peroxidase (EC 1.11.1.-)	tpx YPO2342 y1990 YP_2129	28	27	28	28	28	28	28	28	28	27	28	28	28	29	28	28	29	27	27	27	27	28	28	28	0.220916	0	0	-0.0508295	0
YP_1945L1P0_8_129021_130599	Q0WEH7	Transcriptional regulatory protein	tyrR YPO2344			24						25	23	24	24	24		25				24			23			0.163322	0	0	-0.291968	0
YP_1945L1P0_8_132967_134365	Q7CIQ5	Predicted ATPase (Putative enzyme) (EC 2.1.-.-) (Uncharacterized protein)	y1984 YP_2135 YPO2348	25		25	25			24	25		24		24														1	0	0	1
YP_1945L1P0_8_136330_137359	Q0WEG9	Psp operon transcriptional activator	pspF YPO2352												18														0	0	0	0
YP_1945L1P0_8_151314_151920	Q0WEF5	Glutathione S-transferase (EC 2.5.1.18)	gst YPO2367	29	29	29	29	29	29	29	29	29	29	29	29	29	29	29	29	30	29	29	29	29	29	29	29	0.207984	0	0	0.0339185	0
YP_1945L1P0_8_152994_154269	Q8ZE20	Tyrosine--tRNA ligase (EC 6.1.1.1) (Tyrosyl-tRNA synthetase) (TyrRS)	tyrS YPO2369 y1966 YP_2155												23														0	0	0	0
YP_1945L1P0_8_154450_155104	Q8ZE19	Pyridoxine/pyridoxamine 5'-phosphate oxidase (EC 1.4.3.5) (PNP/PMP oxidase) (PNPOx) (Pyridoxal 5'-phosphate synthase)	pdxH YPO2370 y1965 YP_2156				22																						0	0	0	0
YP_1945L1P0_8_157234_157702	Q7CIS0	Putative lipoprotein (Putative outer membrane protein)	slyB pcp y1962 YP_2159 YPO2373	29	30	30	30	30	30	29	30	30	30	29	29	30	30	30	30	30	30	30	30	30	30	30	30	3.2405e-06	0	0	0.566726	0
YP_1945L1P0_8_157845_158277	P69988	Transcriptional regulator SlyA (Regulator of virulence protein A) (Transcriptional regulator for cryptic hemolysin)	slyA rovA YPO2374 y1961 YP_2160	28	28	28	28	28	28	28	28	28	28	29	28	28	28	28	28	28	29	28	28	28	28	28	28	0.0782093	0	0	-0.110826	0
YP_1945L1P0_8_162375_162975	Q7CIS1	TetR-family transcriptional regulatory protein (Uncharacterized protein)	acrR4 y1959 YP_2164 YPO2378												20														0	0	0	0
YP_1945L1P0_8_163062_164160	Q74TJ1	NADH:flavin oxidoreductase / NADH oxidase family protein (NADH:flavin oxidoreductase / NADH oxidase familyprotein)	nemA2 YP_2165 YPO2379	24	25	24	25	24	25	24	25	24	25	25	24	26	24	24	25	25	25	25	25	25	25	25	25	0.0387799	0	0	0.165251	0
YP_1945L1P0_8_167607_168015	Q0WEE1	Lactoylglutathione lyase (EC 4.4.1.5)	gloA YPO2381	26		25	26	24	26	26	26		25		25			26	26					26		26	26	0.0148986	0	0	0.455007	0
YP_1945L1P0_8_169082_169433	Q0WED9	Glutaredoxin	YPO2383	26	26	26	26	26	26	26	26	26	26	26	26	27	27	26	26	27	26	27	27	27	27	27	27	4.69397e-06	0	0	0.372792	0
YP_1945L1P0_8_171101_171680	Q0WED6	Superoxide dismutase (EC 1.15.1.1)	sodB YPO2386									25																	0	0	0	0
YP_1945L1P0_8_172206_173232	Q7CIS2	HTH-type transcriptional repressor PurR (Pur regulon repressor) (Purine nucleotide synthesis repressor)	purR YPO2387 y1950 YP_2173							24	24																		0	0	0	0
YP_1945L1P0_8_1774_3709	Q8ZED8	Exoribonuclease 2 (EC 3.1.13.1) (Exoribonuclease II) (RNase II) (Ribonuclease II)	rnb YPO2235 y2077 YP_2034	27	27	27	27	27	27	27	27	27	27	27	27	27	27	27	27	27		27	27	27	27	27	27	0.20918	0	0	0.0137458	0
YP_1945L1P0_8_180735_182148	Q7CIS8	Pyruvate kinase (EC 2.7.1.40)	pykF y1944 YP_2180 YPO2393		26		26		26				26	25	25	27	27	27	26	27	25	25	25	25	25	25	25	0.24073	0	0	-0.0637601	0
YP_1945L1P0_8_182516_182705	Q8ZDZ6	Major outer membrane lipoprotein (Murein-lipoprotein)	lpp YPO2394 y1943.1 YP_2181	31	31	31	31	31	31	31	31	31	31	31	31	30	30	30	31	30	30	31	30	30	30	30	30	0.00138545	0	0	-0.399638	0
YP_1945L1P0_8_185780_186800	Q7CHK1	Putative amidase (Putative exported protein)	y2763 YP_1186 YPO1407												22														0	0	0	0
YP_1945L1P0_8_187581_188802	Q8D0M6	Cysteine desulfurase (EC 2.8.1.7) (Selenocysteine beta-lyase) (SCL) (Selenocysteine lyase) (EC 4.4.1.16) (Selenocysteine reductase)	sufS YPO2400 y1938 YP_2187													22	23	22			22								0	0	0	0
YP_1945L1P0_8_188798_190124	Q8ZDZ3	Deleted.	0												23														0	0	0	0
YP_1945L1P0_8_190098_190845	Q0WEC1	Putative ATP-dependent transporter	YPO2402	27	27	26	27	26	26	27	26	26	26	26	26	26	26	26	26	26	26	26	26	26	26	26	26	2.71825e-05	0	0	-0.316922	0
YP_1945L1P0_8_192556_192928	Q0WEB9	Uncharacterized protein	YPO2404											22															0	0	0	0
YP_1945L1P0_8_193522_193939	Q7CIT2	Uncharacterized protein (Uncharacterized protein, possibly involved in aromatic compounds catabolism)	paaI1 y1933 YP_2193 YPO2406								21																		0	0	0	0
YP_1945L1P0_8_194060_197117	Q7CIT3	FAD/FMN-containing dehydrogenases (Putative oxidase) (Uncharacterized protein)	glcD3 y1932 YP_2194 YPO2407												17														0	0	0	0
YP_1945L1P0_8_199439_201824	Q7CIT4	Phosphoenolpyruvate synthase (PEP synthase) (EC 2.7.9.2) (Pyruvate, water dikinase)	ppsA pps y1930 YPO2409		23						23		22	23															0	0	0	0
YP_1945L1P0_8_203138_204185	Q7CIT5	Phospho-2-dehydro-3-deoxyheptonate aldolase (EC 2.5.1.54) (3-deoxy-D-arabino-heptulosonate 7-phosphate synthase) (DAHP synthase) (Phospho-2-keto-3-deoxyheptonate aldolase)	aroH y1928 YP_2198 YPO2411	23		23		25		23				24	24														1	0	0	1
YP_1945L1P0_8_208477_210142	Q8ZDX9	Undecaprenyl phosphate-alpha-4-amino-4-deoxy-L-arabinose arabinosyl transferase (EC 2.4.2.43) (4-amino-4-deoxy-L-arabinose lipid A transferase) (Lipid IV(A) 4-amino-4-deoxy-L-arabinosyltransferase) (Undecaprenyl phosphate-alpha-L-Ara4N transferase)	arnT YPO2418 y1921 YP_2205	26	27	26	26	26	26	26	26	26	27	26	26	26	26	26	26	26	26	26	26	26	26	26	26	0.000117417	0	0	-0.404372	0
YP_1945L1P0_8_210138_211044	Q7CIT9	Probable 4-deoxy-4-formamido-L-arabinose-phosphoundecaprenol deformylase ArnD (EC 3.5.1.n3)	arnD YPO2419 y1920 YP_2206										24	25	25	25	25	25	25	25	25	25	25	25	25	25	25	0.0856368	0	0	0.118037	0
YP_1945L1P0_8_211040_213044	Q8ZDX8	Bifunctional polymyxin resistance protein ArnA [Includes: UDP-4-amino-4-deoxy-L-arabinose formyltransferase (EC 2.1.2.13) (ArnAFT) (UDP-L-Ara4N formyltransferase); UDP-glucuronic acid oxidase, UDP-4-keto-hexauronic acid decarboxylating (EC 1.1.1.305) (ArnADH) (UDP-GlcUA decarboxylase) (UDP-glucuronic acid dehydrogenase)]	arnA YPO2420 y1919 YP_2207	31	31	31	31	31	31	31	31	31	31	31	31	31	31	31	31	31	31	31	31	31	31	31	31	0.131567	0	0	0.0302547	0
YP_1945L1P0_8_213040_214024	Q8ZDX7	Undecaprenyl-phosphate 4-deoxy-4-formamido-L-arabinose transferase (EC 2.4.2.53) (Undecaprenyl-phosphate Ara4FN transferase) (Ara4FN transferase)	arnC YPO2421 y1918 YP_2208											24	24	25	24	25	25	24	25	24	24	24	24	24	24		0	0	0.0277416	0
YP_1945L1P0_8_214010_215165	Q93PE0	UDP-4-amino-4-deoxy-L-arabinose--oxoglutarate aminotransferase (EC 2.6.1.87) (UDP-(beta-L-threo-pentapyranosyl-4''-ulose diphosphate) aminotransferase) (UDP-Ara4O aminotransferase) (UDP-4-amino-4-deoxy-L-arabinose aminotransferase)	arnB YPO2422 y1917 YP_2209	28	29	28	28	28	28	28	28	29	28	28	28	28	28	28	28	28	28	29	29	29	29	28	28	0.221301	0	0	-0.0254098	0
YP_1945L1P0_8_216297_216852	Q7CIU3	Glutathione peroxidase	btuE y1915 YP_2211 YPO2424												24														0	0	0	0
YP_1945L1P0_8_218947_219244	Q8ZDX2	Integration host factor subunit alpha (IHF-alpha)	ihfA himA YPO2427 y1910 YP_2214	24	24	24	25	23	24	24	23	24	23																1	0	0	1
YP_1945L1P0_8_219248_221636	Q8ZDX1	Phenylalanine--tRNA ligase beta subunit (EC 6.1.1.20) (Phenylalanyl-tRNA synthetase beta subunit) (PheRS)	pheT YPO2428 y1909 YP_2215	29	29	29	29	29	29	29	29	29	29	29	29	30	29	29	29	29	30	29	29	29	30	29	29	2.95591e-06	0	0	0.361816	0
YP_1945L1P0_8_221649_222633	Q8ZDX0	Phenylalanine--tRNA ligase alpha subunit (EC 6.1.1.20) (Phenylalanyl-tRNA synthetase alpha subunit) (PheRS)	pheS pheM YPO2429 y1908 YP_2216	27	27	27	27	27	27	27	27	27	27	27	27	28	27	27	27	27	28	28	28	28	28	28	28	5.79951e-05	0	0	0.330041	0
YP_1945L1P0_8_223131_223488	Q8ZDW8	50S ribosomal protein L20	rplT YPO2430 y1905 YP_2218	26	26	26	25	26	25	26	26	26	26	26	26	26	26	26	26	26	25	27	26	27	27	27	27	0.0038479	0	0	0.490961	0
YP_1945L1P0_8_223819_224170	Q8ZDW6	Translation initiation factor IF-3	infC YPO2432 y1904 YP_2220	24	25	24	24	25	24	24	24	24	24	25	24														1	0	0	1
YP_1945L1P0_8_224374_226303	Q8ZDW5	Threonine--tRNA ligase (EC 6.1.1.3) (Threonyl-tRNA synthetase) (ThrRS)	thrS YPO2433 y1903 YP_2221	26	26	26	26	26	26	26	26	26	26	26	26	26	26	26	26	26	26	26	26	26	25	26	26	0.010917	0	0	-0.206053	0
YP_1945L1P0_8_233847_234723	Q7CIU9	Uncharacterized protein	y1892 YP_2231 YPO2444	26	26	26	26	26	26	26	26	26	26	26	26	24	23	24			25							2.11232e-05	0	0	-1.76	1
YP_1945L1P0_8_238301_239417	P58526	N-methyl-L-tryptophan oxidase (MTOX) (EC 1.5.3.-)	solA YPO2448 y1742 YP_2268	25	25					25		25	25	25	26	25	25	25	25	26	25	25	25	25	25	25	25	0.255137	0	0	0.00760582	0
YP_1945L1P0_8_30026_31076	Q7CIK0	Putative oxidoreductase (Uncharacterized protein)	mviM4 y2101 YP_2055 YPO2259	25	25	25	25	26	25	25	25	25	25	25	25	25	25	25	25	25	25	25	25	25	25	25	25	0.0710282	0	0	-0.129649	0
YP_1945L1P0_8_33151_34696	Q0WEQ9	Putative exported protein	YPO2262	29	30	29	29	29	29	29	29	29	29	29	29	30	29	29	30	30	29	30	30	30	30	29	29	0.00657794	0	0	0.163596	0
YP_1945L1P0_8_34935_36111	Q74TS8	Mannose-6-phosphate isomerase (EC 5.3.1.8)	manA YP_2060 YPO2263	24	25	25		25	25	24		24	25	24	24	24	24	24	24	25	24	24	24	24	24	24	24	0.0471912	0	0	-0.22838	0
YP_1945L1P0_8_36394_37792	Q8ZEB6	Fumarate hydratase class II (Fumarase C) (EC 4.2.1.2)	fumC YPO2264 y2106 YP_2061	25	25	25	25	25	25	25	25	25	25	25	25	25	25	25	25	25	25	26	26	26	26	26	26	0.00259882	0	0	0.410361	0
YP_1945L1P0_8_43063_43732	P69953	ATP-dependent dethiobiotin synthetase BioD 2 (EC 6.3.3.3) (DTB synthetase 2) (DTBS 2) (Dethiobiotin synthase 2)	bioD2 YPO2269 y2111 YP_2065												23														0	0	0	0
YP_1945L1P0_8_68167_68962	Q0WEM9	Putative lipoprotein	YPO2292	26	26	26	26	26	26	26	26	26	26	26	26	27	27	26	27	27	26	27	27	27	27	27	27	0.000133107	0	0	0.63125	0
YP_1945L1P0_8_77624_78377	Q8ZE82	Fumarate and nitrate reduction regulatory protein	fnr YPO2300 y2132 YP_2085												22														0	0	0	0
YP_1945L1P0_8_78511_79468	Q8ZE81	Universal stress protein E	uspE YPO2301 y2133 YP_2086	26	27	27	27	27	27	27	26	27	27	26	26	26	26	26	26	26	26	27	26	26	26	26	26	0.00013168	0	0	-0.52495	0
YP_1945L1P0_8_79742_81026	Q7CIJ0	NAD(P) transhydrogenase subunit beta (EC 1.6.1.2) (Nicotinamide nucleotide transhydrogenase subunit beta)	pntB y2134 YP_2087 YPO2302	24	24	24	24	23	24	24	24	25	25	24	24	26	29	25	28	25	29	27	27	27	26	26	29	2.46804e-06	0	0	2.84	1
YP_1945L1P0_8_81209_82736	Q7CII9	NAD(P) transhydrogenase subunit alpha (EC 1.6.1.2)	pntA y2135 YP_2088 YPO2303	25	23	20	23	26	22	23	22	22	24	25	25	26	29	25	28	25	29	27	27	27	27	27	30	7.06523e-06	0	0	4.04	1
YP_1945L1P0_8_83265_84219	Q7CII8	Putative exported protein (Uncharacterized protein)	y2136 YP_2090 YPO2305											23	23	27	24	25	25	25	24	24	24	24	24	24	24		0	0	1.14797	0
YP_1945L1P0_8_85903_86320	Q7CII6	Uncharacterized protein	y2138 YP_2092 YPO2307											24	24	24	24	24	25	24	24	24	24	24	24	24	24		0	0	0.45865	0
YP_1945L1P0_8_99886_103774	Q0WEJ9	ATP-dependent helicase	hrpA YPO2322											23	23	23	23	23	23	23	23	22	23	23	23	23	23		0	0	-0.153654	0
YP_1945L1P0_9_1000104_1001835	Q8ZBN7	Sulfite reductase [NADPH] hemoprotein beta-component (SiR-HP) (SiRHP) (EC 1.8.1.2)	cysI YPO3371 y0819 YP_0315	27	28	27	27	28	27	27	27	27	27	28	28	27	27	27	27	27	28	27	27	27	27	27	27	0.02879	0	0	-0.199042	0
YP_1945L1P0_9_1001834_1003655	Q8ZBN6	Sulfite reductase [NADPH] flavoprotein alpha-component (SiR-FP) (EC 1.8.1.2)	cysJ YPO3372 y0818 YP_0314	26	26	26	26	26	26	26	26	26	25	26	26	25	25	25	25	25	26	25	25	25	25	25	25	1.06028e-06	0	0	-0.819588	0
YP_1945L1P0_9_1005415_1006021	Q74XS8	Superoxide dismutase [Cu-Zn] (EC 1.15.1.1)	sodC YP_0311 YPO3375											23	22	24	26	26	23	26	23	23	23	23	23	23	24		0	0	1.59959	0
YP_1945L1P0_9_1006392_1007688	Q8ZBN2	Enolase (EC 4.2.1.11) (2-phospho-D-glycerate hydro-lyase) (2-phosphoglycerate dehydratase)	eno YPO3376 y0814 YP_0310	31	30	31	31	31	31	31	31	31	31	31	31	31	32	31	31	31	30	31	31	31	31	31	31	0.0571829	0	0	0.233085	0
YP_1945L1P0_9_1007768_1009406	Q8ZBN1	CTP synthase (EC 6.3.4.2) (CTP synthetase) (UTP--ammonia ligase)	pyrG YPO3377 y0813 YP_0309	28	28	28	28	28	28	28	28	28	28	28	28	28	28	28	28	28	28	28	28	28	28	28	28	4.12763e-06	0	0	0.275044	0
YP_1945L1P0_9_1009617_1010460	Q7CKD1	Predicted pyrophosphatase (Uncharacterized protein)	mazG y0812 YP_0308 YPO3378												22														0	0	0	0
YP_1945L1P0_9_1010661_1012896	Q7CKD2	(P)ppGpp synthetase I (GTP pyrophosphokinase) (GTP pyrophosphokinase) (EC 2.7.6.5)	relA y0811 YP_0306 YPO3380	25	26	26	26	25	26	25	26	25	25	26	26	25	26	26	26	26	26	26	25	26	26	25	25	0.078075	0	0	0.0629686	0
YP_1945L1P0_9_1016306_1017752	Q7CKD3	Global stress requirement protein GsrA	htrA degP gsrA Y0807 YP_0303 YPO33832	27	28	28	28	28	28	27	28	28	28	27	27	27	26	26	26	26	27	27	26	26	27	26	26	1.47324e-07	0	0	-1.2	1
YP_1945L1P0_9_1019763_1020465	Q7CKD4	5'-methylthioadenosine/S-adenosylhomocysteine nucleosidase (MTA/SAH nucleosidase) (MTAN) (EC 3.2.2.9) (5'-methylthioadenosine nucleosidase) (MTA nucleosidase) (S-adenosylhomocysteine nucleosidase) (AdoHcy nucleosidase) (SAH nucleosidase) (SRH nucleosidase)	mtnN YPO3384 y0805 YP_0301																	23									0	0	0	0
YP_1945L1P0_9_1022205_1022550	Q0WBQ9	Iron-sulfur cluster insertion protein ErpA	erpA YPO3387 y0801 YP_0298		23				24				23	24		24		24	25	24	23	24	24		24		24	0.00952443	0	0	0.603111	0
YP_1945L1P0_9_1022685_1024122	Q1CLU6	H(+)/Cl(-) exchange transporter ClcA	clcA eriC YPN_0702 YP516_0746									18																	0	0	0	0
YP_1945L1P0_9_1024502_1025783	Q8ZBL9	Glutamate-1-semialdehyde 2,1-aminomutase (GSA) (EC 5.4.3.8) (Glutamate-1-semialdehyde aminotransferase) (GSA-AT)	hemL YPO3389 y0799 YP_0296											24	24	24	24	24	24	24	24								0	0	0.234369	0
YP_1945L1P0_9_102798_103341	Q7CJ89	NADH-quinone oxidoreductase subunit I (EC 1.6.99.5) (NADH dehydrogenase I subunit I) (NDH-1 subunit I)	nuoI YPO2548 y1637 YP_2359		24	24	24	24	24	24	24	24	24	24	24														1	0	0	1
YP_1945L1P0_9_1030354_1032829	Q0WBQ3	Penicillin-binding protein 1B (EC 2.4.2.-)	b0149 YPO3393	24	24	24	24		24	24	23	23	24	24	23	24	24	24	24	24	24	23	23	23	23	23	23	0.109957	0	0	-0.121928	0
YP_1945L1P0_9_103355_104333	Q8ZDL3	NADH-quinone oxidoreductase subunit H (EC 1.6.99.5) (NADH dehydrogenase I subunit H) (NDH-1 subunit H)	nuoH YPO2549 y1636 YP_2360																				24						0	0	0	0
YP_1945L1P0_9_1037227_1037590	Q0WBP9	RNA polymerase-binding transcription factor DksA	dksA YPO3397	26	26	26	26	26	26	26	26	26	26	26	26	26	26	26	26	26	25	27	27	27	27	27	27	0.0162888	0	0	0.406922	0
YP_1945L1P0_9_1039076_1040399	K8PSC1	Poly(A) polymerase I (EC 2.7.7.19)	pcnB INS_17590	26	25	26	26		26	25	26	25	25	25	25	24	24	24	24	24	25	23	24	24	23	24	24	1.04142e-06	0	0	-1.33	1
YP_1945L1P0_9_1041154_1041952	Q8ZBK8	3-methyl-2-oxobutanoate hydroxymethyltransferase (EC 2.1.2.11) (Ketopantoate hydroxymethyltransferase) (KPHMT)	panB YPO3401 y0786 YP_0284												23														0	0	0	0
YP_1945L1P0_9_1042039_1042894	Q8ZBK7	Pantothenate synthetase (PS) (EC 6.3.2.1) (Pantoate--beta-alanine ligase) (Pantoate-activating enzyme)	panC YPO3402 y0785 YP_0283	26	25	26	26	26	26	26	26	26	25	26	26	26	26	26	26	26	26	26	26	26	26	25	25	0.204596	0	0	0.0347394	0
YP_1945L1P0_9_104329_107074	Q8ZDL2	NADH-quinone oxidoreductase subunit G (EC 1.6.99.5) (NADH dehydrogenase I subunit G) (NDH-1 subunit G)	nuoG YPO2550 y1635 YP_2361	26	26	26	26	27	26	26	27	26	26	27	27	27	28	27	27	27	27	27	27	27	27	27	27	5.62038e-09	0	0	0.85876	0
YP_1945L1P0_9_1043304_1043685	Q8ZBK6	Aspartate 1-decarboxylase (EC 4.1.1.11) (Aspartate alpha-decarboxylase) [Cleaved into: Aspartate 1-decarboxylase beta chain; Aspartate 1-decarboxylase alpha chain]	panD YPO3403 y0784 YP_0282																								22		0	0	0	0
YP_1945L1P0_9_1046120_1047047	Q7CKD9	Putative ABC transporter, ATP-binding protein (Putative ATP-binding component of ABC transport system)	yadG ccmA1 y0780 YP_0279 YPO3406												24														0	0	0	0
YP_1945L1P0_9_1047444_1047945	Q0WBN9	Carbonic anhydrase (EC 4.2.1.1)	yadF YPO3407											20															0	0	0	0
YP_1945L1P0_9_1051236_1052127	Q8ZBJ8	Spermidine synthase (EC 2.5.1.16) (Putrescine aminopropyltransferase) (PAPT) (SPDSY)	speE YPO3411 y0775 YP_0274	26	26	27	27	26	27	26	26	26	26	26	26	27	27	26	27	27	26	26	26	26	26	26	26	0.0946376	0	0	-0.189702	0
YP_1945L1P0_9_1052204_1052999	Q8ZBJ7	S-adenosylmethionine decarboxylase proenzyme (AdoMetDC) (SAMDC) (EC 4.1.1.50) [Cleaved into: S-adenosylmethionine decarboxylase beta chain; S-adenosylmethionine decarboxylase alpha chain]	speD YPO3412 y0774 YP_0273											26	26				25	26			25		25		26		0	0	-0.489022	0
YP_1945L1P0_9_1054455_1054815	Q8ZBJ5	UPF0231 protein YPO3414/y0772/YP_0271	YPO3414 y0772 YP_0271												23														0	0	0	0
YP_1945L1P0_9_1055113_1057711	Q7CKE2	Aconitate hydratase 2 (EC 4.2.1.3)	acnB y0771 YP_0270 YPO3415	28	27	27	27	28	27	28	27	28	27	28	29	29	29	29	29	29	28	29	28	28	29	29	29	1.31676e-06	0	0	1.09	1
YP_1945L1P0_9_1058981_1060409	Q7CKE4	Dihydrolipoyl dehydrogenase (EC 1.8.1.4)	lpdA lpd y0769 YP_0268 YPO3417	30	30	30	30	30	30	30	30	30	30	30	31	31	31	31	31	31	31	31	31	31	31	31	31	1.25198e-10	0	0	0.604645	0
YP_1945L1P0_9_1060711_1062241	Q7CKE5	Dihydrolipoamide acetyltransferase component of pyruvate dehydrogenase complex (EC 2.3.1.12) (Pyruvate dehydrogenase (Dihydrolipoyltransacetylase component))	aceF y0768 YP_0266 YPO3418	29	29	29	29	29	29	29	29	29	29	29	29	29	30	29	29	29	29	30	30	30	29	30	29	6.7267e-08	0	0	0.41468	0
YP_1945L1P0_9_1062254_1064918	Q7CKE6	Pyruvate dehydrogenase E1 component (EC 1.2.4.1)	aceE y0767 YP_0265 YPO3419	29	29	29	30	30	30	29	29	29	30	30	30	30	30	30	30	30	30	30	30	30	30	30	30	7.96326e-09	0	0	0.595667	0
YP_1945L1P0_9_1065113_1065815	Q0WBM6	Pyruvate dehydrogenase complex repressor	aceC YPO3420	24	23	24	25	24	25	24	25	24	24	23	23	22	23	23	23	23	23	22	23	23	22	23	23	2.1108e-06	0	0	-1.48	1
YP_1945L1P0_9_1070363_1071272	Q0WBM2	Nicotinate-nucleotide pyrophosphorylase [carboxylating] (EC 2.4.2.19)	nadC YPO3424	26	26	26	26	26	26	26	26	26	26	26	26	26	26	26	26	26	26	25	25	25	26	25	25	0.186896	0	0	-0.0647777	0
YP_1945L1P0_9_107160_108546	Q7CJ91	NADH dehydrogenase I chain F (EC 1.6.5.3)	nuoF y1634 YP_2362 YPO2551	25	25	25	25	25	25	25	25	25	25	25	25	25	25	25	25	25	25	25	25	25	25	25	25	0.0296531	0	0	-0.122395	0
YP_1945L1P0_9_1077056_1077809	Q8ZBH9	Cell division protein ZapD (Z ring-associated protein D)	zapD YPO3431 y0756 YP_0253	25	26	25	25	25	25	25	25	25	25	25	25														1	0	0	1
YP_1945L1P0_9_1080811_1081921	Q7CG35	Uncharacterized protein	y3791 YPO0392											22															0	0	0	0
YP_1945L1P0_9_108542_109106	Q0WDX5	NADH dehydrogenase I chain E (EC 1.6.5.3)	nuoE YPO2552												19														0	0	0	0
YP_1945L1P0_9_1085624_1086701	Q7CKF3	Putative membrane protein (Uncharacterized protein)	y0748 YP_0645 YPO3439												21														0	0	0	0
YP_1945L1P0_9_1088074_1089586	Q8ZBH3	Probable cytosol aminopeptidase (EC 3.4.11.1) (Leucine aminopeptidase) (LAP) (EC 3.4.11.10) (Leucyl aminopeptidase)	pepA YPO3441 y0746 YP_0643	25	25	25	25	25	26	25	25	25	25	25	25	26	26	26	27	26	26		28	28		26	27	7.67249e-05	0	0	1.55	1
YP_1945L1P0_9_1090198_1093096	Q8ZBH1	Valine--tRNA ligase (EC 6.1.1.9) (Valyl-tRNA synthetase) (ValRS)	valS YPO3443 y0743 YP_0641	28	28	28	28	28	28	28	28	28	28	28	28	29	29	29	29	29	29	29	29	29	29	29	29	5.4488e-08	0	0	0.591167	0
YP_1945L1P0_9_109108_110905	Q7CJ92	NADH-quinone oxidoreductase subunit C/D (EC 1.6.99.5) (NADH dehydrogenase I subunit C/D) (NDH-1 subunit C/D)	nuoC nuoCD nuoD YPO2553 y1632 YP_2364	28	29	28	29	28	28	28	28	29	28	28	28	28	28	28	28	28	28	28	28	28	28	28	28	6.9364e-05	0	0	-0.315318	0
YP_1945L1P0_9_1094248_1094680	Q7CKF7	Regulator of ribonuclease activity B	rraB y0741 YP_0639 YPO3445	26	26	26	26	26	26	26	26	25	26	26	26	26	26	26	25	26	25	25	25	25	25	25	26	0.000523907	0	0	-0.565059	0
YP_1945L1P0_9_1101727_1102444	Q0WBJ6	Putative ABC transporter, ATP-binding protein	YPO3453												20														0	0	0	0
YP_1945L1P0_9_1102877_1105016	Q7CKG1	Anaerobic ribonucleoside-triphosphate reductase (EC 1.17.4.2)	nrdD y0733 YP_0631 YPO3454	28	28	28	28	28	28	28	28	28	28	28	28	29	29	29	29	29	29	29	29	29	29	29	29	1.40579e-10	0	0	0.831122	0
YP_1945L1P0_9_111045_111723	Q7CJ93	NADH-quinone oxidoreductase subunit B (EC 1.6.99.5) (NADH dehydrogenase I subunit B) (NDH-1 subunit B)	nuoB YPO2554 y1631 YP_2365	26	26	25	25	25	26	26	26	26	26	25	26	25	25	25	25	26	26	26	26	26	26	26	26	0.220916	0	0	0.0330953	0
YP_1945L1P0_9_1114233_1114872	Q7CKH0	Predicted nucleoside-diphosphate-sugar epimerases (Uncharacterized protein)	y0718 YP_0617 YPO3466										21																0	0	0	0
YP_1945L1P0_9_1115023_1115467	Q8ZBE9	UPF0306 protein YPO3467/y0717/YP_0616	YPO3467 y0717 YP_0616												21														0	0	0	0
YP_1945L1P0_9_111824_112325	Q0WDX2	NADH-quinone oxidoreductase subunit A (EC 1.6.99.5) (NADH dehydrogenase I subunit A) (NDH-1 subunit A) (NUO1)	nuoA YPO2555 y1630 YP_2366	24	24	24	24	24	24	24	24	25	24	24	24	25	24	25	25	25	25	25	25	25	25	25	25	1.26657e-05	0	0	0.600455	0
YP_1945L1P0_9_1125434_1125941	Q7CKH6	Putative acetyltransferase (Uncharacterized protein)	y0708 YP_0607 YPO3476	24		25	25		25	25	24	24	24	24	25														1	0	0	1
YP_1945L1P0_9_1126771_1127767	Q7CKH7	Putative collagenase (Putative protease)	y0706 YP_0604 YPO3479												23														0	0	0	0
YP_1945L1P0_9_1137251_1139246	Q0WBG1	Cold-shock dead-box protein A	csdA YPO3488	27	28	28	27	27	27	27	28	27	28	28	28	28	28	28	28	28	28	28	28	28	28	28	28	8.46067e-06	0	0	0.343758	0
YP_1945L1P0_9_1139432_1140317	Q7CKI5	Lipoprotein NlpI	nlpI YPO3489 YP_0594 y0695																	20									0	0	0	0
YP_1945L1P0_9_1140441_1142559	Q0WBF9	Polyribonucleotide nucleotidyltransferase (EC 2.7.7.8) (Polynucleotide phosphorylase) (PNPase)	pnp YPO3490 y0694 YP_0593	29	29	29	29	29	29	29	29	29	29	29	29	30	30	30	30	30	30	30	30	30	30	29	29	3.31644e-08	0	0	0.440519	0
YP_1945L1P0_9_1144266_1144536	Q8ZBC5	30S ribosomal protein S15	rpsO YPO3493 y0691 YP_0590	26	27	27	27	27	27	27	27	27	27	26	26	27	27	27	26	27	26	26		26	27	26	26	0.0761561	0	0	-0.105871	0
YP_1945L1P0_9_1144657_1145632	Q8ZBC4	tRNA pseudouridine synthase B (EC 5.4.99.25) (tRNA pseudouridine(55) synthase) (Psi55 synthase) (tRNA pseudouridylate synthase) (tRNA-uridine isomerase)	truB YPO3494 y0690 YP_0589							26				26															0	0	0	0
YP_1945L1P0_9_1145631_1146042	Q8ZBC3	Ribosome-binding factor A	rbfA YPO3495 y0689 YP_0588															24		25									0	0	0	0
YP_1945L1P0_9_1146107_1148762	Q8ZBC2	Translation initiation factor IF-2	infB YPO3496 y0688 YP_0587	30	30	30	30	30	30	30	30	30	30	30	30	30	30	30	30	30	30	30	30	30	30	30	30	0.000334065	0	0	0.138692	0
YP_1945L1P0_9_114790_116005	Q0WDW9	Probable aminotransferase (EC 2.6.1.1)	aat YPO2558	24	25	24	24	24	25	24	24	24	24	25	24	25	25	25	25	25	25	25	25	25	25	25	25	1.16654e-06	0	0	0.648109	0
YP_1945L1P0_9_1148786_1150274	Q0WBF2	N utilization substance protein A	nusA YPO3497	29	29	29	29	29	29	29	29	29	29	29	29	29	29	29	29	29	29	29	29	29	29	29	29	0.00109023	0	0	-0.130237	0
YP_1945L1P0_9_1150295_1150748	A4TRI5	Ribosome maturation factor RimP	rimP YPDSF_3547	25	24	25	26	26	26	25	25	24	24	24	24	23	24	24	24	23	24	23	24	24	23	24	23	7.35346e-05	0	0	-1.26	1
YP_1945L1P0_9_1151279_1151555	Q7CKI9	Protein export-membrane protein (Protein-export membrane protein)	secG y0685 YP_0584 YPO3499	26	26	26	26	26	26	26	26	26	26	26	26	26	26	25	26	25	25	26	25	25	26	25	25	0.00552213	0	0	-0.268601	0
YP_1945L1P0_9_1151837_1153178	Q8ZBB8	Phosphoglucosamine mutase (EC 5.4.2.10)	glmM YPO3500 y0684 YP_0583	23	23	24	24	24	23	24	23	24	23	24	24	24	24	25	24	25	24	24	24	24	24	24	24	7.14719e-06	0	0	0.834352	0
YP_1945L1P0_9_1153187_1154021	Q7CKJ1	7,8-dihydropteroate synthase (Dihydropteroate synthase) (EC 2.5.1.15)	folP dhpS y0683 YP_0582 YPO3501							24																			0	0	0	0
YP_1945L1P0_9_1154140_1155964	Q0WBE7	ATP-dependent zinc metalloprotease FtsH (EC 3.4.24.-)	ftsH YPO3502	27	27	27	27	27	27	27	27	27	27	27	27	27	27	27	27	27	27	27	27	27	27	27	27	3.58904e-06	0	0	0.364625	0
YP_1945L1P0_9_1156907_1157201	Q7CKJ2	Predicted RNA-binding protein containing KH domain, possibly ribosomal protein (Uncharacterized protein)	y0680 YP_0579 YPO3504												20														0	0	0	0
YP_1945L1P0_9_1157328_1157805	Q8ZBB3	Transcription elongation factor GreA (Transcript cleavage factor GreA)	greA YPO3505 y0679 YP_0578	23		22			22	22	22	23	21	24	23		24	23											0	0	1.11898	0
YP_1945L1P0_9_1158062_1159511	Q7CKJ3	D-alanyl-D-alanine carboxypeptidase, fraction B (Penicillin-binding protein 4) (EC 3.4.16.4)	dacB y0678 YP_0577 YPO3506												22														0	0	0	0
YP_1945L1P0_9_1161337_1162510	Q7CKJ6	GTPase obg (GTP-binding protein obg)	obg YPO3509 y0675 YP_0574	26	25	25	25	26	25	26	26	25	25	26	26	26	26	26	26	26	26	26	26	25	25	26	26	0.000149441	0	0	0.482411	0
YP_1945L1P0_9_119215_119872	I7R6F3	HAD hydrolase, IA, variant 3 family protein	YPPY01_2899	26	26	26	25	25	25	25	26	26	26	25	25	26	26	26	26	27	25	25	25	26	25	25	25	0.0780362	0	0	0.277575	0
YP_1945L1P0_9_120036_120531	Q8ZDJ9	UPF0304 protein YPO2563/y1624/YP_2374	YPO2563 y1624 YP_2374	26	26	26	26	26	26	26	26	26	26	26	26	26	26	25	26	26	26	26	26	26	26	26	26	0.258643	0	0	0.00264	0
YP_1945L1P0_9_121715_122918	Q8ZDJ6	Acetate kinase (EC 2.7.2.1) (Acetokinase)	ackA YPO2566 y1622 YP_2377												23														0	0	0	0
YP_1945L1P0_9_123100_125239	Q7CJ96	Phosphate acetyltransferase (EC 2.3.1.8) (Phosphotransacetylase)	pta YPO2567 y1620 YP_2378	26	26	26	26	26	26	26	26	26	26	26	26	26	26	26	26	26	26	26	26	26	26	26	26	0.000386896	0	0	-0.264707	0
YP_1945L1P0_9_159046_159256	Q0WDT7	Putative cold shock protein	cspE YPO2595					24						24															0	0	0	0
YP_1945L1P0_9_160628_160886	Q8ZDH1	Probable Sec-independent protein translocase protein TatE	tatE YPO2597 y1170 YP_1117												22														0	0	0	0
YP_1945L1P0_9_161066_162032	Q8ZDH0	Lipoyl synthase (EC 2.8.1.8) (Lip-syn) (LS) (Lipoate synthase) (Lipoic acid synthase) (Sulfur insertion protein LipA)	lipA YPO2598 y1171 YP_1115	25	25	25	25	25		25	25	25	25	25	25	25	25	25	25	25	25	25	25	25	25	25	25	0.000603032	0	0	0.236204	0
YP_1945L1P0_9_163137_163401	Q8ZDG8	UPF0250 protein YPO2600/y1174/YP_1113	YPO2600 y1174 YP_1113	26	26	26	27	26	26	26	26	26	26	26	26	25	25	25	26	25	26	25	25	26	25	25	25	4.89194e-08	0	0	-0.667687	0
YP_1945L1P0_9_163598_164801	Q7CHG0	D-alanyl-D-alanine carboxypeptidase (EC 3.4.16.4) (D-alanyl-D-alanine carboxypeptidase penicillin-binding protein 6)	dacC y2864 YP_1272 YPO1320	25	25	25	24	25	25	25	25	25	25	26	26	26	26	26	26	26	26	26	26	26	26	26	26	4.8997e-06	0	0	1.03	1
YP_1945L1P0_9_165203_166286	Q8ZDG6	Rare lipoprotein A	rlpA YPO2602 y1176 YP_1111	24	24	24	24	24	24	24	24	24	24	23	23														1	0	0	1
YP_1945L1P0_9_170043_170361	Q7CJV4	Ribosomal silencing factor RsfS	rsfS y1180 YP_1107 YPO2606	26	26	26	26		26	26	26	26	26	26	26														1	0	0	1
YP_1945L1P0_9_172267_172891	Q7CJV2	LPS-assembly lipoprotein LptE	lptE rlpB YPO2609 y1183 YP_1104	25	25	25	25	25	25	25	25	25	25	25	25	25	25	25	25	25	25	25	25	25	25	25	25	0.0920045	0	0	-0.0892	0
YP_1945L1P0_9_172905_175488	Q8ZDF8	Leucine--tRNA ligase (EC 6.1.1.4) (Leucyl-tRNA synthetase) (LeuRS)	leuS YPO2610 y1184 YP_1103	27	27	27	27	27	27	27	27	27	27	27	27	28	27	28	27	28	28	27	27	27	27	27	27	0.0938259	0	0	0.10426	0
YP_1945L1P0_9_180359_181907	Q8D124	Apolipoprotein N-acyltransferase (ALP N-acyltransferase) (EC 2.3.1.-)	lnt YPO2616 y1190 YP_1097																		23								0	0	0	0
YP_1945L1P0_9_181914_182793	Q7CJU8	Putative magnesium and cobalt efflux protein (Putative membrane protein)	corC ybeX y1191 YP_1096 YPO2617											23	23	22	23	23	23	23	23	22		23	22				0	0	-0.0313288	0
YP_1945L1P0_9_182910_183384	Q8ZDF0	Endoribonuclease YbeY (EC 3.1.-.-)	ybeY YPO2618 y1193 YP_1095	24					24	24	24		24	24	24	24	24	24	24	24	24	24	24	24	24	24	24	0.00810868	0	0	0.243478	0
YP_1945L1P0_9_183380_184454	Q7CJU7	Phosphate starvation-inducible protein PhoH, predicted ATPase (Putative ATP-binding protein in pho regulon) (Uncharacterized protein)	phoH1 y1194 YP_1094 YPO2619	25	24	25	25	25	25	25	25	24	24	24	25														1	0	0	1
YP_1945L1P0_9_184780_186220	Q0WDR2	(Dimethylallyl)adenosine tRNA methylthiotransferase MiaB (EC 2.-.-.-) (tRNA-i(6)A37 methylthiotransferase)	miaB YPO2620 y1195 YP_1093	24	24	25	24	25	24	24	25	25	24	25	25	24	24	25	24	25	24	25	25	25	24	25	24	0.163198	0	0	0.0743106	0
YP_1945L1P0_9_186446_187628	Q7CJU6	Putative 2-octaprenyl-3-methyl-6-methoxy-1,4-benzoquinol hydroxylase (EC 1.14.13.-) (Uncharacterized protein)	ubiF y1196 YP_1092 YPO2621												22														0	0	0	0
YP_1945L1P0_9_188940_190605	Q7CJU5	Asparagine synthetase (EC 6.3.5.4)	asnB y1198 YP_1090 YPO2623	26	25	25	26	25	26	25	26	26	25	24	25	23	23	24	24	24	25	23	24	24	23	24	24	1.80478e-06	0	0	-1.43	1
YP_1945L1P0_9_195434_197426	Q7CJU2	PTS system, N-acetylglucosamine-specific enzyme IIABC (Pts system, N-acetylglucosamine-specific IIABC component) (EC 2.7.1.69)	nagE y1203 YP_1085 YPO2628					24						24	24	24	24	24	24	24	24	24	24		23	24	24	0.233946	0	0	-0.0354273	0
YP_1945L1P0_9_198350_200018	Q8ZDD9	Glutamine--tRNA ligase (EC 6.1.1.18) (Glutaminyl-tRNA synthetase) (GlnRS)	glnS YPO2630 y1205 YP_1084											24	24	24	25	24	24							24	24		0	0	0.100264	0
YP_1945L1P0_9_205577_206024	P33086	Ferric uptake regulation protein (Ferric uptake regulator)	fur YPO2634 y1208 YP_1081	25	24	24			24	25	24	24	24	26	25	26	26	26	26	26					26	26	26	7.51298e-06	0	0	1.16	1
YP_1945L1P0_9_215989_217189	Q0WDN9	Glycine betaine/L-proline transport ATP-binding protein	proV YPO2647	25	26	25	25	25	25	25	26	25	26	25	24	25	25	25	25	25	25	24	24	25	24	24	24	0.00120253	0	0	-0.537834	0
YP_1945L1P0_9_217864_218836	Q7CJT2	Ribonucleoside-diphosphate reductase subunit beta (EC 1.17.4.1)	nrdF y1222 YP_2450 YPO2648											23	23	24	23	23	23	24	22	23	23	23	24	23	23		0	0	0.465737	0
YP_1945L1P0_9_233429_233732	P69994	Urease subunit gamma (EC 3.5.1.5) (Urea amidohydrolase subunit gamma)	ureA yeuA YPO2665 y1237 YP_2466	26	27	26	26	27	27	26	27	27	27	26	26	28	29	28	27	28	28	28	27	27	27	27	28	1.08703e-06	0	0	1.25	1
YP_1945L1P0_9_233742_234219	P69990	Urease subunit beta (EC 3.5.1.5) (Urea amidohydrolase subunit beta)	ureB yeuB YPO2666 y1238 YP_2467	27	27	27	27	27	28	27	27	27	28	27	27	30	30	30	28	30	29	29	28	28	28	28	30	1.06028e-06	0	0	1.72	1
YP_1945L1P0_9_234308_236027	Q9ZFR9	Urease subunit alpha (EC 3.5.1.5) (Urea amidohydrolase subunit alpha)	ureC YPO2667 y1239 YP_2468	28	29	28	28	29	29	28	28	29	29	29	29	31	31	31	29	31	30	30	29	29	29	29	31	5.05072e-06	0	0	1.47	1
YP_1945L1P0_9_236322_237018	Q9ZFR8	Urease accessory protein UreE	ureE YPO2668 y1240 YP_2469	28	28	28	28	28	28	28	28	28	28	28	28	29	28	28	28	29	29	28	28	28	28	28	28	0.000227949	0	0	0.449895	0
YP_1945L1P0_9_237039_237726	Q9ZFR7	Urease accessory protein UreF	ureF YPO2669 y1241 YP_2470												22														0	0	0	0
YP_1945L1P0_9_237852_238515	P69992	Urease accessory protein UreG	ureG YPO2670 y1242 YP_2471	28	27	28	28	28	27	28	28	27	28	28	28	28	28	28	27	28	28	28	27	27	28	28	28	0.0479528	0	0	0.206199	0
YP_1945L1P0_9_239669_240662	Q7CJS5	Putative urea transporter (Uncharacterized protein)	y1244 YP_2473 YPO2672												24														0	0	0	0
YP_1945L1P0_9_2422_2977	Q7CJ37	Uncharacterized protein	y1727 YP_2281 YPO2462	23	23	23	23		23	23	23	23	23	23	22	23	23	23	23	23	23	23	23	23	23	23	23	0.00193847	0	0	0.263747	0
YP_1945L1P0_9_242984_244160	Q7CJS3	Putative potassium channel (Putative potassium channel protein)	kch y1247 YP_2476 YPO2675	26	26	27	26	27	26	26	26	26	26	27	26	27	26	26	26	27	27	26	26	26	26	26	26	0.109938	0	0	-0.120455	0
YP_1945L1P0_9_24571_25651	Q0WE44	Putative mannitol transport ATP-binding protein	mtlK YPO2480																								24		0	0	0	0
YP_1945L1P0_9_251151_251679	Q0WDK5	Negative modulator of initiation of replication	seqA YPO2685													23		24			23		23						0	0	0	0
YP_1945L1P0_9_251751_253395	Q0WDK4	Phosphoglucomutase (EC 5.4.2.2)	pgm YPO2686	26	26	26	26	26	26	26	26	26	26	26	26	26	26	26	26	26	26	26	26	26	26	26	26	0.0245324	0	0	0.163951	0
YP_1945L1P0_9_272788_273436	Q8ZD86	Pyrrolidone-carboxylate peptidase (EC 3.4.19.3) (5-oxoprolyl-peptidase) (Pyroglutamyl-peptidase I) (PGP-I) (Pyrase)	pcp YPO2703 y1280 YP_2507												24														0	0	0	0
YP_1945L1P0_9_273526_274213	Q8ZD85	Uracil-DNA glycosylase (UDG) (EC 3.2.2.27)	ung YPO2704 y1281 YP_2508				24		24	24			24	24	24	24	23	23										0.00419802	0	0	-0.656148	0
YP_1945L1P0_9_274565_274949	Q8ZD84	Autonomous glycyl radical cofactor	grcA YPO2705 y1282 YP_2509	31	31	31	31	31	32	31	31	31	31	32	32	32	32	32	32	32	32	32	32	32	32	32	32	4.56941e-07	0	0	0.679803	0
YP_1945L1P0_9_276954_278280	Q7CJR0	ATP-dependent RNA helicase	srmB rbaB srmB2 y1287 YP_2512 YPO2708	24	24	24	24	23	24	24	24	24	24	24	24	24	24	24	24	24	23	24	24	24	24	24	24	0.037239	0	0	0.175529	0
YP_1945L1P0_9_279560_281162	Q8ZD80	L-aspartate oxidase (LASPO) (EC 1.4.3.16) (Quinolinate synthase B)	nadB YPO2710 y1289 YP_2514	25	25	25	25	25	25	25	25	25	25	25	25	25	25	25	25	25	25		25			25	25	0.263552	0	0	-0.000123714	0
YP_1945L1P0_9_282642_283599	Q7CJQ7	Regulates activity of sigma-E factor (Sigma E factor regulatory protein)	rseB y1292 YP_2517 YPO2713										22																0	0	0	0
YP_1945L1P0_9_285425_287225	Q8ZD74	Elongation factor 4 (EF-4) (EC 3.6.5.n1) (Ribosomal back-translocase LepA)	lepA YPO2716 y1295 YP_2520	26	26	26	26	26	26	26	26	26	26	26	26	26	26	26	26	26	27	26	26	26	26	26	26	0.00979784	0	0	0.199506	0
YP_1945L1P0_9_287234_288233	Q7CJQ5	Signal peptidase I (EC 3.4.21.89)	lepB y1296 YP_2521 YPO2717	25	25	25	25	25	25	25	25	25	25	25	25						25	25	25	24	24	25	24	0.113824	0	0	-0.0931764	0
YP_1945L1P0_9_288650_289265	Q8ZD72	Ribonuclease 3 (EC 3.1.26.3) (Ribonuclease III) (RNase III)	rnc YPO2718 y1297 YP_2522	24	24	26	25		25	24	25	24	23	23	22	22	22	23	23	23	22	21	22	23	22	23	22	0.000233429	0	0	-1.6	1
YP_1945L1P0_9_289261_290173	Q8ZD71	GTPase Era	era YPO2719 y1298 YP_2523	26	26	26	26	25	26	26	26	26	26	26	26	25	25	26	26	26	26	25	26	26	25	26	25	0.00214032	0	0	-0.229242	0
YP_1945L1P0_9_2987_3992	Q7CJ38	Uncharacterized protein	y1726 YP_2282 YPO2463	25	26	26	26	26	26	26	26	26	26	26	25	26	26	26	26	26	26	27	26	26	26	26	26	0.000133107	0	0	0.449039	0
YP_1945L1P0_9_315615_316392	Q0WDE8	VacJ lipoprotein	vacJ YPO2743	25	25	25	25	25	25	25	25	25	25	24	25	25	25	25	24	25	24	25	25	25	25	25	25	0.258643	0	0	-0.00324605	0
YP_1945L1P0_9_316498_317764	Q74SY3	Putative long-chain fatty acid transport protein	fadL YP_2420 YPO2744																25										0	0	0	0
YP_1945L1P0_9_318760_320071	Q8ZD46	3-ketoacyl-CoA thiolase (EC 2.3.1.16) (ACSs) (Acetyl-CoA acyltransferase) (Acyl-CoA ligase) (Beta-ketothiolase) (Fatty acid oxidation complex subunit beta)	fadI YPO2746 y1579 YP_2418											21															0	0	0	0
YP_1945L1P0_9_320070_322395	Q8ZD45	Fatty acid oxidation complex subunit alpha [Includes: Enoyl-CoA hydratase/3-hydroxybutyryl-CoA epimerase (EC 4.2.1.17) (EC 5.1.2.3); 3-hydroxyacyl-CoA dehydrogenase (EC 1.1.1.35)]	fadJ YPO2747 y1580 YP_2417											20															0	0	0	0
YP_1945L1P0_9_324740_325673	Q0WDE1	50S ribosomal protein L3 glutamine methyltransferase (L3 MTase) (EC 2.1.1.n15) (N5-glutamine methyltransferase PrmB)	prmB YPO2750 y1584 YP_2413	25	25	25	26	24	25	25	26	25	25	25	25	25	25	26	26	25	25		25	24	24	25	25	0.139849	0	0	-0.159348	0
YP_1945L1P0_9_325749_326835	Q8ZD41	Chorismate synthase (EC 4.2.3.5) (5-enolpyruvylshikimate-3-phosphate phospholyase)	aroC YPO2751 y1585 YP_2412											22	22	22	23	23	23	23	22	22	23	23	22	23	23		0	0	0.379	0
YP_1945L1P0_9_329177_329456	Q0WDD6	Uncharacterized protein	YPO2755	24	24	24	24			25		24	24	24	24														1	0	0	1
YP_1945L1P0_9_331874_333098	Q7CJB1	3-oxoacyl-[acyl-carrier-protein] synthase I (EC 2.3.1.41)	fabB y1591 YPO2757	28	27	28	28	28	28	27	28	28	28	28	28	28	28	28	28	28	28	28	28	28	28	28	28	0.0478078	0	0	0.114491	0
YP_1945L1P0_9_335860_336898	Q7CJA9	Cell division protein (Putative flagellar assembly regulatory protein,Flk)	div flk y1594 YP_2403 YPO2760																						24				0	0	0	0
YP_1945L1P0_9_339157_340285	Q8D0U3	Erythronate-4-phosphate dehydrogenase (EC 1.1.1.290)	pdxB YPO2763 y1597 YP_2400														25	25			25	25							0	0	0	0
YP_1945L1P0_9_341165_342176	Q7CJA6	Putative aspartate-semialdehyde dehydrogenase (EC 1.2.1.11) (Putative enzyme)	usg asd asd1 y1598 YP_2399 YPO2765	25	25	25	25	25	26	25	25	25	25	24	24	24	23	25	24	24	24	23	24	24	23	24	24	7.35346e-05	0	0	-0.980945	0
YP_1945L1P0_9_344106_345021	Q0WDC3	Acetyl-coenzyme A carboxylase carboxyl transferase subunit beta (ACCase subunit beta) (Acetyl-CoA carboxylase carboxyltransferase subunit beta) (EC 6.4.1.2)	accD YPO2768 y1601 YP_2396	24	23	23	23	24	23	24	23	24	23	24	24	24	24	24	24	23	25	25	25	25	25	25	25	0.000237989	0	0	0.937775	0
YP_1945L1P0_9_345269_346574	Q0WDC2	Putative FolC bifunctional protein (EC 6.3.2.17)	dedC YPO2769	26	27	26	26	27	26	26	26	27	27	27	27	27	27	27	27	27	27	27	26	27	27	26	26	0.0227337	0	0	0.133221	0
YP_1945L1P0_9_348249_349767	Q7CJA4	Amidophosphoribosyltransferase (ATase) (EC 2.4.2.14) (Glutamine phosphoribosylpyrophosphate amidotransferase)	purF y1605 YP_2392 YPO2772	24	24	23	24	24	24	25	23	23	25	25	25	25	26	26	26	26	25	26	26	26	26	26	26	1.35131e-06	0	0	1.41	1
YP_1945L1P0_9_379620_380472	Q7CJX8	Putative aldo/keto reductase (EC 1.1.1.-) (Uncharacterized protein)	aRA11 y1125 YP_1162 YPO2805					22																					0	0	0	0
YP_1945L1P0_9_380497_381487	Q0WD91	Putative aldo/keto reductase	YPO2806	24	23	24	25	23	25	25	24	24	23	24	24	24	24	25	24	25	24	23	23	24	23	23	23	0.110688	0	0	-0.211991	0
YP_1945L1P0_9_394860_395073	Q7CJY8	Uncharacterized protein	y1109 YP_0854 YPO2825												21														0	0	0	0
YP_1945L1P0_9_395853_396480	Q8ZCX9	Uracil phosphoribosyltransferase (EC 2.4.2.9) (UMP pyrophosphorylase) (UPRTase)	upp YPO2827 y1408 YP_2695	26	26	26	25	26	26	26	26	26	26	26	26	25	26	26	25	26	25	25	25	25	25	25	26	0.00976077	0	0	-0.452876	0
YP_1945L1P0_9_396876_397920	Q8ZCX8	Phosphoribosylformylglycinamidine cyclo-ligase (EC 6.3.3.1) (AIR synthase) (AIRS) (Phosphoribosyl-aminoimidazole synthetase)	purM purI YPO2828 y1407 YP_2696	26	26	26	27	26	27	26	27	26	26	26	26	26	26	27	26	26	26	26	27	27	26	27	27	0.243666	0	0	-0.025202	0
YP_1945L1P0_9_398034_398673	Q7CJJ9	Phosphoribosylglycinamide formyltransferase 1 (Putative phosphoribosylglycinamide formyltransferase) (EC 2.1.2.2)	purN y1406 YP_2697 YPO2829			22																							0	0	0	0
YP_1945L1P0_9_4009_4960	Q7CJ39	Uncharacterized protein	y1725 YP_2283 YPO2464	22	22	22	22	22	22	21	22	22	22	23	23	22		23	23	23	23	24	23	24	23	24	23	0.000107409	0	0	1.02	1
YP_1945L1P0_9_406011_408075	Q8ZCX2	Polyphosphate kinase (EC 2.7.4.1) (ATP-polyphosphate phosphotransferase) (Polyphosphoric acid kinase)	ppk YPO2836 y1398 YP_2703	24	23	23	24		24	24	23	23	24	23	23	23	23	24	23	23	23	22	24	23	23	24	23	0.25033	0	0	-0.0160964	0
YP_1945L1P0_9_408085_409645	Q7CJK2	Exopolyphosphatase (Putative exopolyphosphatase) (EC 3.6.1.11)	ppx y1397 YP_2704 YPO2837	25	25							25	25		25	25		25	25	25	25	25	24	24	25	24	24	0.0461492	0	0	-0.260323	0
YP_1945L1P0_9_410020_411496	Q7CJK4	Putative divalent cation transport protein (Putative divalent cation transporter)	mgtE y1395 YP_2706 YPO2839										22	23	22	23	23	23	23	23	23	22	23	23	22	22	23	0.0160924	0	0	0.406628	0
YP_1945L1P0_9_411635_412988	Q7CJK5	Putative heat shock protein	y1394 YPO2840											22															0	0	0	0
YP_1945L1P0_9_433333_434653	Q7CJL2	Putative protease (Uncharacterized protein)	y1379 YP_2721 YPO2855	25	26	25	25	25	25	25	25	25	25	26	25	27	26	27	26	26	26	26	26	26	26	26	26	3.0441e-08	0	0	1.09	1
YP_1945L1P0_9_445473_447051	Q8ZCU4	GMP synthase [glutamine-hydrolyzing] (EC 6.3.5.2) (GMP synthetase) (Glutamine amidotransferase)	guaA YPO2870 y1363 YP_2736	29	29	29	29	29	29	29	29	29	29	29	29	30	30	29	30	30	30	30	30	30	30	30	30	7.78547e-09	0	0	0.960499	0
YP_1945L1P0_9_447230_448778	Q0WD32	Inosine-5'-monophosphate dehydrogenase (IMP dehydrogenase) (IMPD) (IMPDH) (EC 1.1.1.205)	guaB YPO2871 y1362 YP_2737	29	28	28	28	28	28	28	28	28	28	29	29	29	29	29	29	29	29	29	29	29	29	29	29	2.61077e-10	0	0	0.841796	0
YP_1945L1P0_9_451927_453415	Q8ZCT9	GTPase Der (GTP-binding protein EngA)	der engA YPO2875 y1357 YP_2741	27	27	27	27	27	27	27	27	27	27	27	27	27	27	27	27	27	27	27	27	27	27	27	27	0.0782093	0	0	-0.0777573	0
YP_1945L1P0_9_453562_454744	Q7CJM5	Outer membrane protein assembly factor BamB	bamB YPO2876 y1356 YP_2742	28	28	28	28	28	28	28	28	28	28	28	28	29	28	29	29	28	29	29	29	29	29	29	28	9.86502e-07	0	0	0.452301	0
YP_1945L1P0_9_454755_455391	Q7CJM6	Putative membrane protein (Uncharacterized protein)	yfgM y1355 YP_2743 YPO2877	28	28	28	28	28	28	28	28	28	28	28	28	28	28	28	28	28	28	28	28	28	28	28	28	0.255137	0	0	0.00397995	0
YP_1945L1P0_9_455404_456679	Q8ZCT6	Histidine--tRNA ligase (EC 6.1.1.21) (Histidyl-tRNA synthetase) (HisRS)	hisS YPO2878 y1354 YP_2744	25	25	26	25	25	26	26	25	25	25	25	25	25	25	25	25	25	26	25	25	25	25	25	25	0.255137	0	0	0.00524738	0
YP_1945L1P0_9_456887_458015	P58672	4-hydroxy-3-methylbut-2-en-1-yl diphosphate synthase (EC 1.17.7.1) (1-hydroxy-2-methyl-2-(E)-butenyl 4-diphosphate synthase)	ispG gcpE YPO2879 y1353 YP_2745	25		25		25		25	25	26	26	26	26	25	25	25	26	24	25	26	26	26	26	26	26	0.234441	0	0	0.0358786	0
YP_1945L1P0_9_458076_459114	Q7CJM7	Cytoskeleton protein RodZ	rodZ YPO2880 y1352 YP_2746		25		25		23					23	23	23	23	23	23	23	23	23	23	23				0.00638231	0	0	-1.09	1
YP_1945L1P0_9_460006_461203	Q7CJM9	Dual-specificity RNA methyltransferase RlmN (EC 2.1.1.-) (EC 2.1.1.192) (23S rRNA (adenine(2503)-C(2))-methyltransferase) (23S rRNA m2A2503 methyltransferase) (Ribosomal RNA large subunit methyltransferase N) (tRNA (adenine(37)-C(2))-methyltransferase) (tRNA m2A37 methyltransferase)	rlmN YPO2882 y1350 YP_2748												21														0	0	0	0
YP_1945L1P0_9_461464_461893	Q8ZCT2	Nucleoside diphosphate kinase (NDK) (NDP kinase) (EC 2.7.4.6) (Nucleoside-2-P kinase)	ndk YPO2883 y1349 YP_2749	29	29	29	29	29	29	29	29	29	29	28	29	29	29	29	29	29	29	29	29	29	29	29	29	0.0782093	0	0	0.0800435	0
YP_1945L1P0_9_475035_476334	P58475	Peptidase B (EC 3.4.11.23) (Aminopeptidase B)	pepB YPO2889 y1342 YP_2566	24	24	24	24		25	24	25	24	23	24	25	26	27	26	25	27	25	25	24	25	24	24	26	0.00216747	0	0	1.14	1
YP_1945L1P0_9_477041_478994	Q8ZCS5	Chaperone protein HscA (Hsc66)	hscA YPO2892 y1339 YP_2563	26	26	26	27		27	26	26	26	26	26	26	24		26	26	25	26	25	25	25	25	25	25	0.000110825	0	0	-0.866696	0
YP_1945L1P0_9_480881_482111	Q7CJN7	Cysteine desulfurase (EC 2.8.1.7)	iscS nifS_2 y1334 YP_2558 YPO2896	24	24	24	23	25	23	24	24	25	24	25	25	25	26	26	26	25	26	26	26	26	26	26	26	1.17465e-06	0	0	1.54	1
YP_1945L1P0_9_482164_482659	Q0WD07	HTH-type transcriptional regulator IscR	iscR YPO2897 y1333 YP_2557													24													0	0	0	0
YP_1945L1P0_9_482814_483588	Q7CJN8	tRNA (cytidine/uridine-2'-O-)-methyltransferase TrmJ (EC 2.1.1.200) (tRNA (cytidine(32)/uridine(32)-2'-O)-methyltransferase) (tRNA Cm32/Um32 methyltransferase)	trmJ YPO2898 y1332 YP_2556								24																		0	0	0	0
YP_1945L1P0_9_483706_484510	Q7CJN9	Putative inositol monophosphatase family protein (Putative inositol monophosphatase familyprotein) (Suppressor protein)	suhB y1331 YP_2555 YPO2899	26	25	25	26	26	26	26	26	25	26	26	26	26	25	25	25	25	25	25	25	25	26	26	26	0.0861272	0	0	-0.0839863	0
YP_1945L1P0_9_490014_490554	Q0WCZ9	Attachment invasion locus protein	ail YPO2905	28	28	28	28	28	28	29	29	29	28	28	30		23	21		22	29	23					24	1.14039e-05	0	0	-4.63	1
YP_1945L1P0_9_491006_492260	Q8ZCR1	Serine hydroxymethyltransferase (SHMT) (Serine methylase) (EC 2.1.2.1)	glyA YPO2907 y1322 YP_2548	29	28	29	29	29	29	29	29	29	29	29	29	29	29	29	29	29	29	28	29	29	29	29	29	0.0352014	0	0	0.199755	0
YP_1945L1P0_9_4956_6303	Q7CJ40	Uncharacterized protein	y1724 YP_2284 YPO2465						23	23																			0	0	0	0
YP_1945L1P0_9_495876_497499	Q7CJP7	Putative NH3-dependent NAD(+) synthetase (Putative glutamine-dependent NAD) (EC 6.3.5.1)	adgA nadE y1316 YP_2544 YPO2912	25	25	25	25	25	25	25	25	25	25	25	25	25	24	25	24	25	25	24	24	24	24	24	24	9.52e-05	0	0	-0.630352	0
YP_1945L1P0_9_505244_509135	Q8ZCQ2	Phosphoribosylformylglycinamidine synthase (FGAM synthase) (FGAMS) (EC 6.3.5.3) (Formylglycinamide ribotide amidotransferase) (FGARAT) (Formylglycinamide ribotide synthetase)	purL YPO2921 y1309 YP_2536	26	26	26	27	26	27	27	26	27	26	27	26	27	27	27	27	27	27	26	27	27	26	27	27	0.0185085	0	0	0.419914	0
YP_1945L1P0_9_512614_513502	Q8ZCP8	N-acetylmuramic acid 6-phosphate etherase (MurNAc-6-P etherase) (EC 4.2.1.126) (N-acetylmuramic acid 6-phosphate hydrolase) (N-acetylmuramic acid 6-phosphate lyase)	murQ YPO2925 y1305 YP_2532											26					26		24								0	0	-1.2501	0
YP_1945L1P0_9_516166_516898	Q8ZCP4	Pyridoxine 5'-phosphate synthase (PNP synthase) (EC 2.6.99.2)	pdxJ YPO2930 y1300 YP_2525											25		26	26	26	25	26	26			26					0	0	0.398524	0
YP_1945L1P0_9_526507_527716	O68779	Putative transposase (Transposase) (Transposase for the IS285 insertion element)	y1062 y0353 Y1062 y1132 y1371 y1542 y1616 y1743 y1748 y1781 y1889 y2151 y2184 y2210 y2323 y2580 y2606 y2675 YP_0968 YP_1156 YP_1383 YP_1701 YP_1752 YP_1802 YP_1815 YP_1835 YP_1939 YP_1993 YP_2234 YP_2267 YP_2436 YP_2569 YP_2754 YP_2853 YP_2956 YP_3495 YP_pMT126 YPMT1.80c YPO0011 YPO1493 YPO1561 YPO1583 YPO1589 YPO1621 YPO1727 YPO1988 YPO2104 YPO2136 YPO2170 YPO2194 YPO2447 YPO2571 YPO2656 YPO2783…							25			26	26	25	26	26	26	26	26	25	26	26	25	26	25	25	0.180303	0	0	-0.0924222	0
YP_1945L1P0_9_547617_548637	Q7CJD9	Iron(III)-binding periplasmic protein (Solute-binding periplasmic protein for iron ABC transporter)	yfuA sfuA y1526 YP_2584 YPO2958		24	23	23		24	24	24		25	25	24	25	25	25	25	25	24	25	25	25	25	25	24	0.00012047	0	0	0.721144	0
YP_1945L1P0_9_550275_551325	Q8ZCM2	Fe(3+) ions import ATP-binding protein FbpC (EC 3.6.3.30)	fbpC YPO2960 y1524 YP_2586																				23						0	0	0	0
YP_1945L1P0_9_564096_565332	Q7CJE7	Putative aminotransferase	y1507 YPO2975	31	31	31	31	31	31	31	31	31	31	31	31	31	31	31	31	31	31	31	31	31	32	31	31	0.0774252	0	0	0.0914883	0
YP_1945L1P0_9_575415_576831	Q8ZCK0	Glutamate--tRNA ligase (EC 6.1.1.17) (Glutamyl-tRNA synthetase) (GluRS)	gltX YPO2984 y1498 YP_2609	24	25	24	24		24	24	24	24	25	24	24	24	24	24	24	24	24	24		23	24		24	0.00266458	0	0	-0.305758	0
YP_1945L1P0_9_579615_581586	Q7CJF3	DNA ligase (EC 6.5.1.2) (Polydeoxyribonucleotide synthase [NAD(+)])	ligA YPO2989 y1492 YP_2614												24														0	0	0	0
YP_1945L1P0_9_581718_582702	P58492	Cell division protein ZipA homolog	zipA YPO2990 y1491 YP_2615	26	26	26	26	26	25	25	26	26	26	26	26	26	26	26	26	26	26	27	26	26	26	26	26	1.73639e-06	0	0	0.632923	0
YP_1945L1P0_9_583844_584813	Q7CJF5	Cysteine synthase (EC 2.5.1.47)	cysK cysK2 y1489 YP_2617 YPO2992	31	31	31	31	31	31	31	31	31	31	31	31	32	32	32	32	32	32	32	32	32	32	32	32	1.92173e-09	0	0	0.6286	0
YP_1945L1P0_9_585311_585569	Q7CJF6	PTS system, phosphocarrier protein (Phosphocarrier protein HPr)	ptsH hpr y1488 YP_2618 YPO2993	26	27	27	27	26	27	27	27	26	27	27	27	27	27	27	27	27	27	28	27	28	27	27	27	1.77979e-05	0	0	0.769544	0
YP_1945L1P0_9_585617_587345	Q7CJF7	Phosphoenolpyruvate-protein phosphotransferase (EC 2.7.3.9) (Phosphotransferase system, enzyme I)	ptsI y1487 YP_2619 YPO2994	30	30	29	29	30	30	30	30	30	29	30	30	30	30	30	30	30	30	30	30	30	30	30	29	0.0408559	0	0	0.0927439	0
YP_1945L1P0_9_58584_59109	Q0WE18	Putative outer membrane protein	omp4 YPO2506	29	29	29	29	29	29	29	29	29	29	30	30	30	30	30	30	30	30	30	30	30	30	30	30	1.48758e-07	0	0	0.956895	0
YP_1945L1P0_9_587393_587903	Q7CJF8	PTS system, glucose-specific IIA component (EC 2.7.1.69)	crr y1485 YP_2620 YPO2995	28	28	29	29	28	29	28	29	29	29	28	28	29	29	29	29	29	28	28	28	28	28	28	28	0.113428	0	0	-0.0973237	0
YP_1945L1P0_9_590148_590832	Q7CJG1	Putative two-component system response regulator (Transcriptional regulator in 2-component system)	cpxR cpxR2 y1482 YP_2623 YPO2998												23														0	0	0	0
YP_1945L1P0_9_60416_60914	Q7CJ64	Acetyltransferases (Uncharacterized protein)	rimI1 y1679 YP_2323 YPO2508											21	21	21	21	21	21	21	21	21	21	21	21	21	21		0	0	-0.0470236	0
YP_1945L1P0_9_607970_609062	Q8D0W8	Sulfate/thiosulfate import ATP-binding protein CysA (EC 3.6.3.25) (Sulfate-transporting ATPase)	cysA YPO3012 y1469 YP_2636											23	23	24	23	23	23	23	23	23	23	23	23	23	23		0	0	0.0377817	0
YP_1945L1P0_9_610759_611797	Q7CJH2	Thiosulfate binding periplasmic protein of sulfate/thiosulfate ABC transporter (Thiosulfate-binding protein)	cysP y1466 YP_2639 YPO3015																	21									0	0	0	0
YP_1945L1P0_9_614248_615127	Q7CJH3	Putative rpiR-family transcriptional regulatory protein (Putative transcriptional regulator)	rpiR5 y1464 YP_2641 YPO3017	22	22		23		23	22		23	22	23															1	0	0	1
YP_1945L1P0_9_61969_62473	Q7CJ65	DNA protection during starvation protein (EC 1.16.-.-)	dps YPO2510 y1677 YP_2325	28	28	28	28	28	28	28	28	28	28	29	29	29	29	29	29	29	29	29	29	29	29	29	29	3.37144e-08	0	0	1.1	1
YP_1945L1P0_9_620097_620997	Q0WCP3	Uncharacterized protein	YPO3025	24	24					23	24	24	24	24	24	25	25	24	25	25	24	24	23	24	24	24	24	0.00657794	0	0	0.44731	0
YP_1945L1P0_9_622144_622558	Q7CJH6	Putative exported protein (Uncharacterized protein)	ygiW y1455 YP_2650 YPO3027											21															0	0	0	0
YP_1945L1P0_9_626304_626730	Q8ZCG0	Uncharacterized N-acetyltransferase YPO3031/y1452/YP_2654 (EC 2.3.1.-)	YPO3031 y1452 YP_2654												19														0	0	0	0
YP_1945L1P0_9_631031_631628	Q74SF4	GDP-mannose pyrophosphatase NudK (EC 3.6.1.-)	nudK YPO3035 y1448 YP_2658												20														0	0	0	0
YP_1945L1P0_9_631811_632414	Q0WCN2	Cytochrome C-type protein NapC	napC YPO3036												20														0	0	0	0
YP_1945L1P0_9_637069_637699	Q0WCM7	Nitrate/nitrite response regulator protein NarP	narP YPO3041	23	23	23				23		22	23	23															1	0	0	1
YP_1945L1P0_9_647325_648396	Q0WCM0	Probable ABC-transporter, ATP-binding protein	YPO3048											21															0	0	0	0
YP_1945L1P0_9_652684_653812	Q7CJI9	Succinyl-diaminopimelate desuccinylase (SDAP desuccinylase) (EC 3.5.1.18) (N-succinyl-LL-2,6-diaminoheptanedioate amidohydrolase)	dapE YPO3053 y1427 YP_2675		25	24			25	25			24	24	26														1	0	0	1
YP_1945L1P0_9_658684_659398	Q8ZCD2	Phosphoribosylaminoimidazole-succinocarboxamide synthase (EC 6.3.2.6) (SAICAR synthetase)	purC YPO3059 y1421 YP_2681	26	26	26	26	26	26	26	26	26	26	26	26	27	26	27	26	27	27	26	26	26	26	26	26	3.16776e-06	0	0	0.546779	0
YP_1945L1P0_9_660178_661237	Q0WCK7	Outer membrane protein assembly factor BamC	bamC dapX nlpB YPO3061 y1419 YP_2683	27	28	28	28	28	28	27	28	27	28	28	28	28	28	28	28	28	28	28	28	28	28	28	27	0.222507	0	0	0.0151111	0
YP_1945L1P0_9_661254_662154	Q8ZCD0	4-hydroxy-tetrahydrodipicolinate synthase (HTPA synthase) (EC 4.3.3.7)	dapA YPO3062 y1418 YP_2684			24								25												24			0	0	0.0515333	0
YP_1945L1P0_9_662872_663343	Q0WCK4	Bacterioferritin comigratory protein	bcp YPO3064	28	28	28	28	28	28	28	28	27	28	28	28	28	28	28	28	28	29	29	28	28	29	28	28	6.19449e-08	0	0	0.644764	0
YP_1945L1P0_9_666723_668184	Q8ZCC3	TPR repeat-containing protein YPO3069/y1412/YP_2691	YPO3069 y1412 YP_2691												25														0	0	0	0
YP_1945L1P0_9_670558_671944	Q8ZCC0	Cysteine--tRNA ligase (EC 6.1.1.16) (Cysteinyl-tRNA synthetase) (CysRS)	cysS YPO3073 y1107 YP_0852											24	26														0	0	0	0
YP_1945L1P0_9_672154_672649	Q7CJZ0	Peptidyl-prolyl cis-trans isomerase (EC 5.2.1.8)	ppiB y1106 YP_0851 YPO3074	29	29	29	29	29	29	29	29	29	29	29	29	29	29	29	29	29	29	29	29	29	29	29	29	0.00970732	0	0	0.133622	0
YP_1945L1P0_9_673677_674202	Q7CJZ1	N5-carboxyaminoimidazole ribonucleotide mutase (N5-CAIR mutase) (EC 5.4.99.18)	purE y1103 YP_0848 YPO3076	25	25	25	25	25	25	25	25	25	25	25	25	26	26	26	26	26	26	25	26	26	26	26	26	5.62038e-09	0	0	0.656895	0
YP_1945L1P0_9_675306_677736	Q0WCJ0	Putative permease	ybbP YPO3078												23														0	0	0	0
YP_1945L1P0_9_680264_681134	Q7CJZ5	Putative thioredoxin (Putative thioredoxin-like protein)	ybbN y1097 YP_0842 YPO3082	25	24	24	24	25	25	25	24	25	24	24	25	25	26	26	24	26	24	25	25	25	24	25	25	0.0136139	0	0	0.556822	0
YP_1945L1P0_9_681328_682243	Q7CJZ6	Membrane protease subunits, stomatin/prohibitin homologs (Putative protease) (Uncharacterized protein)	hflC2 y1096 YP_0841 YPO3083	25	25	25	25	24	24	25	25	25	25	25	25	26	26	26	27	26	26	25	25	26	24	25	25	0.000990058	0	0	0.863543	0
YP_1945L1P0_9_683429_686315	Q8ZCA7	Copper-exporting P-type ATPase A (EC 3.6.3.n1)	copA YPO3086 y1093 YP_0838												24														0	0	0	0
YP_1945L1P0_9_692453_694145	Q7CK01	Putative potassium antiporter (Putative potassium efflux protein)	rosB y1086 YP_0832 YPO3094												21														0	0	0	0
YP_1945L1P0_9_715916_716879	Q8ZC98	Ferrochelatase (EC 4.99.1.1) (Heme synthase) (Protoheme ferro-lyase)	hemH YPO3117 y1066 YP_0813	24	24	24	24	24	24	23	24	24	24	24	23														1	0	0	1
YP_1945L1P0_9_716968_717613	O69172	Adenylate kinase (AK) (EC 2.7.4.3) (ATP-AMP transphosphorylase) (ATP:AMP phosphotransferase) (Adenylate monophosphate kinase)	adk YPO3118 y1065 YP_0812	27	27	27	27	27	27	27	27	27	27	27	27	27	27	27	27	27	27	27	27	27	27	27	27	0.00194254	0	0	0.282582	0
YP_1945L1P0_9_717839_719714	P58482	Chaperone protein HtpG (Heat shock protein HtpG) (High temperature protein G)	htpG YPO3119 y1064 YP_0811	29	30	29	30	30	30	30	29	30	30	30	30	29	29	29	29	29	30	29	29	29	29	29	29	0.000106394	0	0	-0.212432	0
YP_1945L1P0_9_720510_720843	Q8ZC96	Nucleoid-associated protein YPO3121/y1061/YP_0808	YPO3121 y1061 YP_0808	27	26	27	27		27	27	27	27	26	25	25	25	25	26	25	26	25	24	26	26	24	26	26	0.000968691	0	0	-1.15	1
YP_1945L1P0_9_720898_722875	Q7CK10	DNA polymerase III subunit Tau (Contains DNA polymerase III subunit Gamma) (EC 2.7.7.7) (DNA polymerase III, tau and gamma subunits)	dnaX y1060 YP_0807 YPO3122	25						25	25	25	25																0	0	0	0
YP_1945L1P0_9_723530_724094	Q8ZC94	Adenine phosphoribosyltransferase (APRT) (EC 2.4.2.7)	apt YPO3123 y1059 YP_0806											22	22	22	22	23	22	23	22	22	22	22	23	22	22		0	0	0.235159	0
YP_1945L1P0_9_731733_732087	Q7CK13	Uncharacterized protein	dsrE2 y1052 YP_0801 YPO3130												20														0	0	0	0
YP_1945L1P0_9_732900_734088	Q7CK15	Acridine efflux pump (Multidrug efflux protein)	acrA acrA3 y1050 YP_0799 YPO3132	28	28	28	28	28	28	28	28	28	28	27	27	28	28	28	28	28	28	28	28	28	28	28	28	0.194675	0	0	0.0390456	0
YP_1945L1P0_9_734104_737257	Q7CK16	Acridine efflux pump (Multidrug efflux protein)	acrB acrB2 y1049 YP_0798 YPO3133	27	28	27	27	28	27	28	28	28	28	28	28	28	27	28	28	28	28	28	27	28	27	27	27	0.21611	0	0	0.0273081	0
YP_1945L1P0_9_742058_742919	Q0WCE2	Acyl-CoA thioesterase II (EC 3.1.2.-)	tesB YPO3141												22														0	0	0	0
YP_1945L1P0_9_747071_748838	Q7CK22	ATP-binding component of a transport system (Probable ABC transporter (ATP-binding protein))	mdlA mdl y1039 YP_0786 YPO3145											21	21	20	20	21	22	21	20		21				21		0	0	-0.00241422	0
YP_1945L1P0_9_755803_757690	Q7CK29	Peptidyl-prolyl cis-trans isomerase D (EC 5.2.1.8) (Putative protease maturation protein)	ppiD y1031 YP_0778 YPO3153	30	30	30	30	30	30	30	30	30	30	30	30	30	30	30	30	30	30	30	30	30	30	30	29	0.163198	0	0	-0.0297658	0
YP_1945L1P0_9_757990_758263	Q7CK30	DNA-binding protein HU-beta (DNA-binding protein HU-beta, NS1 (HU-1))	hupB hopD y1030 YP_0777 YPO3154											22	22	22	23	23	22	24	22	21	22	22	21	22	23		0	0	0.443546	0
YP_1945L1P0_9_758480_760835	Q0WCC8	Lon protease (EC 3.4.21.53) (ATP-dependent protease La)	capR lon YPO3155	29	29	29	29	29	29	29	29	29	29	29	29	29	29	29	29	29	29	29	29	29	29	29	29	0.00657794	0	0	-0.13953	0
YP_1945L1P0_9_761029_762301	Q8ZC66	ATP-dependent Clp protease ATP-binding subunit ClpX	clpX YPO3156 y1028 YP_0775	28	28	28	28	28	28	28	28	28	28	28	28	29	28	28	28	28	28	28	28	28	28	28	28	0.0095379	0	0	0.106137	0
YP_1945L1P0_9_762506_763130	Q8ZC65	ATP-dependent Clp protease proteolytic subunit (EC 3.4.21.92) (Endopeptidase Clp)	clpP YPO3157 y1027 YP_0774											24	24	25	25	26	25	26	25	24	24	24	25	24	25		0	0	0.431067	0
YP_1945L1P0_9_763591_764896	Q8ZC64	Trigger factor (TF) (EC 5.2.1.8) (PPIase)	tig YPO3158 y1026 YP_0773	30	30	30	30	30	30	30	30	30	30	30	30	31	30	30	30	30	30	31	30	30	31	30	30	6.69592e-08	0	0	0.410855	0
YP_1945L1P0_9_765312_765633	Q7CK31	BolA protein (Possible regulator of murein genes)	bolA bolA1 y1025 YP_0771 YPO3160	24	24	24			24	24	24		24	24	24	24	24	24	24	24	24	24	24	24	24	24	24	0.039297	0	0	0.173059	0
YP_1945L1P0_9_765981_766560	Q7CK32	Putative lipoprotein (Putative polymerase/proteinase)	yajG y1024 YPO3161	25	25	25	25	26	25	25	25	25	25	26	26	26	26	26	26	26	26	26	26	26	26	26	26	3.63915e-06	0	0	0.616498	0
YP_1945L1P0_9_769584_770541	Q7CK33	Cytochrome O ubiquinol oxidase subunit II (EC 1.10.3.-) (Cytochrome o ubiquinol oxidase subunit II)	cyoA y1021 YP_0767 YPO3164	28	28	28	27	28	27	28	28	28	28	28	28	28	27	28	28	27	28	28	28	28	28	28	27	0.244093	0	0	-0.00934029	0
YP_1945L1P0_9_770545_772537	Q7CK34	Cytochrome O ubiquinol oxidase subunit I (EC 1.10.3.-) (Cytochrome o ubiquinol oxidase subunit I)	cyoB y1020 YP_0766 YPO3165	27	27	26	26	27	26	26	27	27	27	27	26	27	26	27	27	27	27	26	26	26	26	26	26	0.0867179	0	0	-0.139114	0
YP_1945L1P0_9_776345_776837	Q1C4J6	UPF0234 protein YPA_2664	YPA_2664													25	25	25		25	25	26	25						0	1	0	1
YP_1945L1P0_9_777194_777980	Q8ZC51	2-dehydropantoate 2-reductase (EC 1.1.1.169) (Ketopantoate reductase) (KPA reductase) (KPR)	panE apbA YPO3171 y1014 YP_0760	24	24	24	24	24	24	24	24	24	24	24	24	24	24	24	24	24	24	25	25	25	25	25	25	8.48548e-05	0	0	0.343882	0
YP_1945L1P0_9_777942_778533	Q0WCB1	4-methyl-5(B-hydroxyethyl)-thiazol monophosphate biosynthesis enzyme	thiJ YPO3172												20														0	0	0	0
YP_1945L1P0_9_778600_779995	Q8ZC49	tRNA sulfurtransferase (EC 2.8.1.4) (Sulfur carrier protein ThiS sulfurtransferase) (Thiamine biosynthesis protein ThiI) (tRNA 4-thiouridine synthase)	thiI YPO3173 y1012 YP_0758											24	24		24	24	24	24	23	24	24	24	24	24	24		0	0	-0.10683	0
YP_1945L1P0_9_780660_781581	Q7CK38	Geranyltranstransferase (EC 2.5.1.10)	ispA y1009 YP_0755 YPO3176	23	23				23	23		23	23	23	22	23	23	23	23	23	23	23	23	23	23	23	23	0.042028	0	0	0.223957	0
YP_1945L1P0_9_784924_785914	Q7CK42	Thiamine-monophosphate kinase (TMP kinase) (Thiamine-phosphate kinase) (EC 2.7.4.16)	thiL y1003 YP_0751 YPO3180											24	24	24	24	25	24	25	24	24	24	24	23	24	24		0	0	0.0824602	0
YP_1945L1P0_9_786154_786571	Q8ZC42	N utilization substance protein B homolog (Protein NusB)	nusB YPO3181 y1002 YP_0750	25	25	24	24		24	24	25	25	25	25	24	25	25	25	25	25	25	25	24	25	25	25	24	0.0185085	0	0	0.244065	0
YP_1945L1P0_9_786591_787062	Q8ZC41	6,7-dimethyl-8-ribityllumazine synthase (DMRL synthase) (LS) (Lumazine synthase) (EC 2.5.1.78)	ribH YPO3182 y1001 YP_0749									26		24	24	27	28	27	26	28	26	26	26	26	25	25	27	0.0111186	0	0	1.58	1
YP_1945L1P0_9_788456_788906	Q8ZC39	Transcriptional repressor NrdR	nrdR YPO3184 y0999 YP_0747			24		24		24		24	24																0	0	0	0
YP_1945L1P0_9_791260_792229	Q0WC95	Protein-export membrane protein SecF	secF YPO3188	23	23	23	22	23	22	22	23	23	23	24	24	25	24	25	24	25	25	25	25	25	25	25	25	1.42317e-07	0	0	1.85	1
YP_1945L1P0_9_792239_794054	Q74WU2	Protein translocase subunit SecD	secD1 secD YP_0742 YPO3189	27	27	27	27	27	27	27	27	27	27	27	27	27	27	27	27	27	27	28	27	27	28	28	27	0.0138799	0	0	0.212949	0
YP_1945L1P0_9_794114_794450	Q0WC93	Putative membrane protein	yajC YPO3190	27	28	27	27	27	27	28	28	28	28	28	28	28	28	28	28	28	28	28	28	28	28	28	28	7.77679e-05	0	0	0.430462	0
YP_1945L1P0_9_794561_795686	Q8ZC33	Queuine tRNA-ribosyltransferase (EC 2.4.2.29) (Guanine insertion enzyme) (tRNA-guanine transglycosylase)	tgt YPO3191 y0991 YP_0740				20																						0	0	0	0
YP_1945L1P0_9_795778_796849	Q8ZC32	S-adenosylmethionine:tRNA ribosyltransferase-isomerase (EC 2.4.99.17) (Queuosine biosynthesis protein QueA)	queA YPO3192 y0990 YP_0739																26										0	0	0	0
YP_1945L1P0_9_797931_798534	Q7CK47	Putative alkyl hydroperoxide reductase subunit c (Putative peroxidase)	ahpC y0988 YP_0737 YPO3194	30	29	29	29	30	29	30	29	30	29	30	30	30	30	30	30	30	29	30	30	30	30	30	30	0.0192126	0	0	0.42679	0
YP_1945L1P0_9_801607_802288	Q7CK48	Probable short-chain dehydrogenase (Putative dehydrogenase)	fabG2 y0984 YP_0733 YPO3199	28	28	28	28	28	28	28	28	29	29	28	28	29	28	28	28	28	28	28	28	28	28	28	28	0.00697342	0	0	-0.173411	0
YP_1945L1P0_9_802442_804272	Q7CK49	Maltodextrin glucosidase (Putative maltodextrin glucosidase) (EC 3.2.1.20)	malZ y0983 YP_0732 YPO3200	27	27	27	27	27	27	27	27	27	27	27	27	28	27	27	27	27	27	27	27	27	27	27	27	0.191805	0	0	0.0467505	0
YP_1945L1P0_9_811476_812721	Q7CK53	ATP-dependent dsDNA exonuclease (Exonuclease SbcD)	sbcD y0977 YP_0726 YPO3206												20														0	0	0	0
YP_1945L1P0_9_812717_816425	Q9RID5	Putative exonuclease subunit 2	YPMT1.40c								25																		0	0	0	0
YP_1945L1P0_9_820214_821126	Q8ZC18	Recombination-associated protein RdgC	rdgC YPO3212 y0974 YP_0723											21	21	23	24	23		24	22	20	21	21	20	20	21		0	0	1.04868	0
YP_1945L1P0_9_826501_827761	Q8ZC09	Gamma-glutamyl phosphate reductase (GPR) (EC 1.2.1.41) (Glutamate-5-semialdehyde dehydrogenase) (Glutamyl-gamma-semialdehyde dehydrogenase) (GSA dehydrogenase)	proA YPO3221 y0967 YP_0712	26	26	26	26	26	26	26	26	26	26	26	26	26	26	26	26	26	26	26	26	26	26	26	26	0.00719741	0	0	0.264444	0
YP_1945L1P0_9_827770_828874	Q8ZC08	Glutamate 5-kinase (EC 2.7.2.11) (Gamma-glutamyl kinase) (GK)	proB YPO3222 y0966 YP_0711											23									23						0	0	-0.138011	0
YP_1945L1P0_9_829050_829452	Q7CK59	Sigma factor-binding protein Crl	crl YPO3223 y0965 YP_0710												24														0	0	0	0
YP_1945L1P0_9_829511_830759	Q8D170	UPF0255 protein YPO3224/y0964/YP_0709	YPO3224 y0964 YP_0709	25	25	25	25	25	25	25	25	26	25	26	26	26	26	26	26	26	26	26	26	26	26	26	25	8.31629e-05	0	0	0.323772	0
YP_1945L1P0_9_82952_83261	Q0WDZ6	Putative membrane protein	elaB YPO2531	24	24		24	25	24	25	25	25	24	24	24	22	22	23	23	22	24	22	22	22	22	22	22	2.18719e-09	0	0	-2.17	1
YP_1945L1P0_9_837122_838583	Q7CK62	Aminoacyl-histidine dipeptidase (EC 3.4.13.3) (Aminoacyl-histidine dipeptidase (Peptidase D))	pepD pepD1 y0960 YP_0703 YPO3230	28	28	28	28	28	28	28	28	28	28	28	28	28	28	28	28	28	26	27	27	27	27	28	28	0.0256888	0	0	-0.325701	0
YP_1945L1P0_9_841541_842537	Q0WC52	Thiamine biosynthesis lipoprotein	apbE YPO3234	24	24	24	25		24	24	25	24	24	24	24	24	24	24	23	24	24	24	24		24	24		0.0320151	0	0	-0.275376	0
YP_1945L1P0_9_842604_843828	Q8ZBZ5	Na(+)-translocating NADH-quinone reductase subunit F (Na(+)-NQR subunit F) (Na(+)-translocating NQR subunit F) (EC 1.6.5.-) (NQR complex subunit F) (NQR-1 subunit F)	nqrF YPO3235 y0956 YP_0698	25	26	25	26	25	26	26	26	25	26	26	25	26	26	26	26	26	26	26	26	26	26	26	26	8.48548e-05	0	0	0.397104	0
YP_1945L1P0_9_845068_845869	Q8ZBZ2	Na(+)-translocating NADH-quinone reductase subunit C (Na(+)-NQR subunit C) (Na(+)-translocating NQR subunit C) (EC 1.6.5.-) (NQR complex subunit C) (NQR-1 subunit C)	nqrC YPO3238 y0953 YP_0695	25			25								25				26		26				25			0.0171146	0	0	0.727105	0
YP_1945L1P0_9_847103_848447	Q8ZBZ0	Na(+)-translocating NADH-quinone reductase subunit A (Na(+)-NQR subunit A) (Na(+)-translocating NQR subunit A) (EC 1.6.5.-) (NQR complex subunit A) (NQR-1 subunit A)	nqrA YPO3240 y0951 YP_0693	26	26	26	26	26	26	26	26	26	26	26	26	27	26	26	27	26	27	27	27	27	27	27	26	3.56021e-07	0	0	0.430855	0
YP_1945L1P0_9_850623_851205	Q8ZBY7	Phosphoheptose isomerase (EC 5.3.1.28) (Sedoheptulose 7-phosphate isomerase)	gmhA lpcA YPO3243 y0947 YP_0689																24	25									0	0	0	0
YP_1945L1P0_9_851444_853892	Q8ZBY6	Acyl-coenzyme A dehydrogenase (ACDH) (EC 1.3.99.-)	fadE YPO3244 y0946 YP_0688											22	21	22	21	22	21	22	21	22	21	22	21	21	21		0	0	-0.103871	0
YP_1945L1P0_9_874618_876016	Q7CK75	Probable amidase (Putative glutamyl-tRNA(Gln) amidotransferase subunit A)	gatA y0928 YP_0671 YPO3261												21														0	0	0	0
YP_1945L1P0_9_879381_879894	Q0WC22	MarR-family transcriptional regulatory protein	emrR YPO3266												24	25	25	25	25		25								0	0	0.399773	0
YP_1945L1P0_9_883146_884313	Q0WC19	Putative tRNA/rRNA methyltransferase (EC 2.1.1.-)	yfiF YPO3269	24	24	24	25		24	24	24	24	24	24	25	23	24		25		25						25	0.209385	0	0	0.0883773	0
YP_1945L1P0_9_88474_89425	Q7CJ80	Putative D-isomer specific 2-hydroxyacid dehydrogenase family protein (EC 1.1.1.81) (Uncharacterized protein)	ldhA2 y1651 YP_2347 YPO2536											22	21		22	22	22	22	22		21	22			22		0	0	0.174484	0
YP_1945L1P0_9_888781_890137	Q0WC15	CDP-diacylglycerol--serine O-phosphatidyltransferase (EC 2.7.8.8)	pss YPO3273																						25				0	0	0	0
YP_1945L1P0_9_896642_899216	Q74X11	Chaperone protein ClpB	clpB YPO3275 y0914 YP_0656	29	29	29	29	29	29	29	29	29	29	29	29	29	29	29	29	29	29	29	29	29	29	29	29	0.172117	0	0	-0.0408981	0
YP_1945L1P0_9_89890_90883	Q7CJ81	Putative LACI-type transcriptional regulator (Putative LacI-family transcriptional regulatory protein)	purR8 y1650 YP_2348 YPO2537										24																0	0	0	0
YP_1945L1P0_9_900078_901056	Q8ZBV7	Ribosomal large subunit pseudouridine synthase D (EC 5.4.99.23) (23S rRNA pseudouridine(1911/1915/1917) synthase) (rRNA pseudouridylate synthase D) (rRNA-uridine isomerase D)	rluD sfhB YPO3277 y0912 YP_0654												24				24		24	24	24	24	24	24	24		0	0	0.0895923	0
YP_1945L1P0_9_901191_901923	Q7CK85	Outer membrane protein assembly factor BamD	nrfG1 bamD yfiO y0911 YP_0653 YPO3278	27	27	26	26	27	26	26	27	27	27	26	26	26	26	27	26	27	27	26	26	26	26	26	26	0.00245269	0	0	-0.33136	0
YP_1945L1P0_9_905753_906533	Q0WFI1	Putative IS100 transposase	y0016 YPO1969	24	25	25	24	23	25	25	24	24	24	25	25	25	24	25		24	25	25	25	25	25	25	25	0.0111186	0	0	0.408698	0
YP_1945L1P0_9_906932_908054	Q7CK89	T-protein	tyrA y0904 YP_0399 YPO3285	25	24	24	24	24	24	24	24	24	24	24	24	24	23	24	24	24	24	23	24	24	23	24	24	0.00266701	0	0	-0.431738	0
YP_1945L1P0_9_908066_909143	Q0WC04	Phospho-2-dehydro-3-deoxyheptonate aldolase (EC 2.5.1.54) (3-deoxy-D-arabino-heptulosonate 7-phosphate synthase) (DAHP synthase) (Phospho-2-keto-3-deoxyheptonate aldolase)	aroF YPO3286	23	23	23	23		23	23	23	23	23	23	23														1	0	0	1
YP_1945L1P0_9_913921_914269	Q8ZBV0	50S ribosomal protein L19	rplS YPO3292 y0897 YP_0394	28	28	28	28	28	28	28	28	28	28	28	29	28	28	28	28	28	28	28	28	28	29	28	28	0.192258	0	0	0.0509802	0
YP_1945L1P0_9_915128_915677	Q8ZBU8	Ribosome maturation factor RimM	rimM YPO3294 y0895 YP_0392					24						24	24	24	24	24	24	24	24	25	24	24	24	24	24	0.207292	0	0	0.0371197	0
YP_1945L1P0_9_915698_915947	Q8ZBU7	30S ribosomal protein S16	rpsP YPO3295 y0894 YP_0391	27	27	28	27	28	27	27	27	27	27	28	28	28	28	28	28	28	28	28	27	28	28	28	27	0.00364912	0	0	0.255081	0
YP_1945L1P0_9_916174_917536	Q7CK91	Signal recognition particle protein (Fifty-four homolog)	ffh y0892 YP_0389 YPO3296	27	27	27	27	27	27	27	27	27	27	27	27	27	27	27	27	27	27	27	27	27	27	27	27	0.174212	0	0	0.038598	0
YP_1945L1P0_9_920644_921160	Q8ZBU3	S-ribosylhomocysteine lyase (EC 4.4.1.21) (AI-2 synthesis protein) (Autoinducer-2 production protein LuxS)	luxS YPO3300 y0888 YP_0386	28	29	28	28	28	28	28	28	28	28	28	28	28	28	28	28	28	28	28	28	28	28	28	28	0.000490312	0	0	-0.266818	0
YP_1945L1P0_9_921327_922926	Q8ZBU2	Glutamate--cysteine ligase (EC 6.3.2.2) (Gamma-ECS) (GCS) (Gamma-glutamylcysteine synthetase)	gshA YPO3301 y0887 YP_0385	26	26	26	26	26	26	26	26	26	26	26	26	26	25	25	26	25	26	25	25	25	26	25	25	2.33582e-06	0	0	-0.565391	0
YP_1945L1P0_9_923394_923961	Q7CK96	Putative hydrolase (Putative phosphatase)	yqaB y0885 YPO3303	25	26	25	25	25	26	26	25	25	26	26	26			25		25	26							0.190184	0	0	-0.0663149	0
YP_1945L1P0_9_925664_928208	Q8ZBT8	Alanine--tRNA ligase (EC 6.1.1.7) (Alanyl-tRNA synthetase) (AlaRS)	alaS YPO3305 y0883 YP_0381	29	29	29	29	29	29	29	29	29	29	29	29	29	29	29	29	29	28	28	28	28	29	29	29	9.97029e-06	0	0	-0.279944	0
YP_1945L1P0_9_929132_930203	P37858	Protein RecA (Recombinase A)	recA YPO3307 y0881 YP_0379	27	27	27	27	27	27	27	27	27	27	27	27	27	27	27	27	27	27	28	27	27	28	27	27	0.21868	0	0	0.027862	0
YP_1945L1P0_9_930317_930806	Q0WBY4	Putative competence-damaged protein	YPO3308											23	22												23		0	0	0.10656	0
YP_1945L1P0_9_932710_933655	Q7CK98	Putative transcriptional regulator (Putative transcriptional regulatory protein)	deoR1 y0878 YP_0376 YPO3310												21														0	0	0	0
YP_1945L1P0_9_943681_945895	Q9X6B0	Catalase-peroxidase (CP) (EC 1.11.1.21) (Antigen 5) (Peroxidase/catalase)	katG katY YPO3319 y0870 YP_0367	26										25															0	0	0	0
YP_1945L1P0_9_949636_952087	Q0WCU9	Putative dimethyl sulfoxide reductase chain A protein	dmsA YPO2965												18														0	0	0	0
YP_1945L1P0_9_963319_964963	Q7CKB5	Fumarase A (Fumarate hydratase, class I) (EC 4.2.1.2)	fumA y0854 YP_0352 YPO3335	27	27	27	27	27	27	27	27	27	27	27	27	27	27	27	27	27	27	27	27	27	27	27	27	0.236038	0	0	-0.0127977	0
YP_1945L1P0_9_983383_985843	Q8ZBQ3	DNA mismatch repair protein MutS	mutS YPO3354 y0835 YP_0333	26	25	28	26	26		25		25	26	25	25	26	26	26	26	26	26	25	26	26	25	25	25	0.171166	0	0	-0.138365	0
YP_1945L1P0_9_986178_987177	Q7CKC7	RNA polymerase sigma factor	rpoS appR y0834 YP_0332 YPO3355											23	23	25	24	24	24	25	23	24	25	25	24	24	24		0	0	0.907481	0
YP_1945L1P0_9_987231_988215	Q7CKC8	Lipoprotein (NlpD)	nlpD nlpD2 y0833 YP_0331 YPO3356									24																	0	0	0	0
YP_1945L1P0_9_988336_988963	Q8ZBQ0	Protein-L-isoaspartate O-methyltransferase (EC 2.1.1.77) (L-isoaspartyl protein carboxyl methyltransferase) (Protein L-isoaspartyl methyltransferase) (Protein-beta-aspartate methyltransferase) (PIMT)	pcm YPO3357 y0832 YP_0330								22																		0	0	0	0
YP_1945L1P0_9_989698_990748	Q8ZBP8	tRNA pseudouridine synthase D (EC 5.4.99.27) (tRNA pseudouridine(13) synthase) (tRNA pseudouridylate synthase D) (tRNA-uridine isomerase D)	truD YPO3359 y0830 YP_0328	24	24	24	24	24	24	24	24	24	24	24	24	24	24	24	24	24	24	24	24	24	24	23	23	2.26069e-06	0	0	-0.494701	0

## Sheet: Yp2126
ProteinID	Uniprot ID	Uniprot Protein Name	Uniprot Gene Name	P00.1	P00.10	P00.2	P00.3	P00.4	P00.5	P00.6	P00.7	P00.8	P00.9	P00.A	P00.B	L02	L03	L04	L05	L06	L07	L08	L09	L10	L11	L12	q	Unique P00	Unique P60	Log2 Fold Change	Expression Ratio	Final Filter
YP_2126L1P0_13_102490_103198	Q8ZGM2	Ribosomal small subunit pseudouridine synthase A (EC 5.4.99.19) (16S pseudouridylate 516 synthase) (16S rRNA pseudouridine(516) synthase) (rRNA pseudouridylate synthase A) (rRNA-uridine isomerase A)	rsuA YPO1266 y2917 YP_1322	23.8119		23.9415	23.8587							23.9315														0	0	0		0
YP_2126L1P0_13_105887_107480	Q0WHE0	Putative ABC transporter ATP-binding subunit	YPO1270				22.8759	22.8581				23.5455		23.4933	23.5308													0	0	0		0
YP_2126L1P0_13_121531_122146	Q8ZGK7	Elongation factor P-like protein	YPO1284 y2901 YP_1307	24.4779			24.4563		24.7935		25.0271	24.4971		24.6851	24.5039			24.3354							24.3719			0	0	-0.280761	0.823156	0
YP_2126L1P0_13_135981_137115	Q7CHE8	Fpr protein (EC 2.7.1.69) (PTS system, fructose-specific IIA/fpr component)	fruB fpr y2887 YP_1294 YPO1298	24.7318	25.0972	24.7771	24.9094	25.4022	25.2684	25.1445	25.2637	25.3127	25.0291	24.0858	24.1719	24.1565	23.9978	24.0417	24.0319	23.9154	24.5041	23.7483	24.1822	24.0455	23.5007	23.5203	1.67456e-06	0	0	-0.965137	0.51223	0
YP_2126L1P0_13_137111_138050	Q7CHE9	Phosphofructokinase	fruK fpk y2886 YP_1293 YPO1299	24.2853	24.5282	24.7726	24.4148	24.4748	24.5899	24.5929	24.8973	24.5177	24.6656	23.523	23.5027													1	0	0		1
YP_2126L1P0_13_13723_14197	Q7CH80	Uncharacterized protein	y3003 YPO1186											23.6771	23.5447	24.4191	23.8533	23.6804	23.7743	23.9623	23.5761	23.725	23.682	23.7109	23.7604	23.8802		0	0	0.209476	1.15627	0
YP_2126L1P0_13_138064_139765	Q7CHF0	PTS system, fructose-specific IIBC component (EC 2.7.1.69) (PTS system, fructose-specific IIBC transport protein)	fruA y2885 YP_1292 YPO1300											22.851	20.8704	20.5477		20.2638	21.7844	21.6253	22.2578	20.8594	21.3183	21.1221	20.4999	21.1531		0	0	-0.717555	0.608127	0
YP_2126L1P0_13_148596_149469	Q7CHF1	Putative LysR-family transcriptional regulatory protein (Putative LysR-family transcriptional regulatoryprotein) (Putative transcriptional regulator LYSR-type)	lysR6 y2877 YP_1284 YPO1308											22.4843	23.0893	22.2003	21.412	22.6583	21.9833	22.1799		19.8069	20.4128		20.3818	20.1331		0	0	-1.54589	0.342484	0
YP_2126L1P0_13_149726_151238	Q7CHF2	Lysine-specific permease (Putative lysine-specific permease)	lysP cadR y2876 YP_1283 YPO1309												18.955													0	0	0		0
YP_2126L1P0_13_151523_152669	Q0WHA3	Putative periplasmic substrate-binding transport protein	YPO1310												18.2073													0	0	0		0
YP_2126L1P0_13_157257_157878	Q0WH99	Putative glutathione S-transferase-family protein	YPO1314																		23.6278							0	0	0		0
YP_2126L1P0_13_158031_158682	Q7CHF6	Putative hydrolase (Uncharacterized protein)	serB1 y2870 YP_1277 YPO1315												22.9553													0	0	0		0
YP_2126L1P0_13_163276_164479	Q7CJV7	D-alanyl-D-alanine carboxypeptidase, fraction A (Putative penicillin-binding protein 5) (EC 3.4.16.4)	dacA y1175 YP_1112 YPO2601	24.0359	23.9437	23.9005	24.2352	24.0098	23.9535	24.0884	23.8543	23.8915	23.9292	23.7322	23.94			24.1122	23.9506	24.0019	23.732	23.8187	23.7	23.6472	23.6874	23.7392	0.00761705	0	0	-0.138477	0.908478	0
YP_2126L1P0_13_173093_173357	Q7CHG3	Glutaredoxin 1 (Glutaredoxin1 redox coenzyme for glutathione-dependent ribonucleotide reductase)	grxA y2855 YP_1265 YPO1327										21.6867	24.3491	24.3623	24.8142	24.3929	24.2356	24.3157	24.1965		24.7449			25.042	24.8512	0.0121284	0	0	1.1081	2.15561	1
YP_2126L1P0_13_196310_196886	Q7CHH6	Putative enzyme (Putative lipoprotein)	y2826 YP_1242 YPO1354	25.186	25.3567	25.1392	25.119	25.2762	25.3065	25.2252	25.1411	25.3492	25.2457	25.3897	25.4913													1	0	0		1
YP_2126L1P0_13_210120_211149	P58411	Probable macrolide-specific efflux protein MacA	macA YPO1364 y2814 YP_1230	22.5128	22.3102	22.3133	22.8133	23.1742	22.287	22.4551	22.5545	22.5621	22.6988	22.4969	22.5739	22.4246	23.0407	22.7461	22.7974	22.8275	22.599		22.65	22.8094	22.8246	22.2523	0.0337033	0	0	0.134474	1.09769	0
YP_2126L1P0_13_214348_216625	Q0WH47	ATP-dependent Clp protease ATP-binding subunit	clpA YPO1368	26.8159	26.8412	26.7048	26.7512	26.931	26.6993	26.7304	26.7203	26.7117	26.9675	26.9098	26.8228	26.3318	26.6587	26.6886	26.464	26.5207	26.3814	26.4203	26.071	26.3189	26.3151	26.2607	5.6308e-07	0	0	-0.397658	0.759089	0
YP_2126L1P0_13_219060_220785	Q7CHI4	ATP-binding component of cytochrome-related transport (Transport ATP-binding protein)	cydC y2805 YP_1221 YPO1372												22.3456													0	0	0		0
YP_2126L1P0_13_220787_222530	Q7CHI5	ATP-binding component of cytochrome-related transport (Transport ATP-binding protein)	cydD y2803 YP_1220 YPO1373												22.3571													0	0	0		0
YP_2126L1P0_13_223012_223975	Q7CHI6	Thioredoxin reductase (EC 1.8.1.9)	trxB y2802 YP_1219 YPO1374	26.199	25.7443	25.8783	25.8983	25.8656	26.185	25.9568	26.2504	26.1352	25.8747	25.9074	25.9509	27.3891	27.1868	26.4566	27.0629	26.9313	27.0372	26.7638	26.4834	27.0342	27.0611	26.9838	2.0966e-09	0	0	0.957423	1.94184	0
YP_2126L1P0_13_224741_225236	Q7CHI7	Leucine-responsive regulatory protein (Regulator protein)	lrp alsB lrp2 y2801 YP_1218 YPO1375	25.3566	25.1148	25.1969	25.4595	25.2425	25.3977	25.1555	25.1296	24.9073		25.2676	24.9373	24.7293	25.2485			24.3468		25.6655		25.3711	25.2568		0.0816703	0	0	-0.09384	0.937025	0
YP_2126L1P0_13_225358_229276	Q8ZGC7	DNA translocase FtsK	ftsK YPO1376 y2800 YP_1217												24.9109													0	0	0		0
YP_2126L1P0_13_231672_232965	Q8ZGC4	Serine--tRNA ligase (EC 6.1.1.11) (Seryl-tRNA synthetase) (SerRS) (Seryl-tRNA(Ser/Sec) synthetase)	serS YPO1379 y2796 YP_1214	27.5945	25.8541	27.1643	26.934	24.8073	25.0046	26.0515	26.2679	25.788	26.7548	26.3237	26.5318	26.7597	25.676	25.022	25.8628	25.8565	25.3863	25.641	25.7848	26.0127	26.0544	25.9336	0.0229536	0	0	-0.43912	0.737585	0
YP_2126L1P0_13_234521_235256	Q0WH34	Pyruvate formate-lyase 1 activating enzyme (EC 1.97.1.4)	act YPO1381												20.9967													0	0	0		0
YP_2126L1P0_13_237034_239317	Q0WH32	Formate acetyltransferase 1 (EC 2.3.1.54)	pfl YPO1383	31.9943	32.4161	32.213	32.0664	32.2556	32.4724	32.3015	32.0315	32.4914	32.0719	32.4177	32.3509	31.9301	32.2479	32.3915	32.2752	32.4254	32.2432	32.2021	32.2897	32.3239	32.4229	32.2792	0.108336	0	0	0.0186433	1.01301	0
YP_2126L1P0_13_240926_242693	Q0WH30	Uncharacterized protein	YPO1385	25.3571	25.6382	26.2101	25.8968	26.1426	25.7557	25.6001	26.557	25.2703	26.5319	25.0693	25.2079	23.2003	24.5012	24.0687	23.5204	24.4966	24.1888	23.9497	23.3573	24.1182	24.0602	24.0749	8.77958e-09	0	0	-1.81191	0.284814	1
YP_2126L1P0_13_247512_248562	Q8ZGB4	Phosphoserine aminotransferase (EC 2.6.1.52) (Phosphohydroxythreonine aminotransferase) (PSAT)	serC YPO1389 y2784 YP_1204	28.7738	28.7648	28.7788	28.7101	28.9163	28.7867	28.7899	28.6537	28.8205	28.6949	28.6119	28.5618	27.909	28.1654	28.3722	28.0403	28.3237	28.2045	28.0474	28.0912	28.0055	28.0261	28.1038	1.07449e-10	0	0	-0.621432	0.650026	0
YP_2126L1P0_13_248724_250011	Q60112	3-phosphoshikimate 1-carboxyvinyltransferase (EC 2.5.1.19) (5-enolpyruvylshikimate-3-phosphate synthase) (EPSP synthase) (EPSPS)	aroA YPO1390 y2783 YP_1203	26.912	26.8096	26.7636	26.6742	26.6696	26.6856	26.7671	26.5166	26.8974	26.8535	26.9757	26.7873	25.9953	26.1593	26.2712	26.1968	26.227	26.0465	26.313	26.3183	26.1855	26.4027	26.0872	7.63157e-10	0	0	-0.575773	0.670927	0
YP_2126L1P0_13_250323_251016	Q8ZGB3	Cytidylate kinase (CK) (EC 2.7.4.25) (Cytidine monophosphate kinase) (CMP kinase)	cmk YPO1391 y2782 YP_1202	24.718	24.3244	24.7675	24.8007	25.1039	24.7995	25.0253	24.3536	24.8825	25.3346	25.2381	25.2019	24.4977	24.5101	24.8446	24.7588	25.0728	24.8433	24.641	24.9476	24.7155	24.7473	24.9904	0.0579055	0	0	-0.100154	0.932933	0
YP_2126L1P0_13_251189_252863	Q7CHJ6	30S ribosomal protein S1	rpsA y2781 YP_1201 YPO1392	31.5189	31.1236	31.3315	31.246	31.3042	31.2097	31.2153	31.1218	31.2171	31.3104	31.3359	31.3693	30.8814	30.959	31.1285	31.0751	30.999	31.1445	31.2216	31.02	31.1234	31.1007	31.0341	2.69042e-05	0	0	-0.212817	0.862851	0
YP_2126L1P0_13_252971_253208	Q8ZGB1	Integration host factor subunit beta (IHF-beta)	ihfB himD YPO1393 y2779 YP_1200	23.5778	24.014	23.5727			24.7431	23.1772	22.7795			24.7346	23.9383	23.9847				23.7503								0	0	0.0503347	1.03551	0
YP_2126L1P0_13_256081_257830	Q8ZGA9	Lipid A export ATP-binding/permease protein MsbA (EC 3.6.3.-)	msbA YPO1395 y2777 YP_1198			23.3316			22.8075		23.1035																	0	0	0		0
YP_2126L1P0_13_265492_266815	Q8ZGA1	Chromosome partition protein MukF	mukF YPO1403 y2767 YP_1190				23.6667																					0	0	0		0
YP_2126L1P0_13_266795_267524	Q8D049	Chromosome partition protein MukE	mukE YPO1404 y2766 YP_1189		24.5674	24.6264	24.6802	24.6916	24.6092	24.6667		24.5971	24.2703	24.6888	24.9518		24.5353	24.2979	24.0742	23.9834		24.7301	24.4895	24.7182	24.1665		0.0055139	0	0	-0.260545	0.834772	0
YP_2126L1P0_13_267520_271978	Q8ZG99	Chromosome partition protein MukB (Structural maintenance of chromosome-related protein)	mukB YPO1405 y2765 YP_1188	25.4774	25.8963	26.6272	26.466	26.4483	25.818	25.514	26.4321	26.1163	25.9575	26.2618	25.9161	25.0744	25.1747	25.6692	25.3504	25.5768	25.5517	24.7775	24.6318	24.9592	24.6175	24.7252	2.28315e-06	0	0	-0.976827	0.508096	0
YP_2126L1P0_13_275624_276272	Q7CHK3	Metallo-beta-lactamase superfamily protein (Uncharacterized protein)	gloB1 y2761 YP_1184 YPO1409											24.1348														0	0	0		0
YP_2126L1P0_13_276695_277886	Q0WH05	Aspartate aminotransferase (EC 2.6.1.1)	aspC YPO1410	26.7526	27.5357	27.2081	27.4991	27.9016	27.8147	27.7716	27.3711	27.5929	27.4884	27.0031	27.0833	27.2975	27.2098	27.2632	27.0226	27.2625	26.9256	27.2234	26.7676	26.7449	26.7576	26.8806	0.00117188	0	0	-0.386249	0.765116	0
YP_2126L1P0_13_278142_279225	Q0WH04	Outer membrane porin protein F	ompF YPO1411	21.6221	22.1775	21.5984	21.8655		21.0395	21.4614	22.2227	21.609	22.0836	22.06	22.0079	26.7671	27.9669	24.5355	28.49	27.8651	26.0619	24.2788	25.0929	26.561	26.41	26.755	1.34131e-09	0	0	4.63968	24.9278	1
YP_2126L1P0_13_279522_280923	P58697	Asparagine--tRNA ligase (EC 6.1.1.22) (Asparaginyl-tRNA synthetase) (AsnRS)	asnS YPO1412 y2758 YP_1181	26.8294	25.5499	26.4407	26.5641	25.3003	25.1136	26.1476	25.9832	25.7422	26.2954	26.6885	26.4915	26.26	26.295	26.3148	26.2434	26.1495	26.0247	26.8801	26.3045	26.4595	26.3901	26.3999	0.0323335	0	0	0.242804	1.18329	0
YP_2126L1P0_13_283342_285958	Q7CHK4	Aminopeptidase N (Putative aminopeptidase N) (EC 3.4.11.2)	pepN y2756 YP_1179 YPO1414	27.0654	28.1637	27.3732	27.7208	28.0963	28.2255	28.0003	27.5503	28.036	27.718	27.6336	27.6453	27.4734	27.5101	27.3666	27.3048	27.591	27.3284	27.2585	27.2906	27.2544	27.3077	27.281	0.000339238	0	0	-0.408455	0.75343	0
YP_2126L1P0_13_286575_287586	Q8ZG91	Dihydroorotate dehydrogenase (quinone) (EC 1.3.5.2) (DHOdehase) (DHOD) (DHODase) (Dihydroorotate oxidase)	pyrD YPO1415 y2755 YP_1178	25.8219	26.1901	25.6881	25.9569	26.4394	26.1947	25.9521	25.6449	26.1115	26.116	25.9531	25.9527	25.8534	25.9507	25.848	25.6555	25.7039	25.6197	25.5271	25.628	25.7608	25.6392	25.634	0.000302156	0	0	-0.290821	0.817437	0
YP_2126L1P0_13_289557_291678	Q7CHK7	Ribosomal RNA large subunit methyltransferase K/L [Includes: 23S rRNA m2G2445 methyltransferase (EC 2.1.1.173) (rRNA (guanine-N(2)-)-methyltransferase RlmL); 23S rRNA m7G2069 methyltransferase (EC 2.1.1.264) (rRNA (guanine-N(7)-)-methyltransferase RlmK)]	rlmL YPO1418 y2751 YP_1175	24.7177	24.6624	25.021	24.9557	25.0328	24.9629	24.7192	24.647	24.8921	25.1732	24.9636	25.0314	24.4879	24.6848	24.6927	24.6155	24.6055	24.4671	24.6118	24.6125	24.6518	24.5548	24.5329	7.86921e-06	0	0	-0.30576	0.809016	0
YP_2126L1P0_13_291683_293597	Q74VU9	ABC transporter ATP-binding protein	uup2 uup YP_1174 YPO1419	26.7291	26.9432	26.7982	26.7519	27.0917	26.9396	26.9607	26.8529	26.9103	27.0152	26.8671	26.9082	26.2098	26.484	26.5071	26.3506	26.421	26.5406	26.4292	26.2565	26.3976	26.3395	26.1911	6.03796e-10	0	0	-0.522161	0.696328	0
YP_2126L1P0_13_294998_296651	Q0WGZ4	Putative paraquat-inducible protein B	pqiB YPO1421	24.1045	24.6358	24.3847	24.1733	24.5936	24.5224	24.2985	24.7301	24.31	24.4069	24.5071	24.3521		26.8812											0	0	2.46293	5.51336	0
YP_2126L1P0_13_296647_297226	Q7CHK9	Putative lipoprotein protein (Uncharacterized protein)	y2746 YP_1171 YPO1422												21.2068													0	0	0		0
YP_2126L1P0_13_302368_302887	Q8ZG80	3-hydroxydecanoyl-[acyl-carrier-protein] dehydratase (EC 4.2.1.59) (3-hydroxyacyl-[acyl-carrier-protein] dehydratase FabA) (Beta-hydroxydecanoyl thioester dehydrase) (Trans-2-decenoyl-[acyl-carrier-protein] isomerase) (EC 5.3.3.14)	fabA YPO1430 y2740 YP_0875												24.2339													0	0	0		0
YP_2126L1P0_13_302955_304578	Q7CHL3	Putative ATP-dependent protease (Putative Lon protease)	y2739 YPO1431	23.7037	23.7105	24.1896	23.8208	24.3442	24.1392	24	24.1688	23.7226	24.0307	24.0258	23.7119													1	0	0		1
YP_2126L1P0_13_30464_32771	Q7CH88	Biodegradative arginine decarboxylase (Putative amino acid decarboxylase)	adiA y2987 YP_0936 YPO1201												23.045	25.1442	23.5644	23.7846	23.4665	23.2605	23.5165	23.3694	23.7267	23.3826	23.1779	23.8619		0	0	0.614543	1.53107	0
YP_2126L1P0_13_306189_307251	Q8ZG77	Outer membrane protein A	ompA ompA1 YPO1435 y2735 YP_1326	32.3655	32.5565	32.0863	32.2384	32.2976	32.2705	32.2655	32.0488	32.3352	32.2524	32.5009	32.5393	32.2053	33.1491	33.1532	33.204	33.1348	33.1106	33.1179	33.2824	32.9997	32.9583	32.7117	4.63046e-07	0	0	0.689373	1.61258	0
YP_2126L1P0_13_315573_315990	Q7CHL9	Predicted CoA-binding protein (Uncharacterized protein)	y2727 YP_1334 YPO1443											20.9303				20.2963		21.2224		18.8902	19.4196	19.2419	19.3893	19.5452		0	0	-1.21535	0.430668	0
YP_2126L1P0_13_316476_317667	Q7CHM1	Ribosomal RNA large subunit methyltransferase I (EC 2.1.1.191) (23S rRNA m5C1962 methyltransferase) (rRNA (cytosine-C(5)-)-methyltransferase RlmI)	rlmI YPO1445 y2725 YP_1336	23.6399	24.5462	23.507	24.1709	24.6315	24.6082	24.2844	24.0409	24.2813	24.0653	24.1875	24.2649	24.8194	24.4252	24.4772	24.315	24.24	24.7022	24.3138	24.039	24.2049	24.4039	24.0348	0.0303294	0	0	0.175744	1.12955	0
YP_2126L1P0_13_370467_372039	Q0WGT1	ABC transporter ATP-binding protein	ybiT YPO1491	26.8857	27.1737	27.128	27.1027	27.257	26.9554	26.9553	27.2784	27.0967	27.2643	26.7457	26.7757	25.9595	26.0718	26.1479	25.8837	26.304	26.2179	25.4277	25.2114	25.648	25.1772	25.2966	4.5846e-09	0	0	-1.29286	0.408142	1
YP_2126L1P0_13_375079_376354	Q7CHP6	Molybdopterin biosynthesis protein	moeA bisB y2673 YP_1385 YPO1495	24.0885	24.0904		24.2178	23.8723		24.035	23.9802	24.032	24.0468	23.7769	23.8966	23.7381	23.7611	23.6924	23.7133	23.8068	23.5657	23.4269	23.3911	23.361	23.4809	23.3169	2.11322e-06	0	0	-0.435086	0.73965	0
YP_2126L1P0_13_38151_39591	Q7CH91	Catalase (EC 1.11.1.6) (Catalase hydroperoxidase HPII(III))	katE katA y2981 YP_0931 YPO1207	27.9202	28.2191	28.0848	28.1285	27.6863	28.2962	28.1639	28.1564	28.185	28.065	28.1697	28.1445	28.1945	27.7895	27.6671	27.4631	27.5025	27.6464	28.1538	27.7428	28.0204	27.8961	27.9482	0.000826039	0	0	-0.281238	0.822885	0
YP_2126L1P0_13_383055_383898	Q7CHQ0	Putative esterase (EC 3.1.1.1)	y2668 YP_1391 YPO1501								23.5314																	0	0	0		0
YP_2126L1P0_13_395553_397251	Q8ZG09	NAD-dependent malic enzyme (NAD-ME) (EC 1.1.1.38)	maeA YPO1511 y2658 YP_1401					24.2865						24.2719	24.519	23.9559	24.5378	24.4468	24.1944	24.6164	24.2195	24.3279	24.2571	24.352	24.3287	24.4786	0.116178	0	0	-0.0213951	0.985279	0
YP_2126L1P0_13_397606_398491	Q8ZG08	Cytidine deaminase (EC 3.5.4.5) (Cytidine aminohydrolase) (CDA)	cdd YPO1512 y2657 YP_1402											25.8306	26.122	27.0455	26.7664	27.0252	26.3146	27.1572	27.0383	26.2482	26.1851	26.4463	26.007	26.1027		0	0	0.599744	1.51545	0
YP_2126L1P0_13_39951_40494	Q0WHJ6	Putative exported protein	YPO1208	24.5385	24.3804	23.8805	24.4386	24.0417	23.9768	23.9832	23.8357	24.2389	24.2449	24.277	24.4453		23.7316	23.6534	23.208	23.6871	23.3102	23.4529	23.6127	23.4117	23.585		5.44289e-07	0	0	-0.673186	0.62712	0
YP_2126L1P0_13_42577_43771	Q7CH93	CinA-like protein	cinA2 y2978 YP_0927 YPO1210	23.8465	23.9882	24.5622	24.2683	24.2286	24.0762	23.7311	25.0335	23.9402	24.1221	23.8255	23.9337	22.6338	22.8015	23.3708	22.5509	22.9513	22.8028	22.8148	22.6958	22.7652	22.4831	22.5001	1.44742e-09	0	0	-1.36878	0.387218	1
YP_2126L1P0_13_44633_45764	Q0WHJ1	Ribonucleoside-diphosphate reductase 1 beta chain (EC 1.17.4.1)	ftsB YPO1213	27.5339	27.497	27.4793	27.5988	27.6023	27.5245	27.5258	28.1171	27.5837	27.6621	27.2943	27.2389	28.2218	27.6085	27.3145	27.8325	27.7539	27.6797	27.1624	27.558	27.4432	27.3504	27.5076	0.107979	0	0	0.0299714	1.02099	0
YP_2126L1P0_13_45926_48215	Q7CH95	Ribonucleoside-diphosphate reductase (EC 1.17.4.1)	nrdA dnaF y2974 YP_0923 YPO1214	27.4028	27.4467	27.7944	27.5033	27.4817	27.5966	27.4523	27.836	27.483	27.6427	27.3939	27.3408	27.7999	27.5055	27.3391	27.7131	27.7045	27.623	26.9711	27.1735	27.2819	27.2788	27.2341	0.0378488	0	0	-0.110783	0.926086	0
YP_2126L1P0_13_48708_49437	Q8ZGR6	3-demethylubiquinone-9 3-methyltransferase (EC 2.1.1.64) (2-polyprenyl-6-hydroxyphenyl methylase) (EC 2.1.1.222) (3,4-dihydroxy-5-hexaprenylbenzoate methyltransferase) (DHHB methyltransferase)	ubiG YPO1215 y2973 YP_0922	23.0209	23.1515	22.8177	23.0859	23.145	22.9574	23.0316	22.8225	23.0644	23.1011	22.798	22.8443	22.894		22.8389	22.9607		23.1028			23.2379			0.109429	0	0	0.0201731	1.01408	0
YP_2126L1P0_13_49698_52374	Q7CH96	DNA gyrase subunit A (EC 5.99.1.3)	gyrA y2972 YP_0921 YPO1216	25.9288	25.8298	25.7586	25.4448	25.567	25.294	25.7723	25.4292	25.8817	25.7347	25.7561	25.8228	26.2862	26.0289	25.9562	26.1445	26.1556	26.3364	25.7281	25.6178	26.0866	26.1453	26.0368	0.000130009	0	0	0.362524	1.28567	0
YP_2126L1P0_13_55502_56156	Q7CH98	Positive response regulator for colanic capsule biosynthesis (Probable two component response regulator component B)	rcsB y2970 YP_0919 YPO1218	24.465	24.4908	25.2431	25.3552	24.6985	24.5647	25.1468	25.4884	25.0037	24.8085	24.6045	24.638	23.7067	24.7637	24.2466	24.3863	24.7523	24.4352	23.4551	23.6064	23.7993	23.6012	22.982	5.70298e-05	0	0	-0.899705	0.535996	0
YP_2126L1P0_13_61131_62247	Q0WHI4	Outer membrane protein C, porin	ompC YPO1222	22.5491	23.5853	22.5965	23.1002	22.2671	22.452	22.6214	23.0057	22.9903	23.002	23.3395	23.3575	22.0912	23.995	24.0133	24.5113	24.4326	22.8785	23.6418	24.0959	23.5841	23.329	23.7633	0.000974504	0	0	0.761336	1.69506	0
YP_2126L1P0_13_78950_80459	Q7CHB1	Putative bacteriophage tail sheath protein (Uncharacterized protein)	y2946 YP_0899 YPO1242	23.7783	24.9165	23.9416	24.3521	24.607	24.637	24.5865	24.4027	24.3852	24.5798	24.4256	24.4872	24.6027	24.0153	24.1784	24.4163	23.9444	24.0683	23.8495	24.3766	24.409	24.52	24.248	0.0223844	0	0	-0.186001	0.879039	0
YP_2126L1P0_13_80850_81150	Q7CHB3	Uncharacterized protein	y2943 YP_0897 YPO1244												20.1483													0	0	0		0
YP_2126L1P0_13_85504_86101	Q7CHB7	Putative bacteriophage (Baseplate assembly) protein (Uncharacterized protein)	y2939 YP_0893 YPO1248																21.5265	22.1553		21.7779						0	0	0		0
YP_2126L1P0_13_90498_91935	Q0WHF4	6-phospho-beta-glucosidase (EC 3.2.1.86)	bglA YPO1254	24.8244	25.2969	24.7418	24.6698	24.9053	24.6055	24.6888	24.4181	24.9678	24.6742	24.5547	24.4883	24.1014	24.0288	24.1768	23.9923	24.329	23.7637	24.2316	24.1072	23.9296	23.9544	23.9507	6.56377e-08	0	0	-0.684903	0.622048	0
YP_2126L1P0_13_97566_97794	Q8ZGM6	UPF0352 protein YPO1261/y2923/YP_0880	YPO1261 y2923 YP_0880											21.8874	21.9259	21.7355	22.6492	21.8809	21.7947	22.1782	21.9861	21.4139	21.2752	21.3559	21.5443	21.7764		0	0	-0.125745	0.916531	0
YP_2126L1P0_13_97971_98976	Q8ZGM5	Nucleoid-associated protein YPO1262/y2922/YP_0879	YPO1262 y2922 YP_0879	25.0501	25.3451	25.2375	25.1597	25.404	25.2688	25.1447	25.0611	25.2812	25.1588	25.3367	25.2373	24.7623	25.2286	25.3786	25.3623	25.4132	25.3743	25.4063	25.1562	25.2165	25.222	25.1208	0.109845	0	0	0.0163472	1.0114	0
YP_2126L1P0_13_99773_100058	Q8ZGM4	50S ribosomal protein L25	rplY YPO1264 y2920 YP_1324	27.9736	27.0046	27.9682	27.5508	27.0805	26.6834	27.3454	27.687	27.1846	27.7978	27.2914	27.3344	26.9911	26.7281	26.8252	26.905	26.5743	27.2008	27.242	27.1327	27.3195	27.0036	26.9167	0.00125056	0	0	-0.423132	0.745804	0
YP_2126L1P0_15_105659_106478	I8AE79	Shikimate 5-dehydrogenase-like protein (EC 1.1.1.-)	YPPY11_2004																						23.0092			0	0	0		0
YP_2126L1P0_15_106651_107005	Q7CJ15	Diadenosine tetraphosphate (Ap4A) hydrolase and other HIT family hydrolases (Uncharacterized protein)	hit y1770 YP_2243 YPO1611	24.2894	24.3588	24.2749	24.1808	24.3022	24.2771	24.0992	24.3815	24.2355	24.361	24.347	24.2745	24.1686	23.5547	24.0738	24.2087	24.2604	23.1336	24.1882	24.1775	24.1642	24.1969	24.0578	0.00375866	0	0	-0.265045	0.832173	0
YP_2126L1P0_15_111038_112343	Q7CJ13	NADH dehydrogenase (EC 1.6.99.3) (Respiratory NADH dehydrogenase)	ndh y1777 YP_2237 YPO1617												23.3159													0	0	0		0
YP_2126L1P0_15_118242_121689	Q7CJ08	Transcription-repair coupling factor	mfd y1784 YP_1754 YPO1625	24.616	25.1047	24.8583	24.7995	24.8884	24.5936	24.5927	24.7503	24.6932	24.6638	24.6232	24.4866													1	0	0		1
YP_2126L1P0_15_123153_123858	Q8ZFR4	Lipoprotein-releasing system ATP-binding protein LolD (EC 3.6.3.-)	lolD YPO1627 y1786 YP_1756	24.6902	24.6421	24.6388	24.6174	24.9582	24.694	24.752	24.4852	24.7918	24.7703	24.7407	24.7916	24.3144	24.6128	24.5072	24.5299	24.5171	24.427	24.215	24.2485	24.2825	24.221	24.3486	2.05778e-06	0	0	-0.330352	0.795342	0
YP_2126L1P0_15_126132_126924	Q8ZFR1	NAD-dependent protein deacylase (EC 3.5.1.-) (Regulatory protein SIR2 homolog)	cobB YPO1630 y1790 YP_1760														21.0449		20.9697									0	0	0		0
YP_2126L1P0_15_127253_128489	Q8ZFR0	Peptidase T (EC 3.4.11.4) (Aminotripeptidase) (Tripeptidase) (Tripeptide aminopeptidase)	pepT YPO1631 y1791 YP_1761																		22.9311							0	0	0		0
YP_2126L1P0_15_128721_129843	Q0WGE5	Uncharacterized protein	YPO1632																		24.1027							0	0	0		0
YP_2126L1P0_15_129926_131381	Q7CJ04	Sensor protein PhoQ (Sensor protein kinase) (EC 2.7.3.-)	phoQ y1793 YP_1763 YPO1633												21.5392													0	0	0		0
YP_2126L1P0_15_131386_132058	P74992	PhoP protein (Response regulator protein) (Transcriptional regulatory protein)	phoP y1794 YPO1634	27.9225	28.0163	27.842	27.9584	28.1955	27.9484	27.9455	27.9163	27.9536	27.9513	27.834	27.9209	27.2343	27.6917	27.7318	27.6517	27.6951	27.6042	27.6733	27.8196	28.0391	27.9239	27.7408	0.000325685	0	0	-0.24082	0.846264	0
YP_2126L1P0_15_132268_132892	Q7CJ02	Putative lipoprotein (Uncharacterized protein)	y1795 YP_1765 YPO1635												19.5448													0	0	0		0
YP_2126L1P0_15_133079_134450	Q0WGE1	Adenylosuccinate lyase (EC 4.3.2.2)	purB YPO1636	26.962	26.867	26.9078	26.914	27.0117	27.0005	27.1335	27.0448	26.9982	26.9384	26.7947	26.7428	26.2714	26.5736	26.5263	26.2061	26.7159	26.4968	26.6118	26.2946	26.5513	26.6199	26.58	9.57031e-08	0	0	-0.447702	0.73321	0
YP_2126L1P0_15_135194_136310	Q8ZFQ5	tRNA-specific 2-thiouridylase MnmA (EC 2.8.1.-)	mnmA trmU YPO1638 y1799 YP_1768	24.5888		25.9786	25.4734	25.5999	24.945	24.1105	25.5465	24.6188	24.7894	23.8182	23.385			23.3359	23.4306	23.138	23.3863			22.2618			0.000210137	0	0	-1.6944	0.308982	1
YP_2126L1P0_15_137692_138946	Q0WGD6	Isocitrate dehydrogenase [NADP] (EC 1.1.1.42)	icd YPO1641	28.7993	29.3016	29.1073	29.1629	27.8874	28.7095	29.2722	28.9794	29.3543	29.1634	29.2667	29.4847	29.2744	29.5929	29.6679	29.5012	29.6994	29.5143	29.7703	29.7808	29.6653	29.7619	29.7237	8.88917e-05	0	0	0.591269	1.50657	0
YP_2126L1P0_15_143290_144148	Q7CIZ8	Predicted nucleoside-diphosphate-sugar epimerases (Putative oxidoreductase) (Uncharacterized protein)	y1806 YP_1775 YPO1645	22.6531		22.4537	22.6038	22.7673	22.7335	22.5622	22.5891	22.5169	22.593	22.2399	22.6747													1	0	0		1
YP_2126L1P0_15_146849_147053	Q7CIZ6	Uncharacterized protein	y1811 YP_1779 YPO1649												22.9168													0	0	0		0
YP_2126L1P0_15_155242_155455	Q74UE0	Cold shock protein	cspC3 cspC YP_1786 YPO1655		23.3504				24.5891		23.4097			23.4984	23.4485	23.0475	23.6802	23.0363	23.1342	23.1787	23.1807	23.936	23.3014	23.7169	23.94	23.776	0.0555089	0	0	-0.211231	0.8638	0
YP_2126L1P0_15_160002_162702	Q7CIZ1	Mg(2+) transport ATPase protein B (Mg2+ transport ATPase)	mgtA mgtB y1821 YP_1791 YPO1661																							18.3111		0	0	0		0
YP_2126L1P0_15_189760_190525	Q7CIX7	Probable N-acetylmuramoyl-L-alanine amidase (Putative regulator)	ampD3 y1845 YP_1812 YPO1683	28.2281	28.6623	28.4287	28.5174	28.9244	28.4107	28.5028	28.0991	28.5484	28.4955	28.8522	28.8377	26.7981	27.9715	27.9243	27.3695	28.2365	27.0148	26.5465	27.6317	27.3032	27.7477	27.5182	1.03075e-06	0	0	-1.08209	0.472345	1
YP_2126L1P0_15_202616_203006	Q7CIX2	Uncharacterized protein	y1855 YP_1718 YPO1693												24.4052		24.0936	24.2113	24.4219	24.6028	24.372	24.4515			24.3826			0	0	-0.0429446	0.970672	0
YP_2126L1P0_15_210322_212974	Q0WG84	Uncharacterized protein	YPO1701	16.5558																								0	0	0		0
YP_2126L1P0_15_215014_215728	Q8ZFJ9	ProP effector	proQ YPO1704 y1866 YP_1729	24.4096	24.384	24.4758	24.2328	24.9297	24.7429	24.5054	24.1587	24.5062	24.4476	24.4337	24.4583	24.5151	24.738	24.5922	24.414	24.5332	24.4635	24.7458	24.67	24.7221	24.5822	24.6957	0.0131064	0	0	0.13279	1.09641	0
YP_2126L1P0_15_215747_217820	Q0WG80	Tail-specific protease (EC 3.4.21.-)	prc YPO1705	25.939	26.2505	25.7941	25.7554	26.3624	26.059	26.1979	25.587	26.1604	25.7484	25.3716	25.1301	25.2025	25.257	24.9358	25.0389	25.1771	25.2009	24.509	24.5925	24.7237	24.7771	24.8606	4.85456e-07	0	0	-0.928891	0.525262	0
YP_2126L1P0_15_218293_219175	Q8ZFJ7	Protease HtpX (EC 3.4.24.-) (Heat shock protein HtpX)	htpX YPO1706 y1868 YP_1731												22.8128													0	0	0		0
YP_2126L1P0_15_229061_229853	Q7CIV9	IclR-family transcriptional regulatory protein (Putative regulator)	kdgR y1876 YP_1739 YPO1714	26.6952	26.9466	26.7461	26.6817	26.9889	26.736	26.8536	26.4804	26.7994	26.8336	26.8825	26.9172	26.744	26.7448	26.7797	26.653	26.686	26.5129	26.6916	26.5205	26.4754	26.4369	26.3505	0.000783966	0	0	-0.197187	0.87225	0
YP_2126L1P0_15_230237_231089	Q7CIV8	Probable N-acetylmuramoyl-L-alanine amidase (EC 3.5.1.28) (Putative regulator)	b0867 ampD2 y1877 YP_1740 YPO1715	28.8629	29.0226	28.9069	28.7848	28.9793	28.8344	28.8488	28.7663	28.8411	28.9252	28.8783	28.8612	26.9331	28.3806	28.457	28.2318	28.5645	27.8975	28.0891	27.9978	28.4332	28.4754	27.8899	6.35173e-06	0	0	-0.753252	0.593265	0
YP_2126L1P0_15_231303_232695	Q7CIV7	Putative symporter (Putative transport protein)	gltP y1878 YPO1716	22.6959	23.2398	22.6763	22.9503	23.2084	23.1287	22.7671	22.6615	22.8172	22.8867	23.966	24.1244	24.8747	24.2444	23.9289	24.3029	24.3523	23.7607	24.5105	24.0287	23.8861	23.933	24.5383	1.41654e-06	0	0	1.12109	2.17512	1
YP_2126L1P0_15_241230_241992	Q0WG61	2-deoxy-D-gluconate 3-dehydrogenase (EC 1.1.1.125)	kduD1 YPO1724									21.8662																0	0	0		0
YP_2126L1P0_15_245336_246224	Q7CL20	Regulator for deo operon, udp, cdd, tsx, nupC, and nupG (Transcriptional repressor)	cytR cytR1 y0297 YP_0110 YPO0108		21.925					21.9071				22.2675	22.4556													0	0	0		0
YP_2126L1P0_15_250430_251282	Q7CHU2	Predicted serine/threonine protein kinases (Uncharacterized protein)	rIO1 y2574 YP_1474 YPO1734												23.5667													0	0	0		0
YP_2126L1P0_15_25502_26393	Q7CHS0	Glucose-1-phosphate uridylyltransferase (UTP-glucose-1-phosphate uridylyltransferase) (EC 2.7.7.9)	galU galU1 y2631 YP_1428 YPO1539	23.4288										22.587	22.8804	21.8064	22.4306	22.7359	22.174	23.2469	22.7183	21.9117	22.051	22.3938	22.1985	22.2296	0.00855074	0	0	-0.611162	0.654669	0
YP_2126L1P0_15_260958_261168	Q74V47	Cold shock protein	cspC2 cspC YP_1486 YPO1746	27.4022	29.159	28.1641	28.5061	29.2034	29.3815	29.161	28.6363	29.1297	28.5045	28.761	28.8124	29.2837	29.2748	29.1805	29.0978	29.0878	29.0873	29.8645	29.5723	29.5944	29.5383	29.6484	0.000509957	0	0	0.649406	1.56852	0
YP_2126L1P0_15_26476_27370	Q7CHS1	Probably a UDP-gal transferase (UTP-glucose-1-phosphate uridylyltransferase) (EC 2.7.7.9)	galF y2630 YP_1429 YPO1540											23.1493	23.1175	22.4856	22.8929	22.6761	22.7602	22.8278	22.689	22.6235	22.6984	22.7818	22.6817	22.7248		0	0	-0.420513	0.747159	0
YP_2126L1P0_15_266523_268686	Q0WG36	Ferrichrome receptor protein	fcuA YPO1753	25.3635	25.6792	25.2288	25.3298	25.5266	25.3528	25.2025	25.5465	25.7479	25.6209	25.4801	25.5894	24.1318	24.7058	24.1137	24.2876	24.4712	24.0404	24.0427	23.3947	24.1952	24.1204	24.4528	2.80821e-10	0	0	-1.29451	0.407674	1
YP_2126L1P0_15_270505_271384	Q7CHV1	PTS enzyme IID, mannose-specific (PTS system, mannose-specific IID component)	manZ gptB y2553 YP_1636 YPO1756	27.489	27.7156	27.5531	27.5943	27.4151	27.4757	27.5317	27.7256	27.6017	27.5363	27.7066	27.7303	27.4969	27.5255	27.4891	27.5481	27.6657	27.7109	27.3429	27.2663	27.376	27.2549	27.1075	0.00428641	0	0	-0.154678	0.898333	0
YP_2126L1P0_15_271399_272197	Q0WG32	PTS system, mannose-specific IIC component	manY YPO1757												25.4454													0	0	0		0
YP_2126L1P0_15_272288_273263	Q7CHV2	PTS enzyme IIAB, mannose-specific (PTS system, mannose-specific IIAB component) (EC 2.7.1.69)	manX gptB y2551 YPO1758	28.2857	28.7941	28.4086	28.3722	28.845	28.9799	28.7227	28.8123	28.8626	28.5519	28.7703	28.7046	29.0267	29.0204	28.9273	28.8706	28.9084	28.948	29.1853	29.0749	29.1329	29.0933	29.0232	3.63815e-05	0	0	0.34337	1.26872	0
YP_2126L1P0_15_275526_275994	Q0WG29	Homoprotocatechuate degradative operon repressor	hpaR YPO1760									20.0423																0	0	0		0
YP_2126L1P0_15_27755_29165	Q0WGN1	6-phosphogluconate dehydrogenase, decarboxylating (EC 1.1.1.44)	gnd YPO1541	28.3916	29.617	28.6904	29.0259	29.747	29.6009	29.4402	28.8914	29.4458	29.1168	29.1023	29.2125	29.2503	29.3928	29.3575	29.2813	29.3618	29.3424	29.7889	29.1837	29.2246	29.228	29.098	0.0532595	0	0	0.128902	1.09346	0
YP_2126L1P0_15_285998_287363	Q7CHW1	L-serine deaminase (L-serine dehydratase) (EC 4.3.1.17)	sdaA y2537 YP_1622 YPO1771																		22.0321							0	0	0		0
YP_2126L1P0_15_290590_291772	Q7CHW4	Phosphoribosylglycinamide formyltransferase 2 (GART 2) (EC 2.1.2.-) (5'-phosphoribosylglycinamide transformylase 2) (Formate-dependent GAR transformylase) (GAR transformylase 2)	purT YPO1775 y2533 YP_1618	25.1648	25.1736	25.1139	25.2324	25.572	25.3771	25.3461	25.1593	25.2076	25.0697	25.5423	25.6531	24.9194	25.3029	25.3574	25.4631	25.2041	25.3227	25.5276	25.0712	25.0761	24.8922	24.7849	0.0310922	0	0	-0.12627	0.916197	0
YP_2126L1P0_15_292084_293467	Q7CHW5	ATP-dependent RNA helicase	dbpA y2531 YP_1617 YPO1776												21.4548													0	0	0		0
YP_2126L1P0_15_295055_297107	Q74UT4	Oligopeptidase B (EC 3.4.21.83)	ptrB YP_1613 YPO1780	26.9218	26.5807	26.6295	26.991	26.237	26.3151	26.5611	26.7183	26.7163	26.9116	26.4916	26.7314	25.5074	26.1435	26.0205	25.3943	26.0954	25.2598	25.0716	25.0361	25.3922	25.3646	25.3713	2.76313e-08	0	0	-1.13622	0.45495	1
YP_2126L1P0_15_2951_4064	Q7CHR2	Putative ATPase (Uncharacterized protein)	mrp y2647 YP_1412 YPO1523		23.5743	23.8857	23.7671		23.6142		23.5688		23.442															1	0	0		1
YP_2126L1P0_15_299469_299979	Q0WG08	Ferritin	ftn YPO1783	24.7538						25.0839			24.9646	23.4139	23.3346	27.1899	27.0862	26.5574	27.227	27.1985	27.58	26.7966	26.9904	27.1958	27.1197	27.2514	6.56377e-08	0	0	2.79829	6.95617	1
YP_2126L1P0_15_29972_30749	Q8ZFY0	Imidazole glycerol phosphate synthase subunit HisF (EC 4.1.3.-) (IGP synthase cyclase subunit) (IGP synthase subunit HisF) (ImGP synthase subunit HisF) (IGPS subunit HisF)	hisF YPO1543 y2627 YP_1432											20.0743														0	0	0		0
YP_2126L1P0_15_300375_300762	Q0WG07	Putative copper resistance protein	YPO1784											22.4488	22.5561	23.398	23.5157	23.552	23.1519	23.5179	23.3083							0	0	0.904869	1.87237	0
YP_2126L1P0_15_32063_33131	Q8ZFX7	Histidine biosynthesis bifunctional protein HisB [Includes: Histidinol-phosphatase (EC 3.1.3.15); Imidazoleglycerol-phosphate dehydratase (IGPD) (EC 4.2.1.19)]	hisB YPO1546 y2623 YP_1435	24.587	24.7396	24.477	24.7409	24.4778	24.4639	24.7507	24.2601	24.6953	24.5214	24.5596	24.4369	23.5424	24.0196	23.9482	23.6868	24.195	23.7206	25.3823	23.9237	24.2281	24.168	24.2157	0.00108454	0	0	-0.465513	0.724213	0
YP_2126L1P0_15_35613_36513	Q8ZFX4	ATP phosphoribosyltransferase (ATP-PRT) (ATP-PRTase) (EC 2.4.2.17)	hisG YPO1549 y2620 YP_1438	24.1645	24.1748	24.0606	24.445	24.3554	24.234	24.3618	24.0649	24.1606	24.4129	24.9354	24.8607	23.5486	23.9813	24.4754	23.3392	25.0493	24.8443	24.5453	22.9537	23.2512	23.0809	22.8349	0.00746426	0	0	-0.543089	0.6863	0
YP_2126L1P0_15_360507_361308	Q7CI03	Putative cystine-binding periplasmic protein (Putative periplasmic cysteine-binding ABC transport protein)	fliY y2460 YP_1547 YPO1846																		23.2092							0	0	0		0
YP_2126L1P0_15_364196_368168	Q0WFU3	Bifunctional PutA protein [includes: proline dehydrogenase and delta-1-pyrroline-5-carboxylate (EC 1.5.1.12) (EC 1.5.99.8)	poaA YPO1851	28.14	28.3275	28.1382	28.0255	28.1448	28.2004	28.1959	27.7839	28.2281	28.1497	28.0079	28.0251	27.7494	28.0216	27.9691	28.145	27.8133	28.1118	27.639	27.9232	27.9223	27.9311	27.8156	0.000778239	0	0	-0.201062	0.86991	0
YP_2126L1P0_15_371434_372565	Q0WFT9	Iron uptake system component EfeO	efeO YPO1855 y2451 YP_1538		21.4403				21.6429			21.1741																0	0	0		0
YP_2126L1P0_15_37218_38046	Q7CHS3	Putative enzyme of sugar metabolism (Putative exported protein)	wcaG4 y2617 YP_1440 YPO1551													22.639	22.8345	22.9639	22.6162									0	0	0		0
YP_2126L1P0_15_373965_374565	Q8ZF61	NAD(P)H dehydrogenase (quinone) (EC 1.6.5.2) (Flavoprotein WrbA) (NAD(P)H:quinone oxidoreductase) (NQO)	YPO1857 y2449 YP_1536	26.2686	24.0104	26.2831	25.3565	24.7651	24.5573	24.2578	25.6127	24.5296	25.0873	24.7105	24.8359	26.3733	24.361	24.8637	24.0961	24.2487	24.9112	24.2638	24.4148	24.4245	24.1974	24.6138	0.0291984	0	0	-0.407588	0.753882	0
YP_2126L1P0_15_410372_412394	P46359	Pesticin receptor (IRPC)	fyuA psn YPO1906 y2404 YP_1649	28.1034	26.7809	28.0665	27.7652	27.7473	26.8398	27.6718	27.6844	27.7242	27.4513	28.3196	28.4163	27.706	27.2605	27.9383	27.2612	27.5375	27.5256	28.1142	27.6318	26.1962	26.4413	27.3993	0.0242837	0	0	-0.34951	0.784851	0
YP_2126L1P0_15_412524_414102	Q56950	Salicyl-AMP ligase (Salicyl-AMP ligase YbtE) (YbtE protein) (Yersiniabactin 2,3-dihydoxybenzoate-AMP ligase) (Yersiniabactin siderophore biosynthetic protein)	ybtE irp5 y2403 YP_1650 YPO1907	26.3747	24.6742	26.0189	25.6908	26.2251	24.6007	25.5306	25.8635	25.6356	24.9469	25.8115	26.2526	24.5894	23.6828	24.9318	24.2506	24.5997	24.5913	24.5454	23.9937	23.046	23.0619	23.8101	3.11428e-06	0	0	-1.53518	0.345037	1
YP_2126L1P0_15_416002_425494	Q9Z373	HMWP1 nonribosomal peptide/polyketide synthase (Irp1 protein) (Ybt peptide/polyketide synthetase HMWP1) (Yersiniabactin biosynthetic protein)	irp1 y2400 YPO1910	27.6467	25.7901	27.573	26.9073	27.0819	25.5922	26.7559	27.4362	26.9259	26.7442	27.7973	27.643	26.6359	25.7067	26.6954	25.5274	26.066	25.761	26.3936	26.3416	25.1857	25.2484	26.3084	0.000285484	0	0	-1.00293	0.498985	1
YP_2126L1P0_15_425581_431689	Q7CI41	HMWP2 nonribosomal peptide synthetase (Yersiniabactin biosynthetic protein)	irp2 y2399 YPO1911	23.7188	23.2175	25.3291	24.5681	23.7909				23.6176		24.2305	24.5837	23.5445	22.1757	23.3939	22.7013	22.8813	23.3118	22.865	22.7417	21.9982	21.8255	22.7319	4.60493e-05	0	0	-1.38925	0.381763	1
YP_2126L1P0_15_4308_4950	Q8ZFZ9	Uridine kinase (EC 2.7.1.48) (Cytidine monophosphokinase) (Uridine monophosphokinase)	udk YPO1524 y2646 YP_1413	23.3627	23.3992	23.2414	23.2785	23.4168	23.3211	23.387	23.1166	23.2652	23.3645	23.6406	23.5979													1	0	0		1
YP_2126L1P0_15_437897_439202	Q9Z396	Anthranilate synthase (Putative salicylate synthetase) (YbtS) (YbtS protein)	ybtS irp9 y2394 YPO1916											23.6775	23.6192	23.4918	22.9078	23.373	22.8206	23.145	22.8632	23.345				23.1		0	0	-0.517525	0.698569	0
YP_2126L1P0_15_451544_452177	Q9ZC35	Fimbrial Z protein probable signal transducer (Putative two-component response regulator) (Similar to Fimbriae Z protein)	fimZ y2386 YP_1667 YPO1925	23.3809	23.844	23.7806	23.6508	23.4059	23.7331	23.778	23.986	23.2022	23.4828	24.3742	24.4619	24.0746	23.969	24.1558	23.9947	24.1775	23.5166	24.928	25.8783	24.418	24.4989	25.2104	0.00136896	0	0	0.681662	1.60399	0
YP_2126L1P0_15_45376_46840	Q74V83	Exodeoxyribonuclease I (EC 3.1.11.1)	sbcB cpeA YP_1446 YPO1558	23.2465		23.2693	23.6781	24.0096	24.205	23.7385			23.4787	23.672	23.416		23.6712	23.373	23.3362	23.346	23.2379	23.8341	23.7098	23.7928	23.7699	23.6992	0.0934631	0	0	-0.0578277	0.96071	0
YP_2126L1P0_15_469358_470948	Q9ZC50	Putative membrane protein (Putative transport protein) (Similar to YfiU protein)	proP17 y2371 YP_1683 YPO1940												21.4163													0	0	0		0
YP_2126L1P0_15_47099_48209	Q7CHS6	Nucleoside-diphosphate-sugar epimerases (Putative hemolysin) (Uncharacterized protein)	wcaG5 y2608 YP_1447 YPO1559									20.4391																0	0	0		0
YP_2126L1P0_15_473651_474179	Q9ZC52	102 kbases unstable region: from 1 to 119443 (Putative exported protein)	YP_1686 YPO1942												21.7782													0	0	0		0
YP_2126L1P0_15_482922_485391	Q56939	Haemin storage system, HmsH protein (HmsH) (HmsH protein)	hmsH YPO1951	25.4269	25.5771	25.3237	25.7276	25.995	25.9994	25.8214	25.3971	25.7003	25.7651	26.3133	26.3636	26.9027	26.8349	26.8059	26.719	26.9161	26.2298	26.4483	26.3082	25.5496	25.8025	26.6391	0.000144294	0	0	0.684518	1.60716	0
YP_2126L1P0_15_485403_487425	Q9R7V4	Haemin storage system, HmsF protein (HmsF protein) (Uncharacterized protein)	hmsF y2358 YP_1696 YPO1952	27.5061	27.4817	27.4627	27.4278	27.7502	27.6635	27.657	27.5199	27.5989	27.6554	26.9647	27.0048	27.3474	27.0709	27.1041	26.8147	27.5363	26.8963	26.5579	26.565	25.8164	25.9166	26.6451	0.000118741	0	0	-0.722526	0.606035	0
YP_2126L1P0_15_48693_48960	Q8ZFW5	UPF0265 protein YPO1560/y2607/YP_1448	YPO1560 y2607 YP_1448	28.2533	28.6895	29.1778	28.5707	28.777	28.884	28.6432	28.9921	28.6354	28.7606	28.0425	27.9408	27.6617	27.7312	28.2077	27.7426	28.0953	28.2597	27.7762	28.0267	28.1391	27.9642	27.9067	1.39051e-05	0	0	-0.65836	0.633598	0
YP_2126L1P0_15_487414_488749	Q0WFJ6	Haemin storage system, HmsR protein	hmsR YPO1953												23.5333													0	0	0		0
YP_2126L1P0_15_488745_489213	P74989	Haemin storage system, HmsS protein (HmsS) (HmsS protein) (Inner membrane protein)	hmsS y2356 YP_1698 YPO1954												23.1856													0	0	0		0
YP_2126L1P0_15_531309_531948	Q7CI86	Putative sugar-phosphate isomerase (Uncharacterized protein)	rpiB2 y2319 YP_1838 YPO1991												19.2034													0	0	0		0
YP_2126L1P0_15_532846_533527	Q7CI88	Putative dehydrogenase (Putative oxidoreductase)	fabG8 y2317 YP_1840 YPO1993												20.1637													0	0	0		0
YP_2126L1P0_15_533867_534818	Q7CI89	Uncharacterized protein	y2316 YP_1841 YPO1994	24.6838	24.7479	25.4531	24.5855	24.856	24.4771	24.589	25.262	24.5168	24.748	24.6933	24.9534													1	0	0		1
YP_2126L1P0_15_534804_535737	Q7CI90	Uncharacterized protein	y2315 YP_1842 YPO1995	23.8774	24.8391		24.3356		23.1318	23.9386		24.2089		23.6807	23.8813													1	0	0		1
YP_2126L1P0_15_535742_536648	Q7CI91	Uncharacterized protein	y2313 YP_1843 YPO1996	26.174	26.9001	26.2154	26.0068	26.382	26.1185	26.2411	26.2447	26.288	26.1331	25.6377	25.9085	23.7949	25.1969	25.7347	25.3096	25.5436	25.5104	24.0983	24.9191	24.6934	24.9092	25.2313	2.28315e-06	0	0	-1.19281	0.437451	1
YP_2126L1P0_15_549716_550808	Q7CIA0	Predicted GTPase (Putative GTP-binding protein) (Uncharacterized protein)	ychF y2298 YP_1858 YPO2010	26.2677	26.2482	26.2993	26.2622	26.5019	26.2919	26.391	26.0167	26.3976	26.2566	26.3401	26.3218	26.257	26.5624	26.3268	26.5934	26.4944	26.5977	26.1637	26.1024	26.4141	26.4339	26.2939	0.0291984	0	0	0.0858314	1.0613	0
YP_2126L1P0_15_550971_551592	Q8ZEY4	Peptidyl-tRNA hydrolase (PTH) (EC 3.1.1.29)	pth YPO2011 y2297 YP_1859						20.8378						22.3481		23.0449		24.0563	22.8837								0	0	1.73533	3.32956	0
YP_2126L1P0_15_552397_553345	Q8ZEY2	Ribose-phosphate pyrophosphokinase (RPPK) (EC 2.7.6.1) (Phosphoribosyl pyrophosphate synthase) (P-Rib-PP synthase) (PRPP synthase)	prs prsA YPO2013 y2295 YP_1861	25.2866	25.2416	25.3482	25.544	25.2539	25.3006	25.6054	25.1744	25.2259	25.235	25.8526	26.0548	27.0112	26.8616	26.5609	26.6697	26.6197	26.5431	26.9804	26.8297	26.9358	26.8888	26.9168	2.82189e-11	0	0	1.37471	2.59315	1
YP_2126L1P0_15_553685_554585	Q8ZEY1	4-diphosphocytidyl-2-C-methyl-D-erythritol kinase (CMK) (EC 2.7.1.148) (4-(cytidine-5'-diphospho)-2-C-methyl-D-erythritol kinase)	ispE ipk YPO2014 y2293 YP_1862	24.2235	24.2372	24.4658		24.2055	24.1305	24.3112		24.1373	24.0976	24.2277	24.203				23.4764	23.5157								0	0	-0.727866	0.603796	0
YP_2126L1P0_15_554586_555273	Q8ZEY0	Outer-membrane lipoprotein LolB	lolB hemM YPO2015 y2292 YP_1863	24.7435	25.0431	24.8264	24.8133	25.1226	24.8823	24.9022	24.8017	24.9513	24.8102	24.3273	24.5309													1	0	0		1
YP_2126L1P0_15_556810_557893	Q8ZEX8	Peptide chain release factor 1 (RF-1)	prfA YPO2017 y2290 YP_1865	24.3844	24.0965	24.1608	24.1908	24.1923	24.1912	24.1899	24.2574	24.2128	24.2718	24.4676	24.3343	24.2458	24.2521	24.4366	24.2918	24.1166	24.0929	24.4446	24.2875	24.4583	24.4412		0.0402019	0	0	0.0609325	1.04314	0
YP_2126L1P0_15_560089_560944	Q8ZEX4	2-dehydro-3-deoxyphosphooctonate aldolase (EC 2.5.1.55) (3-deoxy-D-manno-octulosonic acid 8-phosphate synthase) (KDO-8-phosphate synthase) (KDO 8-P synthase) (KDOPS) (Phospho-2-dehydro-3-deoxyoctonate aldolase)	kdsA YPO2021 y2286 YP_1869	26.6255	25.3996	26.6904	25.7832	24.659	25.2275	25.3002	26.5133	25.3683	25.6785	25.2502	25.5491	25.8107	25.9229	26.1633	25.8161	26.0608	25.9667	25.9974	25.5465	25.8573	25.6467	25.9734	0.0452056	0	0	0.217029	1.16234	0
YP_2126L1P0_15_580124_581735	Q7CIB2	Putative oxidoreductase (Putative virulence factor)	mviM3 y2270 YP_1885 YPO2042	26.1187	26.1398	27.3695	26.6463	25.578	26.5456	25.6294	26.923	25.7754	25.4696	26.0288	25.3459	23.4928	23.4161	24.4554	23.1515	24.2361	24.4394	22.9105	23.6415	22.9475	23.0441	23.3649	1.91777e-09	0	0	-2.57632	0.167668	1
YP_2126L1P0_15_5840_7679	Q7CHR3	Putative exported protein (Suppressor of ompF assembly mutants)	asmA y2644 YPO1526												20.7851													0	0	0		0
YP_2126L1P0_15_590652_592383	Q8ZEV7	Arginine--tRNA ligase (EC 6.1.1.19) (Arginyl-tRNA synthetase) (ArgRS)	argS YPO2046 y2266 YP_1889	25.7028	26.0537	25.9726	25.855	26.1771	26.0553	25.923	26.6874	25.9991	26.1813	25.9032	25.9243	25.504	25.9341	26.1871	25.7678	25.739	25.5663	25.4813	25.5287	25.498	25.5141	25.3158	0.00024849	0	0	-0.396588	0.759653	0
YP_2126L1P0_15_593005_593581	Q7CIB5	Uncharacterized protein	y2264 YP_1890 YPO2047												20.9438													0	0	0		0
YP_2126L1P0_15_593812_594577	Q8ZEV5	Copper homeostasis protein CutC	cutC YPO2048 y2263 YP_1891	24.4816	24.899	24.4188	24.7203	24.9342	24.815	24.6933	24.3547	24.6688	24.5117	24.8264	25.0117	25.0535	24.9682	25.285	24.7693	24.9322	24.7873	25.0756	25.2026	24.6177	24.8623	25.1709	0.000995461	0	0	0.280336	1.21448	0
YP_2126L1P0_15_594769_595741	Q7CIB6	tRNA (mo5U34)-methyltransferase (EC 2.1.1.-)	cmoB YPO2049 y2262 YP_1892			24.9416					24.601													25.4234		24.9606		0	0	0.420723	1.3386	0
YP_2126L1P0_15_595737_596541	Q7CIB7	tRNA (cmo5U34)-methyltransferase (EC 2.1.1.-)	cmoA YPO2050 y2261 YP_1893																							18.8378		0	0	0		0
YP_2126L1P0_15_599179_600976	Q8ZEV0	Aspartate--tRNA ligase (EC 6.1.1.12) (Aspartyl-tRNA synthetase) (AspRS)	aspS YPO2053 y2258 YP_1896	27.1011	26.1959	26.8525	26.4879	25.9807	26.1964	26.3728	26.1193	26.3073	26.5501	26.734	26.7116	26.8946	27.1383	27.3068	27.0578	27.1429	27.0812	27.21	26.8336	27.2592	27.1506	27.1437	3.20332e-06	0	0	0.643326	1.56193	0
YP_2126L1P0_15_60077_61223	Q8ZFV8	L-lactate dehydrogenase [cytochrome] (EC 1.1.2.3)	lldD YPO1569 y2596 YP_1457											24.1561	24.4993			22.257	21.6943				23.2043			21.9744		0	0	-2.0452	0.242288	0
YP_2126L1P0_15_601476_602220	Q8ZEU8	Probable transcriptional regulatory protein YPO2055/y2255/YP_1898	YPO2055 y2255 YP_1898												23.8446													0	0	0		0
YP_2126L1P0_15_609243_610206	Q7CIC3	Lipid A biosynthesis acyltransferase (EC 2.3.1.-) (Suppressor of htrB, heat shock protein)	msbB y2247 YP_1906 YPO2063					22.5272																				0	0	0		0
YP_2126L1P0_15_610550_611993	Q7CIC4	Pyruvate kinase (EC 2.7.1.40)	pykA y2246 YP_1907 YPO2064	24.3205	24.501	24.4218	24.1475	25.0828	24.7326	24.5876	24.268	24.8467	24.5258	24.8849	24.6758	24.6267	25.6502	25.532	24.8981	25.5987	25.5588	24.9241	24.9344	25.2973	25.3877	25.1284	2.25963e-05	0	0	0.647657	1.56662	0
YP_2126L1P0_15_613544_615029	I7WT56	Glucose-6-phosphate 1-dehydrogenase (EC 1.1.1.49)	zwf YPPY98_2395	27.3951	27.6496	27.3803	27.4759	27.6647	27.6948	27.5356	27.1869	27.5735	27.4197	27.5991	27.6465	27.339	27.3025	27.5152	27.3805	27.1695	27.5107	27.665	27.6393	27.5882	27.5539	27.4156	0.0585703	0	0	-0.056722	0.961446	0
YP_2126L1P0_15_61427_62795	Q8ZFV7	Argininosuccinate synthase (EC 6.3.4.5) (Citrulline--aspartate ligase)	argG YPO1570 y2595 YP_1458												23.9698													0	0	0		0
YP_2126L1P0_15_615270_615912	Q7CIC5	2-keto-3-deoxygluconate 6-phosphate aldolase/2-keto-4-hydroxyglutarate aldolase (KHG/KDPG aldolase) (EC 4.1.3.16)	eda y2243 YP_1910 YPO2067	24.643	23.9451	24.5918	23.7227	24.418	24.474	24.5415	23.434	24.8316	24.5856	24.5898	24.5871	24.5797	24.5375	24.8927	24.2245	24.7216	24.8581	24.5073	25.0358	24.576	24.1863	24.1717	0.0320236	0	0	0.208245	1.15528	0
YP_2126L1P0_15_617992_619897	Q7CIC8	Putative DEAD box family helicase (Putative enzyme)	y2239 YPO2071											21.4201														0	0	0		0
YP_2126L1P0_15_619968_620667	Q0WF84	Uncharacterized protein	YPO2072											21.6705	21.608	21.2478	20.7858	21.2357	20.4399	20.9668	21.1099	20.4663	20.5914	20.8865	20.8545	21.1624		0	0	-0.753175	0.593297	0
YP_2126L1P0_15_620803_621409	Q0WF83	Putative lipoprotein	YPO2073				24.6698		24.8546	25.1137			25.0928	24.7809	24.7966	25.335	25.0057	25.2287	24.5991	24.7497	24.3488	24.4935	24.6027	24.4245	24.6973	24.8579	0.0596039	0	0	-0.126276	0.916194	0
YP_2126L1P0_15_623899_625021	Q0WF81	Ribonuclease D (RNase D) (EC 3.1.13.5)	rnd YPO2075																		21.6805			21.2442				0	0	0		0
YP_2126L1P0_15_625257_625527	Q8ZES7	Cell division topological specificity factor	minE YPO2076 y2234 YP_1919												21.6517													0	0	0		0
YP_2126L1P0_15_625530_626343	Q7CIC9	Site-determining protein	minD y2233 YP_1920 YPO2077	26.2215	26.3858	26.3054	26.0838	26.3871	26.3038	26.367	25.7846	26.4084	26.2226	26.6149	26.6398	26.4043	26.6564	26.5406	26.3573	26.4497	26.2382	26.4359	26.2312	26.2933	26.4152	26.4276	0.0390315	0	0	0.0941102	1.06741	0
YP_2126L1P0_15_626367_627054	Q8ZES5	Septum site-determining protein MinC	minC YPO2078 y2232 YP_1921											21.7542														0	0	0		0
YP_2126L1P0_15_659_2510	Q8ZG01	Methionine--tRNA ligase (EC 6.1.1.10) (Methionyl-tRNA synthetase) (MetRS)	metG YPO1522 y2648 YP_1411	26.8861	26.7537	27.1049	26.9109	26.8775	26.7319	27.0607	26.8705	26.6644	26.9089	26.3668	26.3954	25.7921	26.3854	26.645	25.9823	26.5781	26.2687	25.879	26.069	26.1518	26.1004	26.0608	3.07789e-06	0	0	-0.620451	0.650467	0
YP_2126L1P0_15_7823_9410	Q74VA0	Putative membrane protein	YP_1416 YPO1527											22.1438	22.0774													0	0	0		0
YP_2126L1P0_15_81079_82126	Q8ZFU4	Dihydroorotase (DHOase) (EC 3.5.2.3)	pyrC YPO1587 y1746 YP_2265	24.134	23.3595	23.4951	23.5578	22.5474	22.9116	23.1672	23.2385	23.1024	23.5105	22.8117	23.1502													1	0	0		1
YP_2126L1P0_15_82360_82648	Q7CJ27	Uncharacterized protein	y1744 YPO1588	24.0786	24.0341	24.1231	23.9947	23.7873	24.2513	24.1331	24.0445	24.1635	24.3109	24.044	23.9991	24.7725	24.6008	24.7132	24.6804	24.3126	24.39	24.2983	24.0347	24.2355	24.0414	24.5397	0.000190502	0	0	0.339564	1.26537	0
YP_2126L1P0_15_84218_87875	Q74TC3	Ribonuclease E (EC 3.1.4.-)	rne ams YP_2263 YPO1590	27.5507	27.497	27.372	27.4061	27.6559	27.5325	27.5485	27.5131	27.485	27.543	27.306	27.36	27.2445	27.3034	27.1978	27.2612	27.1717	27.0892	27.1647	27.0205	27.0407	27.0365	26.9512	1.0411e-07	0	0	-0.346141	0.786686	0
YP_2126L1P0_15_90991_91516	Q7CJ25	Predicted metal-binding, possibly nucleic acid-binding protein (Uncharacterized protein)	y1752 YP_2260 YPO1594												23.1261													0	0	0		0
YP_2126L1P0_15_91729_92764	Q8ZFT8	Phosphate acyltransferase (EC 2.3.1.n2) (Acyl-ACP phosphotransacylase) (Acyl-[acyl-carrier-protein]--phosphate acyltransferase) (Phosphate-acyl-ACP acyltransferase)	plsX YPO1596 y1755 YP_2258												20.9587													0	0	0		0
YP_2126L1P0_15_92770_93721	Q8ZFT7	3-oxoacyl-[acyl-carrier-protein] synthase 3 (EC 2.3.1.180) (3-oxoacyl-[acyl-carrier-protein] synthase III) (Beta-ketoacyl-ACP synthase III) (KAS III)	fabH YPO1597 y1756 YP_2257	25.218				25.7619	25.2753					24.8148	24.9983	25.0646	25.6963	24.9317	24.637	24.9515	24.973	24.6458	24.9032	24.8365	24.6919	24.5338	0.0169524	0	0	-0.316811	0.802842	0
YP_2126L1P0_15_93809_94688	Q7CJ24	Malonyl CoA-acyl carrier protein transacylase (EC 2.3.1.39)	fabD fabD2 y1757 YP_2256 YPO1598	24.2889	25.4876	24.5333	25.0482	25.6465	25.5817	25.6315	24.7801	25.5022	25.3255	24.8211	25.1158	25.7896	25.8081	25.7181	25.7735	25.7455	25.6486	25.1547	25.1306	24.6236	24.9953	24.9661	0.0323584	0	0	0.248928	1.18832	0
YP_2126L1P0_15_94701_95436	Q7CJ23	3-oxoacyl-[acyl-carrier protein] reductase (EC 1.1.1.100) (3-oxoacyl-[acyl-carrier-protein] reductase)	fabG fabG10 y1758 YP_2255 YPO1599	26.6335	27.6058	26.9566	27.0536	27.4962	27.5784	27.4813	27.2551	27.5161	27.2173	27.2773	27.3309	26.8205	27.081	27.142	27.0496	27.2068	27.1442	26.9141	27.0137	27.0699	27.045	27.0135	0.00364424	0	0	-0.238027	0.847904	0
YP_2126L1P0_15_95589_95826	Q8ZFT4	Acyl carrier protein (ACP)	acpP YPO1600 y1759 YP_2254	27.0449	27.6573	27.1454	27.3764	28.3711	28.0115	27.8194	27.6835	27.9484	27.5401	27.6523	27.7476	28.4002	28.7028	28.5346	28.326	28.3672	28.4278	28.5509	28.4867	28.6155	28.6563	28.6735	2.18152e-07	0	0	0.855475	1.80935	0
YP_2126L1P0_15_95956_97162	Q7CJ22	3-oxoacyl-[acyl-carrier-protein] synthase 2 (EC 2.3.1.179)	fabF fabF4 y1760 YP_2253 YPO1601											22.2275	21.9707	21.3803	21.615	21.3514	21.1275	21.8189	21.9919	21.3016	21.5728	22.001	21.8034	21.5196		0	0	-0.509713	0.702362	0
YP_2126L1P0_16_100002_100326	Q8ZEI3	UPF0263 protein YPO2187/y2032/YP_1985	YPO2187 y2032 YP_1985												21.5316													0	0	0		0
YP_2126L1P0_16_1001691_1002783	Q8D0W8	Sulfate/thiosulfate import ATP-binding protein CysA (EC 3.6.3.25) (Sulfate-transporting ATPase)	cysA YPO3012 y1469 YP_2636											22.471	22.9044				22.6558			22.3592	22.2261					0	0	-0.273988	0.82703	0
YP_2126L1P0_16_1004480_1005518	Q7CJH2	Thiosulfate binding periplasmic protein of sulfate/thiosulfate ABC transporter (Thiosulfate-binding protein)	cysP y1466 YP_2639 YPO3015																						19.81			0	0	0		0
YP_2126L1P0_16_1007969_1008848	Q7CJH3	Putative rpiR-family transcriptional regulatory protein (Putative transcriptional regulator)	rpiR5 y1464 YP_2641 YPO3017											24.1263		24.0459						23.8454	23.895	24.1103	23.9515	24.273		0	0	-0.106098	0.929097	0
YP_2126L1P0_16_1013818_1014718	Q0WCP3	Uncharacterized protein	YPO3025	23.3487	23.8558				23.7729	23.1903		23.8188		23.6079	23.6303	24.2757	23.6354	23.3396	23.6066	22.9863	23.3835	23.1239	23.1611	23.7626	23.0698	23.0594	0.0392544	0	0	-0.203173	0.868638	0
YP_2126L1P0_16_1015865_1016279	Q7CJH6	Putative exported protein (Uncharacterized protein)	ygiW y1455 YP_2650 YPO3027													24.0696										23.9444		0	0	0		0
YP_2126L1P0_16_1024752_1025349	Q74SF4	GDP-mannose pyrophosphatase NudK (EC 3.6.1.-)	nudK YPO3035 y1448 YP_2658												20.1971													0	0	0		0
YP_2126L1P0_16_1026709_1029202	Q8ZCF3	Periplasmic nitrate reductase (EC 1.7.99.4)	napA YPO3038 YP_2661																							23.2292		0	0	0		0
YP_2126L1P0_16_1030790_1031420	Q0WCM7	Nitrate/nitrite response regulator protein NarP	narP YPO3041	23.2783	23.4086	23.2751	23.2348	23.3877	23.1759	23.36	23.4182	23.3526	23.3126	23.2858	23.3318						23.6371							0	0	0.318658	1.24717	0
YP_2126L1P0_16_1046405_1047533	Q7CJI9	Succinyl-diaminopimelate desuccinylase (SDAP desuccinylase) (EC 3.5.1.18) (N-succinyl-LL-2,6-diaminoheptanedioate amidohydrolase)	dapE YPO3053 y1427 YP_2675	24.5714	24.4061	24.6054	24.1498	24.1533	24.2497	23.9686	24.8635	23.9808	24.475	24.3905	24.2706													1	0	0		1
YP_2126L1P0_16_1052405_1053119	Q8ZCD2	Phosphoribosylaminoimidazole-succinocarboxamide synthase (EC 6.3.2.6) (SAICAR synthetase)	purC YPO3059 y1421 YP_2681	25.5901	25.6124	25.6096	25.6239	25.7705	24.9111	25.6816	25.5695	25.5724	25.6426	25.7828	25.9705	25.8812	25.9937	25.9062	25.7388	25.6265	26.1456	25.9161	25.6832	25.95	25.6532	25.7128	0.00388935	0	0	0.225601	1.16926	0
YP_2126L1P0_16_1053899_1054958	Q0WCK7	Outer membrane protein assembly factor BamC	bamC dapX nlpB YPO3061 y1419 YP_2683	26.7226	26.9945	26.739	26.9655	27.2641	27.1	26.9662	26.7609	26.9052	26.9388	26.7285	26.9527	27.019	26.9535	26.6845	26.8933	26.617	26.9915	26.7499	26.9906	27.0096	26.9688	26.9861	0.101686	0	0	-0.0231368	0.984091	0
YP_2126L1P0_16_1054975_1055875	Q8ZCD0	4-hydroxy-tetrahydrodipicolinate synthase (HTPA synthase) (EC 4.3.3.7)	dapA YPO3062 y1418 YP_2684	22.151		22.8928	22.7593	22.9826	24.004	23.5036	22.907	23.5401		23.7079	23.8546	24.1197	23.7156	23.5649	23.9396	23.778			23.8435	24.0756	23.9458	23.9671	0.0011244	0	0	0.653029	1.57247	0
YP_2126L1P0_16_1056593_1057064	Q0WCK4	Bacterioferritin comigratory protein	bcp YPO3064	27.2322	27.2353	27.1469	27.1456	27.3146	27.0985	27.1337	26.9551	27.2439	27.2881	27.1182	27.1097	27.6365	27.6363	27.3289	27.6431	27.3215	27.5929	27.5472	27.5198	27.3489	27.3832	27.3899	9.02039e-07	0	0	0.317709	1.24635	0
YP_2126L1P0_16_1060444_1061905	Q8ZCC3	TPR repeat-containing protein YPO3069/y1412/YP_2691	YPO3069 y1412 YP_2691											24.3231														0	0	0		0
YP_2126L1P0_16_1062579_1063299	Q8ZCC1	DnaA regulatory inactivator Hda	hda dnaA1 YPO3071 y1410 YP_2693												19.8429													0	0	0		0
YP_2126L1P0_16_1064279_1065665	Q8ZCC0	Cysteine--tRNA ligase (EC 6.1.1.16) (Cysteinyl-tRNA synthetase) (CysRS)	cysS YPO3073 y1107 YP_0852												22.101													0	0	0		0
YP_2126L1P0_16_1065875_1066370	Q7CJZ0	Peptidyl-prolyl cis-trans isomerase (EC 5.2.1.8)	ppiB y1106 YP_0851 YPO3074	28.6076	28.2694	28.4831	28.1882	28.4053	28.4161	28.236	28.2766	28.3434	28.1582	28.1129	28.0712	28.4013	28.4016	28.4301	28.4967	28.3889	28.682	28.2652	28.5338	28.4275	28.3119	28.4035	0.00611302	0	0	0.133812	1.09719	0
YP_2126L1P0_16_1067398_1067923	Q7CJZ1	N5-carboxyaminoimidazole ribonucleotide mutase (N5-CAIR mutase) (EC 5.4.99.18)	purE y1103 YP_0848 YPO3076	24.6345	24.3991	24.5429	24.7001	24.8818	24.7205	24.8788	24.8414	24.8408	24.6865	24.7302	24.7729	24.4712	24.9031	24.8976	24.8088	24.9118	25.1333	24.8186	24.5166	24.9363	24.5653	24.7017	0.0552603	0	0	0.0685483	1.04866	0
YP_2126L1P0_16_1067919_1068984	Q7CJZ2	Phosphoribosylaminoimidazole carboxylase ATPase subunit PurK (EC 4.1.1.21) (Phosphoribosylaminoimidazole carboxylase, CO(2)-fixing subunit)	purK y1102 YP_0847 YPO3077																							22.2663		0	0	0		0
YP_2126L1P0_16_1073132_1073909	Q7CJZ4	Probable short-chain dehydrogenase (EC 1.-.-.-) (Putative oxidoreductase)	ybbO fabG3 y1098 YP_0843 YPO3081												18.2663													0	0	0		0
YP_2126L1P0_16_1073985_1074855	Q7CJZ5	Putative thioredoxin (Putative thioredoxin-like protein)	ybbN y1097 YP_0842 YPO3082	25.616	24.2143	24.6525	24.405	24.1085	24.0055	24.4574	24.2328	24.3962	24.4606	24.7098	24.6216	24.8227	24.0483	25.0381	24.2656	25.1425	25.7672	24.2467	24.807	24.5453	24.2622	24.6832	0.0471802	0	0	0.203515	1.1515	0
YP_2126L1P0_16_1075049_1075964	Q7CJZ6	Membrane protease subunits, stomatin/prohibitin homologs (Putative protease) (Uncharacterized protein)	hflC2 y1096 YP_0841 YPO3083	24.0983	23.9758	24.0122	24.0777	24.1682	24.0111	24.0279	24.1809	24.0088	23.9905	24.5746	24.4354	26.4221	24.9599	24.9281	24.718	25.6178	25.5579	23.9478	23.6461	24.5369	24.2446	25.8873	0.00089075	0	0	0.821395	1.76711	0
YP_2126L1P0_16_1081629_1082109	Q0WCI0	Cys-tRNA(Pro)/Cys-tRNA(Cys) deacylase (EC 4.2.-.-)	YPO3088																	20.6057								0	0	0		0
YP_2126L1P0_16_1086174_1087866	Q7CK01	Putative potassium antiporter (Putative potassium efflux protein)	rosB y1086 YP_0832 YPO3094													23.1245			23.3152	22.9535								0	0	0		0
YP_2126L1P0_16_1109672_1110635	Q8ZC98	Ferrochelatase (EC 4.99.1.1) (Heme synthase) (Protoheme ferro-lyase)	hemH YPO3117 y1066 YP_0813	23.6458	23.8012	23.6458	23.8038	23.9756	23.7999	23.9393	23.4446	23.7657	23.5426	23.5545	23.3056													1	0	0		1
YP_2126L1P0_16_1110724_1111369	O69172	Adenylate kinase (AK) (EC 2.7.4.3) (ATP-AMP transphosphorylase) (ATP:AMP phosphotransferase) (Adenylate monophosphate kinase)	adk YPO3118 y1065 YP_0812	26.5343	26.4466	26.7072	26.7234	26.1597	26.6229	26.7802	26.2701	26.572	26.543	26.4816	26.4632	26.6155	26.4509	26.5291	26.4381	26.3351	26.5034	27.0558	26.6694	26.679	26.6038	26.5738	0.0647896	0	0	0.0613655	1.04345	0
YP_2126L1P0_16_1111595_1113470	P58482	Chaperone protein HtpG (Heat shock protein HtpG) (High temperature protein G)	htpG YPO3119 y1064 YP_0811	29.2054	29.3691	29.0284	29.1517	29.2339	29.041	29.1393	28.9469	29.0785	29.0933	29.1314	29.1217	28.9866	28.943	28.9778	29.1072	28.8963	29.1459	28.7053	29.0698	28.9617	28.9021	28.8607	0.000543801	0	0	-0.168708	0.889639	0
YP_2126L1P0_16_1114266_1114599	Q8ZC96	Nucleoid-associated protein YPO3121/y1061/YP_0808	YPO3121 y1061 YP_0808		24.838	25.2619	25.8331	25.8551	24.5386	25.6029	26.1469	25.1874	25.832	25.3256	24.8011	24.8232	25.1922	25.9521	25.0077	25.7472	26.2558	24.3363	25.109	25.277	24.9312	25.2744	0.086833	0	0	-0.119683	0.92039	0
YP_2126L1P0_16_1114654_1116631	Q7CK10	DNA polymerase III subunit Tau (Contains DNA polymerase III subunit Gamma) (EC 2.7.7.7) (DNA polymerase III, tau and gamma subunits)	dnaX y1060 YP_0807 YPO3122	24.0781	24.316	24.279	23.9206	24.2042	24.1941	24.2309	23.8306	24.085		24.0515	24.0832	24.2779	23.9982	23.9023	24.1893	23.965	24.1579	24.1792	24.1786	24.2346	24.0787	24.2733	0.109943	0	0	0.0147146	1.01025	0
YP_2126L1P0_16_1117286_1117850	Q8ZC94	Adenine phosphoribosyltransferase (APRT) (EC 2.4.2.7)	apt YPO3123 y1059 YP_0806	23.9566	23.8196	24.4642	24.0009	24.1751	24.1964	23.8801	24.9159	24.2245	24.0814	24.105	24.0362													1	0	0		1
YP_2126L1P0_16_111757_112393	Q0WEW6	Putative exported protein	ompW YPO2201											23.3492						23.1971								0	0	-0.152078	0.899953	0
YP_2126L1P0_16_112539_112854	Q7CIM4	Putative lipoprotein (Uncharacterized protein)	osmY1 y2045 YP_2000 YPO2202														22.6044	23.5259					23.3903					0	0	0		0
YP_2126L1P0_16_1125489_1125843	Q7CK13	Uncharacterized protein	dsrE2 y1052 YP_0801 YPO3130													19.9003			19.6496									0	0	0		0
YP_2126L1P0_16_1126656_1127844	Q7CK15	Acridine efflux pump (Multidrug efflux protein)	acrA acrA3 y1050 YP_0799 YPO3132	26.7695	27.4137	26.8773	27.0143	27.7389	27.6082	27.3939	26.877	27.4292	27.0614	26.5934	26.6098	27.6954	27.267	27.0579	27.3132	27.0033	27.2473	27.3034	27.3605	27.2078	27.2864	27.3245	0.035884	0	0	0.163232	1.11979	0
YP_2126L1P0_16_1127860_1131013	Q7CK16	Acridine efflux pump (Multidrug efflux protein)	acrB acrB2 y1049 YP_0798 YPO3133	27.1749	27.1084	27.0141	26.9368	27.0246	26.9731	26.9549	26.607	27.148	26.7907	27.2304	27.2841	27.0705	26.9991	26.8898	27.0131	26.9334	27.0298	26.7589	26.9722	26.8339	26.8982	26.8321	0.0292639	0	0	-0.0904953	0.9392	0
YP_2126L1P0_16_1135036_1135558	Q7CK19	Glycoprotein/polysaccharide metabolism (Putative lipoprotein)	ybaY y1044 YP_0791 YPO3140														24.4298			24.2156				23.2644				0	0	0		0
YP_2126L1P0_16_1135814_1136675	Q0WCE2	Acyl-CoA thioesterase II (EC 3.1.2.-)	tesB YPO3141																		21.77							0	0	0		0
YP_2126L1P0_16_114002_115193	Q8ZEG9	Tryptophan synthase beta chain (EC 4.2.1.20)	trpB YPO2204 y2048 YP_2002												21.6761													0	0	0		0
YP_2126L1P0_16_1140827_1142594	Q7CK22	ATP-binding component of a transport system (Probable ABC transporter (ATP-binding protein))	mdlA mdl y1039 YP_0786 YPO3145		23.6513									22.2529	21.7983	20.5988	20.5469	21.0116	20.5016	21.6153	22.101	19.7856	19.9441	20.2024	19.8901	20.2288	0.000506076	0	0	-1.98332	0.252908	1
YP_2126L1P0_16_1149559_1151446	Q7CK29	Peptidyl-prolyl cis-trans isomerase D (EC 5.2.1.8) (Putative protease maturation protein)	ppiD y1031 YP_0778 YPO3153	29.153	29.3483	29.1249	29.1026	29.2996	29.1876	29.2349	28.9146	29.2375	29.201	29.1734	29.1881	28.8822	28.9151	29.0175	29.125	28.8684	29.147	28.8467	29.0554	28.9548	28.9263	28.8454	3.2329e-05	0	0	-0.218295	0.859581	0
YP_2126L1P0_16_1151746_1152019	Q7CK30	DNA-binding protein HU-beta (DNA-binding protein HU-beta, NS1 (HU-1))	hupB hopD y1030 YP_0777 YPO3154											21.5247	21.5105	23.9443	21.779	21.4075	21.7716	22.367	23.5599	21.7224	22.7035	23.7754	23.0544	23.8458		0	0	1.20339	2.30281	0
YP_2126L1P0_16_1152236_1154591	Q0WCC8	Lon protease (EC 3.4.21.53) (ATP-dependent protease La)	capR lon YPO3155	28.4564	28.431	28.4021	28.3028	28.2871	28.3168	28.4452	28.1763	28.3833	28.4191	28.3062	28.2893	27.9184	27.967	28.0117	28.1248	27.9157	28.2875	28.0696	28.2286	28.1976	28.1109	28.092	2.18517e-06	0	0	-0.267306	0.83087	0
YP_2126L1P0_16_1154785_1156057	Q8ZC66	ATP-dependent Clp protease ATP-binding subunit ClpX	clpX YPO3156 y1028 YP_0775	27.4962	27.5961	27.3712	27.5285	27.7415	27.5633	27.5907	27.234	27.5285	27.5304	27.4436	27.5158	27.2348	27.4093	27.2927	27.3175	27.3777	27.1749	27.3868	27.1523	27.2105	27.2097	27.2184	1.27088e-05	0	0	-0.240342	0.846544	0
YP_2126L1P0_16_1156262_1156886	Q8ZC65	ATP-dependent Clp protease proteolytic subunit (EC 3.4.21.92) (Endopeptidase Clp)	clpP YPO3157 y1027 YP_0774											23.6267	23.6864	25.8782	25.0261	24.7832	25.2398	24.9327	24.5392	25.1618	24.8325	25.1678	25.2292	25.0864		0	0	1.42316	2.68173	0
YP_2126L1P0_16_1157347_1158652	Q8ZC64	Trigger factor (TF) (EC 5.2.1.8) (PPIase)	tig YPO3158 y1026 YP_0773	29.4169	29.2366	29.1039	29.1381	29.4282	29.3263	29.3338	29.0393	29.2957	29.2258	29.1506	29.1893	29.7913	29.6821	29.4717	29.6857	29.4233	29.7201	29.7874	29.7124	29.7537	29.737	29.7042	2.31014e-08	0	0	0.4386	1.35529	0
YP_2126L1P0_16_1159068_1159389	Q7CK31	BolA protein (Possible regulator of murein genes)	bolA bolA1 y1025 YP_0771 YPO3160	23.229	23.5296			23.1737	23.1528	23.5187		23.2974		23.4575	23.531	23.7087	23.5626	23.2388	23.5408	23.2278	23.4486	23.3252	23.1188	23.4897	23.3783	23.3416	0.0920958	0	0	0.0370796	1.02603	0
YP_2126L1P0_16_1159737_1160316	Q7CK32	Putative lipoprotein (Putative polymerase/proteinase)	yajG y1024 YPO3161	24.5131	24.9677	24.4559	24.7636	24.9732	25.0225	24.6303	24.8626	24.8698	24.8306	24.7834	24.8803	24.6456	24.7916	24.6845	24.7386	24.6728	24.6916	24.4849	24.4958	24.6813	24.6145	24.6594	0.00508401	0	0	-0.145122	0.904303	0
YP_2126L1P0_16_1162203_1162971	Q0WCC0	Putative exported protein	yfeN YPO3163												21.0595													0	0	0		0
YP_2126L1P0_16_1163340_1164297	Q7CK33	Cytochrome O ubiquinol oxidase subunit II (EC 1.10.3.-) (Cytochrome o ubiquinol oxidase subunit II)	cyoA y1021 YP_0767 YPO3164	27.1212	27.1723	26.9239	27.0409	27.2205	26.8636	27.008	26.6867	27.103	27.0228	26.9464	26.9698	26.8968	26.738	26.6229	27.0906	26.769	27.2519	26.5311	26.9716	26.7762	26.8255	26.7704	0.00669529	0	0	-0.166231	0.891168	0
YP_2126L1P0_16_1164301_1166293	Q7CK34	Cytochrome O ubiquinol oxidase subunit I (EC 1.10.3.-) (Cytochrome o ubiquinol oxidase subunit I)	cyoB y1020 YP_0766 YPO3165	26.4334	26.35	26.4891	26.2163	26.1714	26.3444	26.2837	26.2164	26.3154	26.0302	26.0338	25.9101	25.9229	25.6236	25.972	26.1238	26.014	26.4842	25.3969	25.8401	25.7304	25.6939	25.7798	0.000342201	0	0	-0.361767	0.778211	0
YP_2126L1P0_16_1170101_1170593	Q1C4J6	UPF0234 protein YPA_2664	YPA_2664												23.3881				23.7945	24.0666	23.7446							0	0	0.480517	1.39524	0
YP_2126L1P0_16_1170950_1171736	Q8ZC51	2-dehydropantoate 2-reductase (EC 1.1.1.169) (Ketopantoate reductase) (KPA reductase) (KPR)	panE apbA YPO3171 y1014 YP_0760	23.7727	23.735	23.7436	23.6622	23.8686	23.5955		23.7374	23.7009		23.7047	23.669	23.9875	23.9385	23.7487	23.9906	23.6246	24.1049	23.9119	24.0266	23.9717	24.0346	23.9568	8.0945e-05	0	0	0.217065	1.16237	0
YP_2126L1P0_16_1172356_1173751	Q8ZC49	tRNA sulfurtransferase (EC 2.8.1.4) (Sulfur carrier protein ThiS sulfurtransferase) (Thiamine biosynthesis protein ThiI) (tRNA 4-thiouridine synthase)	thiI YPO3173 y1012 YP_0758											23.1763	23.2277			22.9203		23.0136		23.2562	22.6732	23.3036				0	0	-0.168606	0.889702	0
YP_2126L1P0_16_1174416_1175337	Q7CK38	Geranyltranstransferase (EC 2.5.1.10)	ispA y1009 YP_0755 YPO3176											22.1903	22.281	22.2114	22.149	22.346	22.2522	22.3211	22.7043	21.7077	21.7371	22.0396	21.7028	21.8925		0	0	-0.138956	0.908176	0
YP_2126L1P0_16_1178680_1179670	Q7CK42	Thiamine-monophosphate kinase (TMP kinase) (Thiamine-phosphate kinase) (EC 2.7.4.16)	thiL y1003 YP_0751 YPO3180											23.1192	23.0823	22.7433	22.9644	22.8949	22.5207	23.1702	23.3149	21.872	21.816	22.6729	22.1437	22.554		0	0	-0.494681	0.709719	0
YP_2126L1P0_16_1179910_1180327	Q8ZC42	N utilization substance protein B homolog (Protein NusB)	nusB YPO3181 y1002 YP_0750	24.4231	24.4372	24.5344	24.4199	24.5515	24.4642	24.3939	23.9268	24.639	24.4595	24.3662	24.4112	24.1128	24.2433	24.0289	24.1981	24.091	24.063	24.2556	23.9267	24.2011	24.2264	24.2316	5.70298e-05	0	0	-0.275412	0.826214	0
YP_2126L1P0_16_1180347_1180818	Q8ZC41	6,7-dimethyl-8-ribityllumazine synthase (DMRL synthase) (LS) (Lumazine synthase) (EC 2.5.1.78)	ribH YPO3182 y1001 YP_0749											23.9499	23.9086	27.7167	26.6089	26.2162	26.9635	26.4537	27.1579	27.1011	27.3419	27.3049	27.1324	27.3443		0	0	3.10178	8.58475	0
YP_2126L1P0_16_1182212_1182662	Q8ZC39	Transcriptional repressor NrdR	nrdR YPO3184 y0999 YP_0747	23.4376	23.474	23.607	23.4871	23.4239	23.4761	23.4341	23.4466	23.3236	23.617		23.4149													1	0	0		1
YP_2126L1P0_16_118371_119937	Q7CIM3	Anthranilate synthase component I (EC 4.1.3.27)	trpE trpE2 y2051 YP_2006 YPO2208		22.2778	22.0657	22.2046	21.5121	21.8764		22.5281	22.2116	22.4383		22.5165													1	0	0		1
YP_2126L1P0_16_1185016_1185985	Q0WC95	Protein-export membrane protein SecF	secF YPO3188	21.739	21.5955	21.7935	21.7662	21.4878	21.697	21.764	21.3506	21.3435	21.5613	24.0623	23.6099	23.8708	24.0589	24.2221	24.0696	24.299	22.7775	24.8332	23.9277	23.9939	23.9958	24.0229	6.31461e-07	0	0	2.0256	4.07161	1
YP_2126L1P0_16_1185995_1187810	Q74WU2	Protein translocase subunit SecD	secD1 secD YP_0742 YPO3189	26.3259	26.301	26.0269	26.1503	26.3025	26.1196	26.1631	26.0884	26.1318	25.9138	26.4196	26.405	26.4602	26.4009	26.2404	26.5298	26.1796	26.0796	26.6791	26.7235	26.726	26.7029	26.7155	0.000463628	0	0	0.298681	1.23002	0
YP_2126L1P0_16_1187870_1188206	Q0WC93	Putative membrane protein	yajC YPO3190	27.146	27.3872	26.8576	27.1356	27.2453	27.1359	27.0681	26.9167	27.1248	27.0355	27.5694	27.5229	26.712	27.0215	27.0135	27.0456	26.9955	27.3002	27.2967	27.2774	27.3627	27.2413	27.096	0.0782757	0	0	-0.0549011	0.96266	0
YP_2126L1P0_16_1189534_1190605	Q8ZC32	S-adenosylmethionine:tRNA ribosyltransferase-isomerase (EC 2.4.99.17) (Queuosine biosynthesis protein QueA)	queA YPO3192 y0990 YP_0739											23.1309	23.1923	23.2131	23.3126	23.0885	23.2599	23.036	23.3917		23.214	23.1639		23.1922		0	0	0.0463738	1.03267	0
YP_2126L1P0_16_1191687_1192290	Q7CK47	Putative alkyl hydroperoxide reductase subunit c (Putative peroxidase)	ahpC y0988 YP_0737 YPO3194	29.7318	28.5851	29.6234	29.2592	27.7426	28.0332	29.0897	29.115	28.6726	29.0328	29.4267	29.6408	30.3552	29.411	29.3371	29.4836	29.3081	29.6255	29.8642	29.7994	30.054	29.8456	29.9146	0.000618268	0	0	0.731059	1.65986	0
YP_2126L1P0_16_1195363_1196044	Q7CK48	Probable short-chain dehydrogenase (Putative dehydrogenase)	fabG2 y0984 YP_0733 YPO3199	27.9498	28.1403	27.9753	27.9629	27.8462	27.9977	27.9979	27.7545	28.0128	28.0049	27.6438	27.6985	27.6337	27.532	27.1532	27.6136	27.1484	27.4644	27.2465	27.3152	27.5306	27.4205	27.4181	1.24159e-07	0	0	-0.508447	0.702979	0
YP_2126L1P0_16_1196198_1198028	Q7CK49	Maltodextrin glucosidase (Putative maltodextrin glucosidase) (EC 3.2.1.20)	malZ y0983 YP_0732 YPO3200	26.5881	26.1238	26.6179	26.3742	25.9783	26.0215	26.2067	26.3874	26.3326	26.3071	25.7947	25.9072	26.128	26.2173	26.2427	26.1582	25.9396	26.1414	26.5759	26.2019	25.8178	25.8018	25.7923	0.0386168	0	0	-0.127526	0.9154	0
YP_2126L1P0_16_1204275_1204995	Q0WC79	Phosphate regulon transcriptional regulatory protein	phoB YPO3205												19.5954													0	0	0		0
YP_2126L1P0_16_1213705_1214617	Q8ZC18	Recombination-associated protein RdgC	rdgC YPO3212 y0974 YP_0723												21.985	22.7851	22.1282	22.3234	21.9875	22.4235	23.0326	22.1742	21.9432	22.557	22.0409	22.3695		0	0	0.357315	1.28104	0
YP_2126L1P0_16_1219992_1221252	Q8ZC09	Gamma-glutamyl phosphate reductase (GPR) (EC 1.2.1.41) (Glutamate-5-semialdehyde dehydrogenase) (Glutamyl-gamma-semialdehyde dehydrogenase) (GSA dehydrogenase)	proA YPO3221 y0967 YP_0712	25.0352	25.1061	25.041	25.3063	25.3681	25.0402	25.11	25.0607	25.0919	25.1516	25.0663	25.1976	25.1416	25.0135	25.0121	25.1304	24.8212	24.9848	24.8208	24.7271	24.9154	24.7924	24.9425	0.000276198	0	0	-0.194727	0.873738	0
YP_2126L1P0_16_1221261_1222365	Q8ZC08	Glutamate 5-kinase (EC 2.7.2.11) (Gamma-glutamyl kinase) (GK)	proB YPO3222 y0966 YP_0711												23.3055													0	0	0		0
YP_2126L1P0_16_1222541_1222943	Q7CK59	Sigma factor-binding protein Crl	crl YPO3223 y0965 YP_0710	22.7777			22.8979																					0	0	0		0
YP_2126L1P0_16_122271_123306	Q8D0J6.1	#N/A	#N/A				18.5851	19.9631	20.1164	19.7442	19.8793		20.119		21.0524					20.9993		20.9187						0	0	1.03623	2.05086	0
YP_2126L1P0_16_1223002_1224250	Q8D170	UPF0255 protein YPO3224/y0964/YP_0709	YPO3224 y0964 YP_0709											25.0758	25.2509	25.8427	25.5398	25.5189	25.4288	25.4586	25.9684	25.8568	25.8359	25.6369	25.5726	25.4683		0	0	0.484605	1.3992	0
YP_2126L1P0_16_1224376_1224835	Q8ZC05	Xanthine phosphoribosyltransferase (EC 2.4.2.22) (Xanthine-guanine phosphoribosyltransferase) (XGPRT)	gpt YPO3225 y0963 YP_0708																							23.8642		0	0	0		0
YP_2126L1P0_16_1230613_1232074	Q7CK62	Aminoacyl-histidine dipeptidase (EC 3.4.13.3) (Aminoacyl-histidine dipeptidase (Peptidase D))	pepD pepD1 y0960 YP_0703 YPO3230	26.9668	27.5747	27.0207	27.2761	27.0409	27.2717	27.6637	26.8928	27.4037	27.3346	26.2385	26.3634	27.1158	26.9031	26.2298	26.4669	26.1633	26.8698	26.6858	26.6084	27.0135	26.9157	26.925	0.00623925	0	0	-0.369395	0.774107	0
YP_2126L1P0_16_1235032_1236028	Q0WC52	Thiamine biosynthesis lipoprotein	apbE YPO3234	23.4262	23.7114	23.9257	23.3496	23.7295	23.9069	23.6716	24.0314	23.5421	23.9649	23.6612	23.0856													1	0	0		1
YP_2126L1P0_16_1236095_1237319	Q8ZBZ5	Na(+)-translocating NADH-quinone reductase subunit F (Na(+)-NQR subunit F) (Na(+)-translocating NQR subunit F) (EC 1.6.5.-) (NQR complex subunit F) (NQR-1 subunit F)	nqrF YPO3235 y0956 YP_0698	24.7276	24.4879	24.9439	23.9902	24.1928	24.7299	24.6817	24.1933	24.8366	24.679	24.9644	24.8681	25.2591	25.3009	24.9542	25.4655	25.1588	24.945	25.1167	25.2104	25.1463	25.1773	25.0656	1.34346e-05	0	0	0.555672	1.46985	0
YP_2126L1P0_16_1238559_1239360	Q8ZBZ2	Na(+)-translocating NADH-quinone reductase subunit C (Na(+)-NQR subunit C) (Na(+)-translocating NQR subunit C) (EC 1.6.5.-) (NQR complex subunit C) (NQR-1 subunit C)	nqrC YPO3238 y0953 YP_0695	24.2145														24.4299	24.8802									0	0	0.440597	1.35717	0
YP_2126L1P0_16_1240594_1241938	Q8ZBZ0	Na(+)-translocating NADH-quinone reductase subunit A (Na(+)-NQR subunit A) (Na(+)-translocating NQR subunit A) (EC 1.6.5.-) (NQR complex subunit A) (NQR-1 subunit A)	nqrA YPO3240 y0951 YP_0693	25.69	25.9202	25.7476	25.9346	25.9146	25.9255	25.8845	25.6275	25.928	25.8193	26.0712	26.0908	26.4796	26.2495	26.1224	26.4513	26.1012	26.2306	26.2358	26.3079	26.4176	26.45	26.4059	1.37781e-07	0	0	0.434313	1.35127	0
YP_2126L1P0_16_1244114_1244696	Q8ZBY7	Phosphoheptose isomerase (EC 5.3.1.28) (Sedoheptulose 7-phosphate isomerase)	gmhA lpcA YPO3243 y0947 YP_0689												21.9838	24.4843	24.0211	22.9084	23.2467	23.1306	23.1953	23.3535		23.4152	24.4946	24.629		0	0	1.70402	3.25809	0
YP_2126L1P0_16_1244935_1247383	Q8ZBY6	Acyl-coenzyme A dehydrogenase (ACDH) (EC 1.3.99.-)	fadE YPO3244 y0946 YP_0688													20.3673	20.3744	20.2189	20.422		20.3557	19.7035	20.3212	20.5532		20.2142		0	1	0		1
YP_2126L1P0_16_124968_126015	Q7CIM0	Peptidase family U7 protein (EC 3.4.21.-) (Putative protease)	sohB y2057 YP_2013 YPO2216	25.4517	25.5946	25.4166	25.5967	25.6466	25.5851	25.4476	25.4958	25.4222	25.5122	25.1977	25.2031	24.9766					24.6936							0	0	-0.629054	0.6466	0
YP_2126L1P0_16_1266764_1267598	Q7CK74	Putative rpiR-family transcriptional regulatory protein (Uncharacterized protein)	rpiR1 y0931 YP_0674 YPO3259													19.8027					20.1841	19.1689	19.6547	19.7206	19.385	19.6216		0	1	0		1
YP_2126L1P0_16_126803_129419	Q7CIL8	DNA topoisomerase (EC 5.99.1.2)	topA supX topA2 y2060 YP_2016 YPO2218	24.7783	24.5742	24.9179	24.6716	24.6166	24.7038	24.4754	24.6298	24.6	24.8971	24.3449	24.4154	24.3699	24.6205	24.5864	24.5459	24.477	24.5797	23.96	23.7434	23.8845	23.9434	23.7575	0.000521982	0	0	-0.411033	0.752084	0
YP_2126L1P0_16_1272870_1273383	Q0WC22	MarR-family transcriptional regulatory protein	emrR YPO3266												24.7769													0	0	0		0
YP_2126L1P0_16_1276635_1277802	Q0WC19	Putative tRNA/rRNA methyltransferase (EC 2.1.1.-)	yfiF YPO3269	24.9147	24.8882	24.7865	24.592	24.6999	24.6226	24.704	24.8937	24.8016	24.9962	24.8198	24.7954	24.9602	24.6421	24.3444	24.6242	24.4639		24.7629	24.4918	24.4162		24.4807	0.00116331	0	0	-0.216612	0.860584	0
YP_2126L1P0_16_1290131_1292705	Q74X11	Chaperone protein ClpB	clpB YPO3275 y0914 YP_0656	28.5571	28.7531	28.5947	28.5027	28.6747	28.5448	28.5702	28.3382	28.5988	28.6006	28.6256	28.7027	28.3535	28.3133	28.5595	28.4046	28.2785	28.4062	28.2994	28.4026	28.0919	28.0898	28.1163	1.01302e-05	0	0	-0.287177	0.819504	0
YP_2126L1P0_16_1293567_1294545	Q8ZBV7	Ribosomal large subunit pseudouridine synthase D (EC 5.4.99.23) (23S rRNA pseudouridine(1911/1915/1917) synthase) (rRNA pseudouridylate synthase D) (rRNA-uridine isomerase D)	rluD sfhB YPO3277 y0912 YP_0654											24.0227	24.1264	23.8294	24.0122	23.815	23.9998	23.6751	24.0971	23.8917	23.775	23.8921	23.873	23.8051		0	0	-0.195837	0.873066	0
YP_2126L1P0_16_1294680_1295412	Q7CK85	Outer membrane protein assembly factor BamD	nrfG1 bamD yfiO y0911 YP_0653 YPO3278	26.5443	26.4328	26.3635	26.3305	26.4432	26.454	26.3788	26.1404	26.3724	26.2484	26.3519	26.0819	25.6148	25.5593	25.7483	25.6917	26.0065	26.0712	25.7309	25.8154	26.032	25.8503	25.8623	3.33505e-08	0	0	-0.528573	0.69324	0
YP_2126L1P0_16_1295766_1296129	Q0WC09	Putative sigma 54 modulation protein	yfiA YPO3279												20.8008													0	0	0		0
YP_2126L1P0_16_129815_130790	Q7CIL7	Cys regulon transcriptional activator (Positive transcriptional regulator for cysteine regulon)	cysB y2061 YP_2017 YPO2219												23.4468													0	0	0		0
YP_2126L1P0_16_1300421_1301543	Q7CK89	T-protein	tyrA y0904 YP_0399 YPO3285											25.2413	24.9112	24.3618	24.5282	24.6492	24.1655	24.4093	24.7777	24.1185	24.5616	24.424	24.2162	24.5076		0	0	-0.647173	0.63853	0
YP_2126L1P0_16_1301555_1302632	Q0WC04	Phospho-2-dehydro-3-deoxyheptonate aldolase (EC 2.5.1.54) (3-deoxy-D-arabino-heptulosonate 7-phosphate synthase) (DAHP synthase) (Phospho-2-keto-3-deoxyheptonate aldolase)	aroF YPO3286	23.326	23.6756	23.3673	23.454	23.5158	23.3111	23.6849	23.5642	23.2767	23.6139	23.9356	23.7254	22.661	23.2672	23.328	23.3651	23.6392	23.523	23.2239	23.2026	23.5361	22.9875	22.9916	0.0020834	0	0	-0.289799	0.818016	0
YP_2126L1P0_16_1307410_1307758	Q8ZBV0	50S ribosomal protein L19	rplS YPO3292 y0897 YP_0394	27.4567	27.442	27.3998	27.3991	27.382	27.4615	27.2559	27.5254	27.4524	27.4835	27.71	27.6421	27.3387	27.201	27.1103	27.2836	27.1157	26.9319	27.6806	27.4266	27.5665	27.4485	27.216	0.00638375	0	0	-0.165782	0.891445	0
YP_2126L1P0_16_1308617_1309166	Q8ZBU8	Ribosome maturation factor RimM	rimM YPO3294 y0895 YP_0392											23.1313	22.9446			23.0611	22.8136	22.8865	22.6809				22.8016			0	0	-0.189187	0.8771	0
YP_2126L1P0_16_1309187_1309436	Q8ZBU7	30S ribosomal protein S16	rpsP YPO3295 y0894 YP_0391	26.8583	26.7159	26.9435	27.06	27.018	26.715	27.0613	26.8453	26.814	27.0184	27.0898	27.1488	26.6664	26.905	26.6605	26.5755	26.6452	26.564	26.9658	26.6186	26.7534	26.4333	26.4336	9.38219e-05	0	0	-0.284194	0.8212	0
YP_2126L1P0_16_1309663_1311025	Q7CK91	Signal recognition particle protein (Fifty-four homolog)	ffh y0892 YP_0389 YPO3296	26.7681	26.7321	26.8642	26.6884	26.8602	26.6005	26.7207	26.8202	26.8381	26.9215	26.4715	26.5582	26.1125	26.2139	26.1922	26.2234	26.1585	26.3081	26.0122	25.9716	26.2352	26.0678	26.0355	3.74451e-10	0	0	-0.597803	0.660759	0
YP_2126L1P0_16_1314133_1314649	Q8ZBU3	S-ribosylhomocysteine lyase (EC 4.4.1.21) (AI-2 synthesis protein) (Autoinducer-2 production protein LuxS)	luxS YPO3300 y0888 YP_0386	27.9596	27.6304	27.762	27.3881	27.2863	27.4802	27.484	27.2671	27.5689	27.4249	27.5482	27.4352	27.3237	27.4271	27.6404	27.1985	27.3672	27.4814	27.4174	27.8355	27.6636	27.6847	27.7041	0.130121	0	0	0.00254833	1.00177	0
YP_2126L1P0_16_1314816_1316415	Q8ZBU2	Glutamate--cysteine ligase (EC 6.3.2.2) (Gamma-ECS) (GCS) (Gamma-glutamylcysteine synthetase)	gshA YPO3301 y0887 YP_0385	25.6989	25.7241	25.605	25.6897	26.0766	25.6516	25.8752	25.1579	25.9152	25.7231	25.2907	25.378	24.5612	25.0552	24.8337	24.924	24.8534	24.7495	24.281	24.7902	24.5123	24.7925	24.5242	1.04864e-08	0	0	-0.932727	0.523867	0
YP_2126L1P0_16_1316883_1317450	Q7CK96	Putative hydrolase (Putative phosphatase)	yqaB y0885 YPO3303	25.6621	25.3112	25.4297	25.513	25.4609	25.2823	25.2964	25.2522	25.465	25.226	25.1372	25.5473													1	0	0		1
YP_2126L1P0_16_1319153_1321781	Q8ZBT8	Alanine--tRNA ligase (EC 6.1.1.7) (Alanyl-tRNA synthetase) (AlaRS)	alaS YPO3305 y0883 YP_0381	28.4898	28.5244	28.2899	28.4615	27.6688	28.2616	28.3513	28.2011	28.1567	28.372	28.0536	28.1935	28.0392	27.7148	27.6354	27.8495	27.4304	27.9686	27.8371	27.8819	28.0296	27.9191	27.8651	3.43215e-05	0	0	-0.418317	0.748297	0
YP_2126L1P0_16_1322621_1323692	P37858	Protein RecA (Recombinase A)	recA YPO3307 y0881 YP_0379	26.3081	26.3094	26.1326	26.3723	26.5053	26.4463	26.409	26.2892	26.167	26.3759	26.6712	26.6711	27.2051	26.9286	27.1016	27.3088	26.8916	27.52	27.149	27.3936	27.3764	27.2111	27.0676	1.1228e-09	0	0	0.807638	1.75034	0
YP_2126L1P0_16_132373_135019	Q7CIL5	Aconitate hydrase 1 (Aconitate hydratase 1) (EC 4.2.1.3)	acnA acn y2063 YP_2019 YPO2221													21.8874	21.7815	22.0366	21.7817	21.9602	22.2001	21.3856	21.7851	21.7909	21.6636	21.7481		0	1	0		1
YP_2126L1P0_16_1323806_1324295	Q0WBY4	Putative competence-damaged protein	YPO3308												20.7836													0	0	0		0
YP_2126L1P0_16_1326199_1327144	Q7CK98	Putative transcriptional regulator (Putative transcriptional regulatory protein)	deoR1 y0878 YP_0376 YPO3310											22.1672														0	0	0		0
YP_2126L1P0_16_1337175_1339389	Q9X6B0	Catalase-peroxidase (CP) (EC 1.11.1.21) (Antigen 5) (Peroxidase/catalase)	katG katY YPO3319 y0870 YP_0367													21.8698	22.3686	22.6049										0	0	0		0
YP_2126L1P0_16_1343130_1345581	Q0WCU9	Putative dimethyl sulfoxide reductase chain A protein	dmsA YPO2965												23.27													0	0	0		0
YP_2126L1P0_16_135182_135785	Q8ZEF0	GTP cyclohydrolase-2 (EC 3.5.4.25) (GTP cyclohydrolase II)	ribA YPO2222 y2064 YP_2020											22.3209	21.9555			21.539		21.6597	21.7901							0	0	-0.475328	0.719303	0
YP_2126L1P0_16_1356813_1358457	Q7CKB5	Fumarase A (Fumarate hydratase, class I) (EC 4.2.1.2)	fumA y0854 YP_0352 YPO3335	25.6506	26.5633	25.6291	26.1545	26.842	26.391	26.4048	26.1238	26.4206	25.8062	25.9873	26.1331	26.826	26.7778	26.575	26.8789	26.4924	26.8179	26.3002	26.4148	26.3153	26.3042	26.4211	0.00171516	0	0	0.381144	1.30237	0
YP_2126L1P0_16_137208_137520	Q0WEU2	Putative membrane protein	YPO2224												22.1766													0	0	0		0
YP_2126L1P0_16_1376877_1379337	Q8ZBQ3	DNA mismatch repair protein MutS	mutS YPO3354 y0835 YP_0333	24.6527	24.9002	24.9431	25.0657	24.7082	24.9813	24.6554	24.6542	24.707	25.1493	24.9239	24.7442	24.7112	25.1507	24.893	25.0924	25.1285	25.6403	23.823	24.4268	24.7846	24.7457	24.7159	0.125207	0	0	-0.0120604	0.991675	0
YP_2126L1P0_16_1379664_1380663	Q7CKC7	RNA polymerase sigma factor	rpoS appR y0834 YP_0332 YPO3355											22.2786	21.9707	22.341	22.7568	21.9083			21.9822	22.0119				21.922		0	0	0.0290505	1.02034	0
YP_2126L1P0_16_1380717_1381701	Q7CKC8	Lipoprotein (NlpD)	nlpD nlpD2 y0833 YP_0331 YPO3356																21.187	21.1904								0	0	0		0
YP_2126L1P0_16_1383184_1384234	Q8ZBP8	tRNA pseudouridine synthase D (EC 5.4.99.27) (tRNA pseudouridine(13) synthase) (tRNA pseudouridylate synthase D) (tRNA-uridine isomerase D)	truD YPO3359 y0830 YP_0328		23.2617	23.5858	23.4799	23.3335	23.4197	23.455	23.5053	23.3226	23.4902	23.6203	23.6322	23.6766	23.7146	23.7645	23.8274	23.6648	23.5309	23.2444	23.427	23.3431	23.3247	23.2238	0.0675114	0	0	0.0577668	1.04085	0
YP_2126L1P0_16_1393590_1395321	Q8ZBN7	Sulfite reductase [NADPH] hemoprotein beta-component (SiR-HP) (SiRHP) (EC 1.8.1.2)	cysI YPO3371 y0819 YP_0315	26.9929	26.892	26.8955	26.944	27.0467	26.8625	26.9517	26.6633	26.9009	26.9164	27.2411	27.3241	26.4606	26.5166	26.9455	26.5698	26.4727	26.625	27.1491	26.9987	26.686	26.6315	26.4681	0.000814836	0	0	-0.2853	0.820571	0
YP_2126L1P0_16_1395320_1397141	Q8ZBN6	Sulfite reductase [NADPH] flavoprotein alpha-component (SiR-FP) (EC 1.8.1.2)	cysJ YPO3372 y0818 YP_0314	25.393	25.0482	25.5063	25.4345	25.4981	25.4698	25.5493	25.5726	25.451	25.5235	26.0825	26.2342	25.055	25.562	26.0052	25.3533	25.1012	25.1912	25.8958	25.2851	25.082	24.7397	25.1803	0.0171717	0	0	-0.249888	0.840962	0
YP_2126L1P0_16_139586_140324	P58644	Orotidine 5'-phosphate decarboxylase (EC 4.1.1.23) (OMP decarboxylase) (OMPDCase) (OMPdecase)	pyrF YPO2227 y2069 YP_2026											20.1534		19.3556		19.8317	19.1024		20.4067	16.9216		17.3497	18.2962	17.6514		0	0	-1.53897	0.344132	0
YP_2126L1P0_16_1398126_1398798	Q7CKD0	7-carboxy-7-deazaguanine synthase (CDG synthase) (EC 4.3.99.3) (Queuosine biosynthesis protein QueE)	nrdG1 queE y0816 YP_0312 YPO3374																	21.8341								0	0	0		0
YP_2126L1P0_16_1398901_1399507	Q74XS8	Superoxide dismutase [Cu-Zn] (EC 1.15.1.1)	sodC YP_0311 YPO3375				21.7405								22.5392	24.5418	24.8646	23.9354	24.4994	24.7389	24.9838	23.7153	24.5811	24.9452	25.189	25.0063		0	0	2.49658	5.64347	0
YP_2126L1P0_16_1399878_1401174	Q8ZBN2	Enolase (EC 4.2.1.11) (2-phospho-D-glycerate hydro-lyase) (2-phosphoglycerate dehydratase)	eno YPO3376 y0814 YP_0310	30.7786	30.4654	30.6809	30.697	28.8866	29.8275	30.4396	30.4088	30.1726	30.633	29.6374	29.7608	30.3965	29.9567	29.7577	29.9986	29.7202	29.9975	30.1312	29.7113	30.1701	30.0102	29.9366	0.0393818	0	0	-0.218437	0.859496	0
YP_2126L1P0_16_1401254_1402892	Q8ZBN1	CTP synthase (EC 6.3.4.2) (CTP synthetase) (UTP--ammonia ligase)	pyrG YPO3377 y0813 YP_0309	27.2991	27.2806	27.6729	27.123	27.3529	27.2217	27.3023	27.3838	27.3413	27.408	27.4143	27.4626	27.1147	27.0654	27.2868	27.2945	27.257	27.5458	27.0796	27.239	27.5684	27.1678	27.197	0.0233217	0	0	-0.0992256	0.933534	0
YP_2126L1P0_16_1403103_1403946	Q7CKD1	Predicted pyrophosphatase (Uncharacterized protein)	mazG y0812 YP_0308 YPO3378											21.6959	22.0989	21.8253	21.946	22.1034	21.8843	21.7421	22.0183	21.0597		21.73	21.7194	21.6039		0	0	-0.134182	0.911186	0
YP_2126L1P0_16_1404147_1406382	Q7CKD2	(P)ppGpp synthetase I (GTP pyrophosphokinase) (GTP pyrophosphokinase) (EC 2.7.6.5)	relA y0811 YP_0306 YPO3380	25.097	25.0703	24.9193	24.7621	25.194	24.7279	25.1073	24.9123	25.0179	24.7567	24.8159	24.8516	24.5593	24.8133	24.8721	24.8613	24.7543	24.9236	25.0043	24.9701	24.9006	24.7385	24.2479	0.0129638	0	0	-0.150088	0.901196	0
YP_2126L1P0_16_1409783_1411229	Q74PR7	Protease (EC 3.4.21.-)	degQ YP_3821 YPO3566	26.2024	27.1762	26.4397	26.7533	27.0472	26.8985	26.7838	26.3409	26.9646	26.4453	25.6307	25.769	24.1263	26.3372	25.291	25.6257	25.6437	25.1432	23.7878	25.1659	24.7225	24.8444	24.627	3.20332e-06	0	0	-1.50903	0.351348	1
YP_2126L1P0_16_1413240_1413942	Q7CKD4	5'-methylthioadenosine/S-adenosylhomocysteine nucleosidase (MTA/SAH nucleosidase) (MTAN) (EC 3.2.2.9) (5'-methylthioadenosine nucleosidase) (MTA nucleosidase) (S-adenosylhomocysteine nucleosidase) (AdoHcy nucleosidase) (SAH nucleosidase) (SRH nucleosidase)	mtnN YPO3384 y0805 YP_0301											21.9217		23.2794	22.0177	22.1366	22.1592	22.5919	22.076	21.8878		22.6182	22.752	22.6473		0	0	0.494883	1.40921	0
YP_2126L1P0_16_1415682_1416027	Q0WBQ9	Iron-sulfur cluster insertion protein ErpA	erpA YPO3387 y0801 YP_0298											23.2093	23.2006		23.2605		22.8104		23.097							0	0	-0.148988	0.901883	0
YP_2126L1P0_16_1416162_1417599	Q1CLU6	H(+)/Cl(-) exchange transporter ClcA	clcA eriC YPN_0702 YP516_0746												17.5133													0	0	0		0
YP_2126L1P0_16_1417979_1419260	Q8ZBL9	Glutamate-1-semialdehyde 2,1-aminomutase (GSA) (EC 5.4.3.8) (Glutamate-1-semialdehyde aminotransferase) (GSA-AT)	hemL YPO3389 y0799 YP_0296													23.6751								23.549		23.48		0	0	0		0
YP_2126L1P0_16_1423831_1426306	Q0WBQ3	Penicillin-binding protein 1B (EC 2.4.2.-)	b0149 YPO3393	22.1885	23.3843	22.5408	23.1402		22.7559	22.6784	22.7696	22.778	22.9345	22.593	22.9505		22.7319		22.7047			22.799	22.7381	22.8515	22.6698		0.104413	0	0	-0.0429808	0.970647	0
YP_2126L1P0_16_1430704_1431067	Q0WBP9	RNA polymerase-binding transcription factor DksA	dksA YPO3397	25.6594	25.4375	25.5033	25.5597	25.0449	25.2793	25.4129	25.0733	25.376	25.52	25.093	24.88	25.6072	25.9417	25.3239	25.8669	25.7714	25.8623	25.4263	25.3039	25.5429	26.0752	25.9863	0.000500143	0	0	0.380785	1.30205	0
YP_2126L1P0_16_1432553_1433876	K8PSC1	Poly(A) polymerase I (EC 2.7.7.19)	pcnB INS_17590	25.5732	25.5521	26.281	25.1519	25.4206	25.9074	25.6413	25.4389	25.0848	25.6528	25.9562	25.831	22.9548	23.0433		22.7835	23.3896	23.7331	22.3881	22.8094	22.6985	22.6637	22.6206	2.08815e-12	0	0	-2.71581	0.152216	1
YP_2126L1P0_16_1434631_1435429	Q8ZBK8	3-methyl-2-oxobutanoate hydroxymethyltransferase (EC 2.1.2.11) (Ketopantoate hydroxymethyltransferase) (KPHMT)	panB YPO3401 y0786 YP_0284																							22.9092		0	0	0		0
YP_2126L1P0_16_1435516_1436371	Q8ZBK7	Pantothenate synthetase (PS) (EC 6.3.2.1) (Pantoate--beta-alanine ligase) (Pantoate-activating enzyme)	panC YPO3402 y0785 YP_0283	25.2427	25.1542	25.3591	25.3116	24.9198	25.2223	25.183	25.1257	25.167	25.2132	24.7133	24.9888	25.4916	25.2556	24.9454	25.524	25.0007	24.9982	24.6937	24.7423	24.5587	24.5944	24.7306	0.0232159	0	0	-0.175656	0.885365	0
YP_2126L1P0_16_1436781_1437162	Q8ZBK6	Aspartate 1-decarboxylase (EC 4.1.1.11) (Aspartate alpha-decarboxylase) [Cleaved into: Aspartate 1-decarboxylase beta chain; Aspartate 1-decarboxylase alpha chain]	panD YPO3403 y0784 YP_0282	19.3181	19.2642		18.9725		19.3604		19.3927		19.5979	19.0433	18.9794													1	0	0		1
YP_2126L1P0_16_1437310_1438564	Q0WBP2	Uncharacterized protein	YPO3404												20.294													0	0	0		0
YP_2126L1P0_16_1439597_1440524	Q7CKD9	Putative ABC transporter, ATP-binding protein (Putative ATP-binding component of ABC transport system)	yadG ccmA1 y0780 YP_0279 YPO3406												22.6335													0	0	0		0
YP_2126L1P0_16_1440759_1441422	Q0WBN9	Carbonic anhydrase (EC 4.2.1.1)	yadF YPO3407														22.1993											0	0	0		0
YP_2126L1P0_16_1444713_1445604	Q8ZBJ8	Spermidine synthase (EC 2.5.1.16) (Putrescine aminopropyltransferase) (PAPT) (SPDSY)	speE YPO3411 y0775 YP_0274	25.1334	26.0991	25.8118	25.9665	26.4722	26.5315	26.1507	26.8101	26.2909	25.8363	25.5937	25.4492	26.4537	25.7765	25.727	26.3977	26.385	25.991	25.8904	25.6118	25.689	25.5666	25.969	0.101895	0	0	-0.0614104	0.958327	0
YP_2126L1P0_16_1445681_1446476	Q8ZBJ7	S-adenosylmethionine decarboxylase proenzyme (AdoMetDC) (SAMDC) (EC 4.1.1.50) [Cleaved into: S-adenosylmethionine decarboxylase beta chain; S-adenosylmethionine decarboxylase alpha chain]	speD YPO3412 y0774 YP_0273																		21.5261							0	0	0		0
YP_2126L1P0_16_1447932_1448292	Q8ZBJ5	UPF0231 protein YPO3414/y0772/YP_0271	YPO3414 y0772 YP_0271												22.8735													0	0	0		0
YP_2126L1P0_16_1448590_1451188	Q7CKE2	Aconitate hydratase 2 (EC 4.2.1.3)	acnB y0771 YP_0270 YPO3415	28.0521	27.5972	28.0156	27.9122	26.9787	27.1654	27.8218	27.4845	27.6363	27.5058	27.8121	28.1713	29.31	28.8718	28.9705	28.9826	28.8785	29.1543	28.7158	28.817	28.7122	28.6764	28.7984	2.65809e-09	0	0	1.21944	2.32856	1
YP_2126L1P0_16_1452458_1453883	Q7CKE4	Dihydrolipoyl dehydrogenase (EC 1.8.1.4)	lpdA lpd y0769 YP_0268 YPO3417	29.0315	29.6982	29.2377	29.4243	29.685	29.5992	29.5698	29.2342	29.586	29.3178	29.6904	29.7713	30.2269	30.2865	30.0564	30.3188	30.0875	30.342	30.3816	30.4512	30.2851	30.2415	30.2127	2.96987e-09	0	0	0.775632	1.71194	0
YP_2126L1P0_16_1454188_1455718	Q7CKE5	Dihydrolipoamide acetyltransferase component of pyruvate dehydrogenase complex (EC 2.3.1.12) (Pyruvate dehydrogenase (Dihydrolipoyltransacetylase component))	aceF y0768 YP_0266 YPO3418	28.6684	28.3986	28.6895	28.5553	28.4352	28.4426	28.4506	28.6162	28.5023	28.4886	28.6055	28.6396	28.6201	29.0107	28.5025	28.7764	28.6282	28.8258	28.8984	28.8976	28.9955	28.8161	28.8216	4.171e-05	0	0	0.258335	1.1961	0
YP_2126L1P0_16_1455731_1458395	Q7CKE6	Pyruvate dehydrogenase E1 component (EC 1.2.4.1)	aceE y0767 YP_0265 YPO3419	28.2441	28.7308	28.71	28.8061	28.8691	28.8736	28.7408	28.5814	28.7021	28.4995	28.8484	28.9496	29.5623	29.9352	29.2244	29.5977	29.5188	29.6542	29.4931	29.4627	29.6355	29.6448	29.5646	6.03796e-10	0	0	0.859153	1.81397	0
YP_2126L1P0_16_1458590_1459292	Q0WBM6	Pyruvate dehydrogenase complex repressor	aceC YPO3420	23.5722	24.316	24.7898	24.3772	24.7798	24.0876	23.8111	24.9236	21.9114	23.8826	23.6464	23.5844	21.5614	22.0576	22.2822	21.7166	22.9271	22.764	21.1893	21.4058	21.9207	21.6222	21.834	3.66296e-07	0	0	-2.03887	0.243354	1
YP_2126L1P0_16_1463840_1464749	Q0WBM2	Nicotinate-nucleotide pyrophosphorylase [carboxylating] (EC 2.4.2.19)	nadC YPO3424	24.8539	25.1221	24.8207	25.0389	25.2275	25.216	25.2009	24.8132	24.9992	25.1329	24.5578	24.6836	25.2449	25.1769	24.9459	25.128	24.7529	25.0391	24.4559	24.3693	24.317	24.4508	24.2086	0.0151526	0	0	-0.236828	0.848609	0
YP_2126L1P0_16_146384_148319	Q8ZED8	Exoribonuclease 2 (EC 3.1.13.1) (Exoribonuclease II) (RNase II) (Ribonuclease II)	rnb YPO2235 y2077 YP_2034	26.3586	26.3708	26.1463	26.2251	26.4883	26.2527	26.2369	26.2942	26.2552	26.1978	26.4357	26.5148	25.7149	25.956	26.1223	26.0082	25.9693	26.1272	25.9914	26.2242	26.2663	26.2392	26.0991	0.000102693	0	0	-0.249423	0.841233	0
YP_2126L1P0_16_1468593_1469637	Q8ZBI2	GMP reductase (EC 1.7.1.7) (Guanosine 5'-monophosphate oxidoreductase) (Guanosine monophosphate reductase)	guaC YPO3428 y0758 YP_0256												21.6772													0	0	0		0
YP_2126L1P0_16_1470549_1471302	Q8ZBH9	Cell division protein ZapD (Z ring-associated protein D)	zapD YPO3431 y0756 YP_0253												24.2669													0	0	0		0
YP_2126L1P0_16_1474304_1475414	Q7CG35	Uncharacterized protein	y3791 YPO0392																					20.6261				0	0	0		0
YP_2126L1P0_16_1479117_1480194	Q7CKF3	Putative membrane protein (Uncharacterized protein)	y0748 YP_0645 YPO3439																						18.9434			0	0	0		0
YP_2126L1P0_16_1481567_1483079	Q8ZBH3	Probable cytosol aminopeptidase (EC 3.4.11.1) (Leucine aminopeptidase) (LAP) (EC 3.4.11.10) (Leucyl aminopeptidase)	pepA YPO3441 y0746 YP_0643	24.5262	24.9522	23.9395	24.6914	24.6564	25.3879	24.5915	24.9685	25.0083	24.6093	24.8648	25.224		27.6852	25.3343	27.6752	23.0199	24.9984	26.5249	25.8453	26.9775	27.505	27.6021	0.000739491	0	0	1.53178	2.89142	1
YP_2126L1P0_16_1483691_1486589	Q8ZBH1	Valine--tRNA ligase (EC 6.1.1.9) (Valyl-tRNA synthetase) (ValRS)	valS YPO3443 y0743 YP_0641	27.4211	27.7089	27.3545	27.5382	27.967	27.794	27.7708	27.3468	27.7637	27.5101	27.7007	27.6763	27.8441	28.2511	27.6861	28.175	27.8086	27.8713	27.6237	27.6836	27.9582	28.1435	28.1212	0.000641604	0	0	0.294869	1.22677	0
YP_2126L1P0_16_1487741_1488173	Q7CKF7	Regulator of ribonuclease activity B	rraB y0741 YP_0639 YPO3445	26.4065	24.7796	26.1832	25.4668	25.7893	25.8601		26.3649	25.0418		24.765	24.9613	25.2463	24.9731	24.8784	24.9246	24.6895	25.2671	24.7766	24.8514	25.1987	24.8576	24.8676	0.00174474	0	0	-0.604498	0.6577	0
YP_2126L1P0_16_1495220_1495937	Q0WBJ6	Putative ABC transporter, ATP-binding protein	YPO3453												19.6262													0	0	0		0
YP_2126L1P0_16_1496370_1498509	Q7CKG1	Anaerobic ribonucleoside-triphosphate reductase (EC 1.17.4.2)	nrdD y0733 YP_0631 YPO3454	27.3391	27.2669	27.2596	27.2875	27.3616	27.3925	27.3712	27.2334	27.4609	27.2551	27.415	27.4958	27.7407	27.631	27.5786	27.6328	27.4982	27.4606	27.6087	27.404	27.4556	27.4718	27.2627	0.000257575	0	0	0.177374	1.13082	0
YP_2126L1P0_16_1507726_1508365	Q7CKH0	Predicted nucleoside-diphosphate-sugar epimerases (Uncharacterized protein)	y0718 YP_0617 YPO3466												20.0966													0	0	0		0
YP_2126L1P0_16_1508516_1508960	Q8ZBE9	UPF0306 protein YPO3467/y0717/YP_0616	YPO3467 y0717 YP_0616												20.849													0	0	0		0
YP_2126L1P0_16_151496_152138	Q7CIK6	Endonuclease III (EC 4.2.99.18)	nth y2080 YP_2037 YPO2239											20.1178														0	0	0		0
YP_2126L1P0_16_1518927_1519434	Q7CKH6	Putative acetyltransferase (Uncharacterized protein)	y0708 YP_0607 YPO3476												24.1144													0	0	0		0
YP_2126L1P0_16_1520264_1521260	Q7CKH7	Putative collagenase (Putative protease)	y0706 YP_0604 YPO3479											23.0753					22.0663	23.0175	22.8107							0	0	-0.443801	0.735195	0
YP_2126L1P0_16_1521271_1522150	Q0WBG9	Uncharacterized protein	YPO3480						15.5817																			0	0	0		0
YP_2126L1P0_16_1530744_1532739	Q0WBG1	Cold-shock dead-box protein A	csdA YPO3488	26.8702	26.8861	26.8123	26.8618	27.0232	26.8701	26.9385	26.4596	26.8869	26.8138	26.8448	26.9077	26.5541	26.6465	26.7701	26.6325	26.4695	26.6656	26.8756	26.2099	26.4974	26.3596	26.2667	0.000103426	0	0	-0.307249	0.808182	0
YP_2126L1P0_16_1532925_1533810	Q7CKI5	Lipoprotein NlpI	nlpI YPO3489 YP_0594 y0695												19.2768													0	0	0		0
YP_2126L1P0_16_1533934_1535929	Q0WBF9	Polyribonucleotide nucleotidyltransferase (EC 2.7.7.8) (Polynucleotide phosphorylase) (PNPase)	pnp YPO3490 y0694 YP_0593	27.8296	28.6279	28.0451	28.2189	28.7633	28.7198	28.5829	28.0921	28.5489	28.2402	28.5679	28.6188	28.6771	28.8414	28.6869	28.7909	28.7748	28.695	28.8299	28.8355	28.7759	28.8346	28.8223	0.000190502	0	0	0.373951	1.2959	0
YP_2126L1P0_16_1537759_1538029	Q8ZBC5	30S ribosomal protein S15	rpsO YPO3493 y0691 YP_0590	26.115	25.4932	26.0203	25.5543	25.529	25.6785	25.6308	25.2701	25.6427	25.5455	25.3675	25.3917	25.526	25.445	25.1548	25.1701	25.1428	24.8342	25.6793	24.9286	25.0713	25.5744	25.2798	0.000974504	0	0	-0.348089	0.785624	0
YP_2126L1P0_16_1538150_1539125	Q8ZBC4	tRNA pseudouridine synthase B (EC 5.4.99.25) (tRNA pseudouridine(55) synthase) (Psi55 synthase) (tRNA pseudouridylate synthase) (tRNA-uridine isomerase)	truB YPO3494 y0690 YP_0589																							21.8095		0	0	0		0
YP_2126L1P0_16_1539124_1539535	Q8ZBC3	Ribosome-binding factor A	rbfA YPO3495 y0689 YP_0588	24.0759	24.2561	24.0547	24.1182	24.2092	24.1754	24.1661	24.0187	24.1255	24.1216	23.9735	23.8876													1	0	0		1
YP_2126L1P0_16_1539600_1542255	Q8ZBC2	Translation initiation factor IF-2	infB YPO3496 y0688 YP_0587	29.4405	29.3739	29.484	29.414	29.5078	29.413	29.3677	29.5537	29.4724	29.4768	29.4817	29.4148	29.267	29.4082	29.3963	29.4136	29.2597	29.4242	29.4181	29.2352	29.2973	29.2961	29.2275	0.000131261	0	0	-0.118832	0.920933	0
YP_2126L1P0_16_1542279_1543767	Q0WBF2	N utilization substance protein A	nusA YPO3497	28.5306	28.4754	28.5039	28.4296	28.5768	28.5528	28.5149	28.4824	28.4727	28.6266	28.527	28.5517	28.1556	28.2768	28.4094	28.3596	28.3577	28.4627	28.3622	28.1259	28.1916	28.219	28.2015	8.6245e-07	0	0	-0.236551	0.848772	0
YP_2126L1P0_16_1543788_1544241	A4TRI5	Ribosome maturation factor RimP	rimP YPDSF_3547	24.2604	24.2606	25.5494	25.2861	24.9901	24.7496	24.5179	26.0469	24.6935	24.9306	24.1133	24.0029	22.4977	22.2012	22.9721	22.5535	23.2036	23.2884	21.6269	22.3519	22.2299	21.8114	22.1066	4.36741e-09	0	0	-2.34315	0.19708	1
YP_2126L1P0_16_1544772_1545048	Q7CKI9	Protein export-membrane protein (Protein-export membrane protein)	secG y0685 YP_0584 YPO3499	25.3531	25.5072	25.3863	25.4544	25.6199	25.5059	25.3479	25.2771	25.487	25.4068	24.8595	25.1429	24.6656	25.2182	24.5832	24.8072	24.672	24.5001	24.2032		24.109	24.1191	24.2169	4.00504e-07	0	0	-0.852877	0.553679	0
YP_2126L1P0_16_1545330_1546671	Q8ZBB8	Phosphoglucosamine mutase (EC 5.4.2.10)	glmM YPO3500 y0684 YP_0583	22.8305	23.5241	23.545	23.6187	23.9637	24.1386	23.7661	23.9589	24.1919	23.1573	24.1653	24.0179	24.8288	24.5526	24.8014	24.4796	24.6918	24.9818	24.3891	24.5535	24.0548	24.4307	24.6547	4.73906e-06	0	0	0.843673	1.79461	0
YP_2126L1P0_16_1546680_1547514	Q7CKJ1	7,8-dihydropteroate synthase (Dihydropteroate synthase) (EC 2.5.1.15)	folP dhpS y0683 YP_0582 YPO3501																				22.267					0	0	0		0
YP_2126L1P0_16_1547633_1549457	Q0WBE7	ATP-dependent zinc metalloprotease FtsH (EC 3.4.24.-)	ftsH YPO3502	26.3521	26.1476	25.9938	26.1749	26.3638	26.0867	26.1631	25.7063	26.1551	26.1476	26.103	26.1132	26.0801	26.2122	26.0079	26.1372	25.8516	25.9467	26.077	26.2581	26.1544	26.1822	26.0539	0.0790254	0	0	-0.0382047	0.973866	0
YP_2126L1P0_16_1550821_1551298	Q8ZBB3	Transcription elongation factor GreA (Transcript cleavage factor GreA)	greA YPO3505 y0679 YP_0578	21.0584		20.9126	22.1451		21.9931					22.9212	23.0933	24.422	23.9748	23.4073	23.8386	23.7477	23.9272	23.9152	23.5146	23.7552	24.0233	24.0165	5.09797e-06	0	0	1.84689	3.59723	1
YP_2126L1P0_16_1553009_1553672	Q7CKJ4	Transcriptional regulatory protein, member of 2-component regulatory system (Two-component system response regulator)	basR y0677 YP_0576 YPO3507												20.3122													0	0	0		0
YP_2126L1P0_16_1554830_1556003	Q7CKJ6	GTPase obg (GTP-binding protein obg)	obg YPO3509 y0675 YP_0574	25.1638	24.9966	25.0918	25.1561	24.9698	24.8408	25.043	24.8722	24.9479	25.1123	25.1436	25.2364	25.1608	24.9586	25.1389	25.1802	25.0818	25.2811	25.1428	24.8013	24.8596	24.7119	24.7553	0.0802908	0	0	-0.0413028	0.971777	0
YP_2126L1P0_16_1557077_1557335	Q8ZBA7	50S ribosomal protein L27	rpmA YPO3511 y0673 YP_0572	24.7666	24.0516	24.3473	24.2614	24.0211	23.9716	24.0409	23.9968	23.8445	24.2116	23.5945	23.7567				22.211						21.7257			0	0	-2.1037	0.232661	0
YP_2126L1P0_16_1557354_1557666	Q0WBD7	50S ribosomal protein L21	rplU YPO3512 y0672 YP_0571	24.1832	23.724	23.617	23.9566	24.0069	23.8658	23.8208	23.6466	24.0459	23.8057	24.159	23.9535	24.2938	24.0699	23.8966	24.2363	23.953	23.4649	24.8358	24.5464	24.7008	24.5374	24.4234	0.00190171	0	0	0.37018	1.29251	0
YP_2126L1P0_16_1557925_1558897	Q7CKJ8	Octaprenyl diphosphate synthase (Octaprenyl-diphosphate synthase) (EC 2.5.1.-)	ispB cel y0671 YP_0570 YPO3513	23.5117	24.5447	23.8741	23.9466	24.3917	23.7101	24.2751	24.0306	23.8114	23.7607	24.3285	24.4528	23.5901	23.7942	23.7062	23.2882	24.0157	24.0098	23.0363	23.3306	23.4534	23.0778	23.4084	0.000280127	0	0	-0.534022	0.690627	0
YP_2126L1P0_16_1560233_1561172	P61892	Malate dehydrogenase (EC 1.1.1.37)	mdh YPO3516 y0668 YP_0567	29.6142	29.9597	29.5627	29.6929	30.1422	30.0188	29.8969	29.6566	29.991	29.7606	29.7211	29.7839	30.0405	29.9205	30.0455	29.9017	29.9297	30.0561	30.0591	30.1493	29.9207	29.8911	30.011	0.00171564	0	0	0.176468	1.13011	0
YP_2126L1P0_16_1561635_1562106	Q8ZBA2	Arginine repressor	argR YPO3517 y0667 YP_0566																					23.9171				0	0	0		0
YP_2126L1P0_16_1563053_1564436	Q7CKK2	Putative ligase (UDP-N-acetylmuramate:L-alanyl-gamma-D-glutamyl-m e so-diaminopimelate ligase) (EC 6.3.2.-) (UDP-N-acetylmuramate:L-alanyl-gamma-D-glutamyl-me so-diaminopimelate ligase)	mpl y0665 YP_0564 YPO3519	24.9807	25.093	24.9399	24.9898	24.9826	25.0856	24.9742	24.8813	25.0721	24.9019	25.0663	25.0423													1	0	0		1
YP_2126L1P0_16_1564513_1565620	Q0WBC9	Fructose-1,6-bisphosphatase class 1 (FBPase class 1) (EC 3.1.3.11) (D-fructose-1,6-bisphosphate 1-phosphohydrolase class 1)	fbp YPO3520 y0664 YP_0563	26.3287	26.5971	26.2331	26.4105	26.6221	26.4493	26.4188	26.1123	26.3826	26.3525	26.7191	26.8029	26.5246	26.6208	26.5403	26.5687	26.2983	26.3224	26.975	26.5896	26.5773	26.5476	26.526	0.0350911	0	0	0.101284	1.07273	0
YP_2126L1P0_16_1565819_1566347	Q8ZB98	Inorganic pyrophosphatase (EC 3.6.1.1) (Pyrophosphate phospho-hydrolase) (PPase)	ppa YPO3521 y0663 YP_0562											22.9483	23.1908	26.8794	25.0052	24.9579	25.1605	25.66	26.2172	24.8009	24.8608	25.5392	25.8973	25.751		0	0	2.45127	5.46897	0
YP_2126L1P0_16_1566464_1566821	Q7CKK3	Uncharacterized protein	y0662 YP_0561 YPO3522												22.9915													0	0	0		0
YP_2126L1P0_16_1566823_1570741	Q7CKK4	Putative exported protein (Uncharacterized protein)	y0661 YP_0560 YPO3523											18.7951														0	0	0		0
YP_2126L1P0_16_1570737_1572474	Q7CKK5	Putative exported protein (Uncharacterized protein)	y0659 YP_0559 YPO3524	23.5572	23.5898	23.3724	23.3631	23.602	23.1237	23.3786	23.2958	23.5395	23.3447	24.098														1	0	0		1
YP_2126L1P0_16_1572748_1573387	Q8ZB94	Peptide methionine sulfoxide reductase MsrA (Protein-methionine-S-oxide reductase) (EC 1.8.4.11) (Peptide-methionine (S)-S-oxide reductase) (Peptide Met(O) reductase)	msrA YPO3525 y0658 YP_0558	25.4449	25.5077	26.2663	25.5462	25.7063	25.4313	25.8404	25.9398	25.5512	25.9957	25.4767	25.2441	24.8074	24.6736	25.0653	24.8324	25.1587	25.1408	24.019	24.6872	24.2504	24.2036	24.53	3.87582e-07	0	0	-0.992704	0.502535	0
YP_2126L1P0_16_1573664_1574996	Q7CKK6	Putative membrane protein	y0657 YP_0557 YPO3526	19.8574		20.142	20.326				20.0405	20.3571	20.302		20.4645													1	0	0		1
YP_2126L1P0_16_1580280_1580901	Q7CKL1	Peptidyl-prolyl cis-trans isomerase (EC 5.2.1.8)	fklB y0651 YP_0551 YPO3532	27.8961	27.6801	27.6686	27.6974	27.7268	27.7558	27.8389	27.3826	27.8725	27.7117	27.6847	27.4937	27.3687	27.3746	27.2536	27.5544	27.3197	27.5853	27.3719	27.5938	27.5955	27.6158	27.6765	0.000456479	0	0	-0.218042	0.859732	0
YP_2126L1P0_16_1583354_1583807	Q8ZB84	50S ribosomal protein L9	rplI YPO3536 y0647 YP_0545	27.8075	27.912	27.6593	27.783	28.1402	28.1376	27.8868	27.8893	27.8399	27.9081	28.7116	28.6324	29.116	29.2202	29.1737	29.1074	29.0864	28.7896	29.6409	29.3088	29.3938	29.4557	29.3975	1.97881e-09	0	0	1.21888	2.32767	1
YP_2126L1P0_16_1583846_1584074	Q8ZB83	30S ribosomal protein S18	rpsR YPO3537 y0646 YP_0544	26.0553	25.243	25.9518	25.4426	24.9103	25.1717	25.2928	25.3751		25.7744	25.7901	25.8924	24.8969	25.0147	24.6731	24.6486	24.5276	25.1065	25.4248	25.4888	25.1993	25.1672	25.1095	0.000559492	0	0	-0.512973	0.700777	0
YP_2126L1P0_16_1584404_1584797	Q8ZB81	30S ribosomal protein S6	rpsF YPO3539 y0645 YP_0542	29.3556	28.7315	29.2666	29.0126	28.8027	29.0771	28.9831	28.999	28.9547	28.9703	28.8511	28.7665	28.206	28.5419	28.4741	28.2815	28.4213	28.8925	28.5981	28.1025	28.4548	28.3655	28.3354	6.94326e-07	0	0	-0.556004	0.680183	0
YP_2126L1P0_16_1588803_1589697	Q7CLA4	LysR-family transcriptional regulatory protein (Putative transcriptional regulator LYSR-type)	lysR21 y0113 YP_3798 YPO3545										20.465															0	0	0		0
YP_2126L1P0_16_1591599_1592382	Q7CLA2	Putative tetrapyrrole methylase (Uncharacterized protein)	y0117 YP_3801 YPO3547					20.2723																				0	0	0		0
YP_2126L1P0_16_1592465_1594535	Q0WBA3	Penicillin-binding protein activator LpoA (PBP activator LpoA)	lpoA YPO3548																							21.5839		0	0	0		0
YP_2126L1P0_16_1595843_1596419	Q74PT1	Putative exported protein	osmY3 YP_3805 YPO3551	25.422	25.6095	25.6026	25.7476	25.439	25.3999	24.7877	25.8189	25.418	25.3889	25.6605	25.9738	26.9278	26.6649	26.4498	26.8404	26.4065	26.3022	26.4796	26.3236	26.2223	26.3229	26.4245	2.26451e-08	0	0	0.9653	1.95247	0
YP_2126L1P0_16_1597347_1598001	Q7CL99	Enhancing lycopene biosynthesis protein 2 (Sigma cross-reacting protein 27A (SCRP-27A))	elbB elb2 y0125 YP_3807 YPO3553	25.8291	25.8758	25.4992	25.9159	25.8124	25.7929	25.8223	25.2879	25.8657	25.9821	25.5845	25.5847	25.8538	25.5125	25.6609	25.7073	25.4982	25.475	25.4927	25.4914	25.3939	25.3017	25.3227	0.00221417	0	0	-0.218593	0.859403	0
YP_2126L1P0_16_1598242_1600579	Q7CL98	Aerobic respiration control sensor/response regulatory protein (EC 2.7.3.-) (Aerobic respiration sensor-response protein histidine protein kinase/phosphatase)	arcB y0126 YP_3809 YPO3555									21.9888																0	0	0		0
YP_2126L1P0_16_1602588_1607055	I6JMG2	Glutamate synthase [NADPH] large chain (EC 1.4.1.13)	gltB YPPY59_4101																					19.5683				0	0	0		0
YP_2126L1P0_16_1609561_1610077	Q7CL97	Putative stringent starvation protein B (Stringent starvation protein B)	sspB y0131 YP_3814 YPO3560												23.1983													0	0	0		0
YP_2126L1P0_16_1610082_1610724	Q7CL96	Putative stringent starvation protein A (Regulator of transcription stringent starvation protein A)	sspA pog y0132 YP_3815 YPO3561	28.3045	28.263	28.1859	28.2185	28.3235	28.2824	28.2464	27.9626	28.2336	28.228	28.2513	28.2184	28.1169	28.0008	28.0963	28.0208	27.9131	27.9627	28.4707	28.343	28.1908	28.1996	28.2822	0.028689	0	0	-0.0813545	0.94517	0
YP_2126L1P0_16_1611097_1611490	Q8ZB62	30S ribosomal protein S9	rpsI YPO3562 y0133 YP_3817	27.1536	26.6624	26.9586	27.029	26.8563	26.919	26.9321	26.9939	26.9537	26.9609	27.7992	27.403	26.9502	27.1831	27.2403	27.084	27.2371	27.2473	27.7595	27.5905	27.6285	27.5509	27.386	0.00336505	0	0	0.298862	1.23017	0
YP_2126L1P0_16_1611504_1611933	Q0WB88	50S ribosomal protein L13	rplM YPO3563 y0134 YP_3818	28.7869	28.0641	28.6635	28.5287	28.1884	28.2428	28.3274	28.4934	28.3326	28.5178	28.084	28.2587	28.1461	28.1872	28.111	28.0746	27.7694	27.8831	28.2059	27.8275	28.1253	28.2246	27.9451	0.000190953	0	0	-0.32858	0.79632	0
YP_2126L1P0_16_1613597_1614002	Q7CL95	Putative membrane protein (Uncharacterized protein)	y0136 YP_3820 YPO3565	27.09	27.3055	27.0266	27.0601	27.2287	27.0817	27.0772	26.8893	27.0889	27.1317	26.9893	27.0988	27.1954	27.0232	26.9426	27.1366	26.8019	26.8841	26.794	26.7801	26.748	26.8075	26.8789	0.000728538	0	0	-0.1806	0.882336	0
YP_2126L1P0_16_1614341_1615646	Q74PR7	Protease (EC 3.4.21.-)	degQ YP_3821 YPO3566	23.9989	24.6771	24.0551	24.109	24.5594	24.3258	24.5426	24.0809	24.2213	24.6784	23.9325	24.0626	24.2434	24.0547	23.9615	24.0468	23.8894	23.8225	23.6875	23.8865	23.6772	23.7683	23.6985	0.000212581	0	0	-0.385183	0.765682	0
YP_2126L1P0_16_1617715_1618963	Q8ZB56	UDP-N-acetylglucosamine 1-carboxyvinyltransferase (EC 2.5.1.7) (Enoylpyruvate transferase) (UDP-N-acetylglucosamine enolpyruvyl transferase) (EPT)	murA YPO3569 y0140 YP_3824											24.1362	23.1535	24.1095	24.0641	24.2003	24.1748	24.166	24.4026	23.4579	23.7566	23.6546	23.4885	23.5587		0	0	0.267307	1.20356	0
YP_2126L1P0_16_1619131_1619386	Q7CL93	BolA-like protein (Uncharacterized protein)	bolA2 y0141 YP_3825 YPO3570												19.4236													0	0	0		0
YP_2126L1P0_16_1620506_1621064	Q0WB78	Putative membrane protein	yrbD YPO3573	25.246	25.4567	25.2479	25.2133	25.4839	25.2798	25.4978	25.5208	25.333	25.5095	25.1013	25.1205	24.4177	24.4252	24.295	24.4384	24.1467	24.1779	24.4566	24.7709	24.6077	24.4838	24.9083	1.03624e-09	0	0	-0.867986	0.547911	0
YP_2126L1P0_16_1624236_1625223	Q8D1Q8	Arabinose 5-phosphate isomerase KdsD (API) (L-API) (EC 5.3.1.13)	kdsD YPO3577 y0149 YP_3832	23.6379	23.7216	23.5891	23.6294	23.876	23.9094	23.7494	23.6752	23.8102	23.5728	24.3377	24.0125													1	0	0		1
YP_2126L1P0_16_1626031_1626595	Q7CL87	Lipopolysaccharide export system protein LptC	yrbK y0151 YP_3834 YPO3579												18.35													0	0	0		0
YP_2126L1P0_16_1627130_1627856	Q7CL86	Probable ABC transporter ATP-binding protein (Putative ATP-binding component of ABC transport system)	yhbG y0153 YP_3836 YPO3581	24.7657	24.6921	24.9165	24.9609	24.5632	24.7718	24.8178	24.7657	24.8389	24.9829	24.5064	24.8331	24.6947	24.6568	24.746	24.7255	24.4291	24.5076	24.3907	24.1656	24.3761	24.3559	24.3507	0.000120144	0	0	-0.293783	0.81576	0
YP_2126L1P0_16_1629869_1630262	Q0WB68	Nitrogen regulatory IIA protein (EC 2.7.1.69)	ptsN YPO3585	22.8368	23.2765	22.6737	23.0556	22.8987	23.112	23.0184	22.8068	22.948	23.0727	22.7811	22.9783													1	0	0		1
YP_2126L1P0_16_1630567_1631422	Q8ZB41	UPF0042 nucleotide-binding protein YPO3586/y0158/YP_3840	YPO3586 y0158 YP_3840	26.0431	25.0285	25.8755	25.2524	25.2919	25.3556	25.3588	25.4917	25.2795	25.5041	25.3884	25.4819	24.2207	24.8872	25.0025	24.7357	25.0255	24.9242	24.2837	24.5984	24.525	24.9914	24.6696	1.59199e-06	0	0	-0.731051	0.602465	0
YP_2126L1P0_16_1632028_1632964	Q8ZB39	Aspartate carbamoyltransferase (EC 2.1.3.2) (Aspartate transcarbamylase) (ATCase)	pyrB YPO3588 y0161 YP_3842	25.5842	25.707	25.5804	25.3617	25.0264	25.9096	25.4148	25.789	25.5947	25.5292	25.8266	25.9331	23.7405	23.6582	25.5711	23.9269	23.9725	25.4924	25.3618	25.1921	24.2385	23.9235	23.3068	3.50276e-05	0	0	-1.20613	0.433428	1
YP_2126L1P0_16_1633577_1633964	Q0WB63	Uncharacterized protein	YPO3590												23.1846	24.5499	23.9823	24.1572	23.8708	23.9127	23.6027	24.4358	24.4535	24.4398	24.5152	24.5362		0	0	1.03866	2.05432	0
YP_2126L1P0_16_1661066_1661474	Q0WB41	Putative transcriptional regulatory protein	YPO3612												19.6253													0	0	0		0
YP_2126L1P0_16_1670190_1671090	Q7CL38	Uncharacterized protein	y0252 YP_3930 YPO3617																							17.9127		0	0	0		0
YP_2126L1P0_16_1695757_1696612	Q7CL53	Putative glutathione S-transferase (Uncharacterized protein)	yghU gst3 y0229 YP_3908 YPO3639	23.7182	24.4574	24.5282	24.4799	24.882	24.5608	24.5719	24.9456	24.3227	24.5035	24.6389	24.7326	24.9144	24.5413	24.7011	23.7774	24.2417	24.3638	24.401	24.7798	24.5403	24.3582	24.4388	0.0863492	0	0	-0.0686845	0.953507	0
YP_2126L1P0_16_1701753_1702221	Q0WB07	Outer membrane lipoprotein	pcp YPO3646	25.5061	25.9422	25.381	25.422	25.9024	25.8564	25.5546	25.5766	25.7443	25.5758	25.6643	25.6171	25.9268	25.7264	25.7178	25.5014	25.5973	26.228	25.4281	25.7399	25.6297	25.6092	26.1404	0.0425771	0	0	0.104306	1.07498	0
YP_2126L1P0_16_1708602_1708899	Q8ZAX8	DNA-binding protein fis	fis YPO3654 y0214 YP_3893		24.0482	23.9597	23.9485	24.1796	24.3354	24.0443	24.0242	24.2552	23.9404															1	0	0		1
YP_2126L1P0_16_1710477_1711359	Q8ZAX6	Ribosomal protein L11 methyltransferase (L11 Mtase) (EC 2.1.1.-)	prmA YPO3656 y0212 YP_3891												23.1452													0	0	0		0
YP_2126L1P0_16_1714478_1715828	Q7CL62	Acetyl CoA carboxylase, biotin carboxylase subunit (Biotin carboxylase) (EC 6.3.4.14)	accC accC2 y0209 YP_3888 YPO3658	27.1614	26.9601	27.0279	26.9159	26.9221	27.112	26.9791	26.7366	26.916	26.9073	27.1379	27.1763	26.9839	27.1071	27.0686	26.9767	27.027	27.0118	27.2688	27.1224	27.1514	27.2023	27.1084	0.010043	0	0	0.0974373	1.06987	0
YP_2126L1P0_16_1715839_1716304	Q0WAZ3	Biotin carboxyl carrier protein of acetyl-CoA carboxylase	accB YPO3659											22.8293	22.7856		22.2512	22.4151	21.2705	21.3488	21.6381	22.2159			22.9398	22.5097		0	0	-0.73385	0.601297	0
YP_2126L1P0_16_1719119_1720097	Q7CL63	Probable zinc-binding dehydrogenase (Putative dehydrogenase)	qor3 yhdH y0204 YP_3883 YPO3663											23.5371	23.955	23.5624	23.493	23.2711	22.6974	23.1309	23.4554	22.3651	22.3888	22.438	22.1556	22.4608		0	0	-0.889829	0.539678	0
YP_2126L1P0_16_1722750_1723794	Q7CL65	Regulator of ftsI, penicillin binding protein 3 (Rod shape-determining protein MreB)	mreB envB y0202 YP_3881 YPO3665	27.607	27.6304	27.5089	27.5294	27.6819	27.4885	27.599	27.33	27.5464	27.5187	27.6301	27.7317	27.2411	27.201	27.21	27.1189	27.1323	27.117	27.3634	27.2638	27.2505	27.1602	27.058	7.67935e-09	0	0	-0.374461	0.771394	0
YP_2126L1P0_16_1725491_1726085	P58636	Maf-like protein YPO3668/y0197/YP_3878	YPO3668 y0197 YP_3878												21.1063													0	0	0		0
YP_2126L1P0_16_1726074_1727544	Q7CL68	Cytoplasmic filament protein (Ribonuclease G) (EC 3.1.4.-)	cafA y0196 YP_3877 YPO3669	24.204	23.9099	24.5224	24.2358	24.0851	24.4039	24.0366	24.7225	24.1774	24.2782	24.336	24.0288	23.0817	23.1584	23.5517	23.1439	23.4386	23.1853	22.999	23.1249	23.1282	23.5923	22.9596	6.55417e-10	0	0	-1.03017	0.489652	1
YP_2126L1P0_16_1731557_1732427	Q7CL69	Putative carbon-nitrogen hydrolase	y0194 YP_3875 YPO3671	26.7562	26.9256	26.7325	26.7615	26.74	26.7768	26.9836	26.343	26.8224	26.8945	26.5379	26.5958	26.2926	25.6592	26.0257	25.674	25.4793	25.6184	25.8704	25.8435	25.5269	25.477	25.5878	6.55417e-10	0	0	-1.00691	0.497609	1
YP_2126L1P0_16_1732438_1733884	Q7CL70	PmbA/TldD family protein (Putative modulator of DNA gyrase)	tldD y0193 YP_3874 YPO3672	24.5832	24.5294	24.5154	24.6205	24.7673	24.5863	24.6909	25.2631	24.4412	24.8063	24.535	24.4038		23.683	24.0493	23.681		23.875						5.54816e-06	0	0	-0.823115	0.56522	0
YP_2126L1P0_16_174636_175686	Q7CIK0	Putative oxidoreductase (Uncharacterized protein)	mviM4 y2101 YP_2055 YPO2259	24.5648	24.8172	24.6865	24.837	24.3691	24.4911	24.8421	24.4849	24.6554	24.5967	24.4541	24.635	24.4341		24.5516										0	0	-0.126642	0.915961	0
YP_2126L1P0_16_1749387_1751889	Q0WAX3	Putative insecticial toxin	YPO3681																22.8098									0	0	0		0
YP_2126L1P0_16_1757835_1758969	Q7CHE3	Putative aldehyde dehydrogenase (Succinate-semialdehyde dehydrogenase)	gabD gabD1 y2894 YP_1301 YPO1290			21.5111																						0	0	0		0
YP_2126L1P0_16_1761098_1762439	Q7CL78	PmbA/TldD family protein (Putative modulator of DNA gyrase)	pmbA y0171 YP_3852 YPO3692	23.375		23.1592		23.1739																				0	0	0		0
YP_2126L1P0_16_1764149_1764560	Q7CL79	Regulator of nucleoside diphosphate kinase	rnk y0168 YP_3849 YPO3695												21.8272													0	0	0		0
YP_2126L1P0_16_1766674_1768126	C4HAK3	PTS system, trehalose-specific IIBC component (EC 2.7.1.69)	treB YPF_4316	22.9021	22.9781	23.0047	23.074			23.1814	23.1305	23.4892	23.2269	22.8657	22.7253													1	0	0		1
YP_2126L1P0_16_1769687_1770164	Q7CL83	Putative exported protein (Uncharacterized protein)	y0164 YPO3699	24.0307	24.3049	24.119	24.1351	24.817	24.7352	24.2963	24.1723	24.4541	24.3097	23.5745	23.8088	21.5738	23.7591	23.6046	23.4217	23.4524	23.5861	22.8927	23.7145		23.4645	23.1393	7.35125e-05	0	0	-0.968953	0.510877	0
YP_2126L1P0_16_1774883_1776365	Q7CLD3	Uncharacterized protein	y0038 YPO3706	24.7475	24.9522	24.3338	24.6963	25.0552	25.093	24.6634	24.8207	24.7209	24.7512	24.7646	24.4777	23.4484	23.1462	24.3458	23.7388	24.0847	24.4529	23.099	23.1851	23.1159	23.5859	23.6537	2.34867e-07	0	0	-1.13307	0.455946	1
YP_2126L1P0_16_1776432_1776930	Q0WAV0	Uncharacterized protein	YPO3707	23.4507	23.418	23.7459	23.5185	23.6725	23.5121	23.5506	23.3137	23.3471	23.5588	23.6911	23.8719	22.4437	22.4828	22.7359	22.2575	23.1228	22.5406	21.9961	22.5204	22.321	22.5134	22.2813	6.55417e-10	0	0	-1.08011	0.472992	1
YP_2126L1P0_16_1777453_1777972	Q7CLD4	Hemolysin co-regulated protein (Hemolysin-coregulated protein (Uncharacterized)) (Uncharacterized protein)	hcp7 y0036 YP_3069 YPO3708	26.4397	26.51	26.1541	26.4645	26.6271	26.4044	26.6294	25.8583	26.6524	26.2864	26.641	26.5022	24.1912	24.8258	25.4777	24.2381	25.3835	24.4133	23.3732	24.6547	24.1476	24.4672	24.1955	1.30153e-09	0	0	-1.94278	0.260115	1
YP_2126L1P0_16_177761_179306	Q0WEQ9	Putative exported protein	YPO2262	28.8845	28.8999	28.7305	28.7247	28.9872	28.8357	28.7878	28.4088	28.8844	28.7034	28.9479	28.8909	28.2571	28.4581	28.7331	28.4944	28.5909	28.3514	28.3665	28.4812	28.5645	28.4914	28.4572	6.62298e-06	0	0	-0.330253	0.795397	0
YP_2126L1P0_16_1781366_1782476	Q8ZAS8	Maltose/maltodextrin import ATP-binding protein MalK (EC 3.6.3.19)	malK YPO3712 y0031 YP_3074	24.6792	24.9682	24.7758	24.7658	24.6753	24.4761	24.8482	24.4699	24.8828	24.895	24.3449	24.5612	25.1754	24.971	24.8211	25.1704	24.6216	25.163	25.2608	24.9201	24.8875	24.7067	24.5288	0.00384854	0	0	0.234461	1.17647	0
YP_2126L1P0_16_1783277_1784489	Q7CLD8	Maltose-binding periplasmic protein (Periplasmic maltose-binding protein)	malE malE1 y0028 YP_3076 YPO3714																							24.5811		0	0	0		0
YP_2126L1P0_16_1784675_1786253	Q74RF9	Maltose transport system permease protein MalF	malF YPO3715 y0027 YP_3077												19.834													0	0	0		0
YP_2126L1P0_16_1787841_1789488	Q8ZAS2	Glucose-6-phosphate isomerase (GPI) (EC 5.3.1.9) (Phosphoglucose isomerase) (PGI) (Phosphohexose isomerase) (PHI)	pgi YPO3718 y0024 YP_3080											23.3463	23.5198	26.9096	25.7187	24.7423	25.5411	25.2923	26.0303	25.7869	25.2775	25.6108	26.0572	26.1374		0	0	2.30369	4.9372	0
YP_2126L1P0_16_179545_180721	Q74TS8	Mannose-6-phosphate isomerase (EC 5.3.1.8)	manA YP_2060 YPO2263											23.3831	23.279	23.6702	23.1901	23.4406	23.6988	23.3163	23.258	23.3814	23.0683	23.4025	23.4199	23.5409		0	0	0.0678001	1.04812	0
YP_2126L1P0_16_1805425_1806733	Q7CLE1	Isocitrate lyase (EC 4.1.3.1)	aceA y0016 YP_3087 YPO3725	27.2518	27.1123	27.4041	27.4346	26.6568	26.5748	27.2263	26.9966	27.0236	27.5328	27.2796	27.354	28.5204	27.8305	27.9266	27.8023	27.5214	27.6768	27.1676	27.7893	27.5202	27.521	27.6712	9.91209e-05	0	0	0.568539	1.48302	0
YP_2126L1P0_16_1806779_1808378	Q0WAT2	Malate synthase (EC 2.3.3.9)	aceB YPO3726	26.4561	26.7106	26.8992	26.4836	27.3232	27.0507	26.7324	26.8919	26.7337	27.1838	26.8195	26.7755	28.5768	27.9894	27.7591	27.6891	27.6249	27.7418	27.2012	28.125	27.5805	27.7308	27.9988	1.12858e-07	0	0	0.981404	1.97439	0
YP_2126L1P0_16_181004_182402	Q8ZEB6	Fumarate hydratase class II (Fumarase C) (EC 4.2.1.2)	fumC YPO2264 y2106 YP_2061	21.7067		23.0846							23.4294	23.7314	23.3437		23.3847			23.6005	23.9426	23.2985			23.7421		0.0319055	0	0	0.534513	1.44845	0
YP_2126L1P0_16_1816571_1818161	Q8ZAR3	Bifunctional purine biosynthesis protein PurH [Includes: Phosphoribosylaminoimidazolecarboxamide formyltransferase (EC 2.1.2.3) (AICAR transformylase); IMP cyclohydrolase (EC 3.5.4.10) (ATIC) (IMP synthase) (Inosinicase)]	purH YPO3728 y0502 YP_3091						24.1951				24.2852		24.6072		24.4541	24.4559	24.748				24.3587	24.6583		22.8337	0.109943	0	0	-0.111015	0.925936	0
YP_2126L1P0_16_1818220_1819507	Q8ZAR2	Phosphoribosylamine--glycine ligase (EC 6.3.4.13) (GARS) (Glycinamide ribonucleotide synthetase) (Phosphoribosylglycinamide synthetase)	purD YPO3729 y0501 YP_3092													23.3578			23.3173		23.4606	23.4259				23.118		0	1	0		1
YP_2126L1P0_16_1820357_1820633	Q7CKT4	DNA-binding protein HU-alpha (DNA-binding protein HU-alpha (HU-2))	hupA y0499 YP_3094 YPO3731	26.1761	26.8559	25.7341	26.1766	25.9111	26.8544	26.7515	25.8617	26.5491	25.9639	25.1615	25.6558	28.1854	26.5723	25.6128	26.3132	26.7606	26.8611	26.9799	26.9369	28.0628	27.8397	28.2146	0.000706287	0	0	0.984116	1.9781	0
YP_2126L1P0_16_1820821_1821412	Q7CKT5	Uncharacterized protein	y0498 YPO3732	24.8706	24.4924	24.6165	24.6452	25.0507	24.6083		25.8574	24.0511	24.9732	24.668	24.6499	23.9823	23.9148	24.3484	24.4423	24.3255	24.3692	24.0964	24.4254	23.9708	24.2435	24.1999	0.000285484	0	0	-0.56045	0.67809	0
YP_2126L1P0_16_1822227_1823295	Q8ZAQ7	Uroporphyrinogen decarboxylase (UPD) (URO-D) (EC 4.1.1.37)	hemE YPO3734 y0496 YP_3097	23.7306	23.9625	24.0797	23.8993	23.8697	23.9202	23.8866	24.1524	23.8582	23.9589	24.2956	24.5457	23.8478	23.8377	24.1621	23.7036	24.3851	24.1943	23.3257	23.9452	23.593	23.4647	23.5227	0.0195717	0	0	-0.196757	0.87251	0
YP_2126L1P0_16_1824291_1825074	Q8ZAQ5	NADH pyrophosphatase (EC 3.6.1.22)	nudC YPO3736 y0493 YP_3099												23.6103													0	0	0		0
YP_2126L1P0_16_1832717_1836938	Q8D1H3	DNA-directed RNA polymerase subunit beta' (RNAP subunit beta') (EC 2.7.7.6) (RNA polymerase subunit beta') (Transcriptase subunit beta')	rpoC YPO3746 y0485 YP_3109	30.3936	30.2325	30.2784	30.2658	30.0542	30.1738	30.2575	30.0293	30.1723	30.2423	30.3756	30.3468	30.0257	30.1038	30.1466	30.1519	30.0851	30.1311	30.2911	30.0938	30.2134	30.1431	30.0389	0.00347717	0	0	-0.105703	0.929352	0
YP_2126L1P0_16_1837066_1841095	Q8ZAP5	DNA-directed RNA polymerase subunit beta (RNAP subunit beta) (EC 2.7.7.6) (RNA polymerase subunit beta) (Transcriptase subunit beta)	rpoB YPO3747 y0484 YP_3110	30.6787	30.5724	30.6029	30.5904	30.3881	30.5504	30.6314	30.3367	30.515	30.5705	30.5059	30.4745	30.1799	30.2585	30.3069	30.214	30.262	30.3407	30.3599	30.1398	30.2761	30.247	30.1956	7.41391e-08	0	0	-0.281969	0.822468	0
YP_2126L1P0_16_1841437_1841806	Q8ZAP4	50S ribosomal protein L7/L12	rplL YPO3748 y0483 YP_3111	29.8493	30.3274	30.4804	30.2308	30.4593	30.5715	30.5334	30.9132	30.315	30.6968	29.9504	29.9713	30.1867	29.9154	30.0738	29.8123	30.235	30.4228	29.853	29.9239	30.154	29.9745	29.9747	0.00217303	0	0	-0.310389	0.806424	0
YP_2126L1P0_16_1841872_1842370	Q8ZAP3	50S ribosomal protein L10	rplJ YPO3749 y0482 YP_3112	26.0743	25.7858	25.8059	26.0283	26.157	25.9491	26.2389	25.4202	25.8213	25.8881	26.1515	26.1909	27.3636	27.1916	26.7336	27.1237	26.8571	27.0938	27.2576	27.1323	26.9934	27.2562	27.1454	6.60143e-11	0	0	1.1451	2.21161	1
YP_2126L1P0_16_1842734_1843439	Q8ZAP2	50S ribosomal protein L1	rplA YPO3750 y0481 YP_3113	27.246	25.8178	26.6539	26.5047	26.0943	25.8441	26.2698	26.035	26.0656	26.4385	26.5769	26.6305	26.914	26.642	26.4721	26.7546	26.4288	26.7695	26.6796	26.2829	26.3834	26.5129	26.2699	0.0256731	0	0	0.207355	1.15457	0
YP_2126L1P0_16_1843442_1843871	Q8ZAP1	50S ribosomal protein L11	rplK YPO3751 y0480 YP_3114	25.5645	26.4179	25.3739	25.8238	26.281	26.2939	25.824	25.5617	25.98	25.7811	26.8431	26.9955	27.0429	27.1624	26.9557	26.8029	26.9622	27.038	27.8016	27.5563	27.7185	27.7625	27.6729	7.91665e-07	0	0	1.2543	2.38552	1
YP_2126L1P0_16_1844061_1844607	Q8ZAP0	Transcription termination/antitermination protein NusG	nusG YPO3752 y0479 YP_3115	27.4252	27.201	27.3778	27.2213	27.3166	27.29	27.3693	27.3864	27.3914	27.138	27.232	27.0645	26.5008	26.7455	26.8523	26.5906	26.9757	27.0073	26.9046	26.9843	27.0407	26.8877	26.9431	3.76206e-07	0	0	-0.426949	0.743833	0
YP_2126L1P0_16_1845242_1846385	Q8ZJB2	Elongation factor Tu-A (EF-Tu-A)	tufA YPO0203 y3986 YP_0202	30.2831	30.2229	30.24	30.1994	29.2678	29.645	29.9752	30.116	29.9801	30.2181	29.9623	30.0909	29.6734	29.3181	29.723	29.6238	29.5953	29.4467	29.3985	29.3279	29.328	29.1972	29.2141	6.66195e-06	0	0	-0.576198	0.670729	0
YP_2126L1P0_16_1850136_1851087	Q8ZAN6	Pantothenate kinase (EC 2.7.1.33) (Pantothenic acid kinase)	coaA YPO3758 y0473 YP_3290												21.83													0	0	0		0
YP_2126L1P0_16_1851121_1852081	Q7CKU2	Bifunctional protein BirA (EC 6.3.4.15) (Biotin-[acetyl CoA carboxylase] holoenzyme synthetase)	birA bioR y0472 YP_3289 YPO3759												22.0309													0	0	0		0
YP_2126L1P0_16_1862618_1863950	Q0WAP4	Xaa-Pro dipeptidase (X-Pro dipeptidase) (EC 3.4.13.9) (Imidodipeptidase) (Proline dipeptidase) (Prolidase)	pepQ YPO3765 y0465 YP_3283											24.6372	25.6572	25.5926	24.5214	25.0018	24.5825	25.6276	25.6838	24.3233	23.8279	24.2028	24.0563	23.9926		0	0	-0.473313	0.720309	0
YP_2126L1P0_16_1867800_1868523	Q0WAP1	NAD(P)H-flavin reductase (EC 1.5.1.-)	fadI YPO3768	25.3107	25.6971	25.55	25.7845	25.5985	25.8322	25.7172	25.7201	25.7193	25.8079	25.4659	25.5806	25.7119	25.4156	25.2466	25.3892	25.3788	25.461	25.3879	24.9992	25.2412	25.1001	25.267	6.52075e-05	0	0	-0.321532	0.80022	0
YP_2126L1P0_16_1868556_1870053	Q0WAP0	3-octaprenyl-4-hydroxybenzoate carboxy-lyase (EC 4.1.1.-) (Polyprenyl p-hydroxybenzoate decarboxylase)	ubiD YPO3769 y0461 YP_3279					24.5709	24.3719					24.4269	24.2694			24.3371	24.0249	23.7532	24.1957						0.0104244	0	0	-0.332066	0.794398	0
YP_2126L1P0_16_1876623_1878255	Q8ZAM1	Probable ubiquinone biosynthesis protein UbiB	ubiB aarF YPO3779 y0451 YP_3270												19.4677													0	0	0		0
YP_2126L1P0_16_187673_188342	P69953	ATP-dependent dethiobiotin synthetase BioD 2 (EC 6.3.3.3) (DTB synthetase 2) (DTBS 2) (Dethiobiotin synthase 2)	bioD2 YPO2269 y2111 YP_2065												21.4939													0	0	0		0
YP_2126L1P0_16_1878254_1878905	Q0WAN1	Uncharacterized protein	YPO3780													20.5955		21.4324		21.6286								0	0	0		0
YP_2126L1P0_16_1878918_1879674	Q8D1I3	Ubiquinone/menaquinone biosynthesis methyltransferase ubiE (EC 2.1.1.163) (EC 2.1.1.201) (2-methoxy-6-polyprenyl-1,4-benzoquinol methylase) (Demethylmenaquinone methyltransferase)	ubiE YPO3781 y0449 YP_3268	23.9737	24.2009	24.2004	24.2624	24.2457	24.0461	24.0153	24.1841	24.0995	24.136	24.3492	24.5219	24.5043	24.8518	24.7953	24.651	24.5063	24.9644	24.7936	24.7321	24.7866	24.711	24.6226	2.12114e-08	0	0	0.533638	1.44758	0
YP_2126L1P0_16_1884455_1885280	Q7CKV2	Protein tyrosine/serine phosphatase (Uncharacterized protein)	y0445 YP_3264 YPO3785									22.3507																0	0	0		0
YP_2126L1P0_16_1885406_1886168	Q0WAM5	Uridine phosphorylase (EC 2.4.2.3)	udp YPO3786	28.1939	26.5634	27.7723	27.541	24.4496	25.0101	25.9934	26.6902	25.6089	26.9919	25.7742	26.1723	28.2742	27.033	26.8287	27.1293	27.0892	27.5387	27.4864	27.7408	27.7449	27.6754	27.7465	0.00145929	0	0	1.08386	2.1197	1
YP_2126L1P0_16_1886595_1887468	Q8ZAL4	Putative carboxymethylenebutenolidase (EC 3.1.1.45) (Dienelactone hydrolase) (DLH)	YPO3787 y0443 YP_3262												20.3567													0	0	0		0
YP_2126L1P0_16_1887522_1889814	Q8ZAL3	5-methyltetrahydropteroyltriglutamate--homocysteine methyltransferase (EC 2.1.1.14) (Cobalamin-independent methionine synthase) (Methionine synthase, vitamin-B12 independent isozyme)	metE YPO3788 y0442 YP_3261	24.1244	24.1804	23.9118	23.9174	24.8572	24.006	24.0223	23.8739	24.1392	24.0864	23.5054	23.4783	25.5352	23.5238	24.0467	24.1657	23.1874	23.8023	23.0421	23.4618	23.0646	23.0215	23.5536	0.0291984	0	0	-0.335415	0.792556	0
YP_2126L1P0_16_1893053_1893803	Q7CKV4	Cytosolic glycerophosphodiester phosphodiesterase (Glycerophosphoryl diester phosphodiesterase) (EC 3.1.4.46)	ugpQ ugpQ4 y0438 YP_3257 YPO3792	23.4244	23.7987	23.2323	23.6228	23.8385	23.7365	23.7322	23.3332	23.3763	23.5412	23.4821	23.3245													1	0	0		1
YP_2126L1P0_16_190134_190395	Q0WEQ1	Uncharacterized protein	YPO2271											23.3045	23.1873	24.1404	24.0222	23.864	23.8497	23.8412	22.9534	23.4274	23.5575	23.4179	23.396	23.6811		0	0	0.404128	1.32329	0
YP_2126L1P0_16_190419_190827	Q0WEQ0	Uncharacterized protein	YPO2272	18.7957	20.5076	19.9777	20.4005	20.7235	20.9019	20.3584	20.4362	20.6434	20.2534	22.1628	21.1631	24.201	23.8258	23.7631	23.8428	23.7072	23.4666	23.9623	24.2891	23.9408	23.9248	23.8978	3.21765e-11	0	0	3.36585	10.3091	1
YP_2126L1P0_16_1913710_1914664	Q7CKW7	Cell division protein FtsX	ftsX ftsS y0418 YP_3237 YPO3812																			21.2265						0	0	0		0
YP_2126L1P0_16_1914653_1915322	Q7CKW8	ATP-binding component of a membrane-associated complex involved in cell division (Cell division ATP-binding protein)	ftsE y0417 YP_3236 YPO3813	24.9053	24.9226	24.7119	24.6046	24.6711	24.6428	24.6532	24.7983	24.7515	24.852	24.533	24.5343	24.3131	24.2366	24.1367	24.1733	24.457	24.9032	24.6943	24.8724	24.3546	23.9517	24.2518	0.000823533	0	0	-0.320095	0.801017	0
YP_2126L1P0_16_1915327_1916962	Q0WAJ7	Signal recognition particle receptor FtsY (SRP receptor)	ftsY YPO3814	24.2549	24.2686	24.2467	24.2257	24.1275	24.3605	24.1997	24.3723	24.1966	24.3721	24.112	24.0532													1	0	0		1
YP_2126L1P0_16_1917423_1917906	Q7CKW9	N6-adenine-specific methylase (Uncharacterized protein)	y0415 YP_3233 YPO3816												18.1794													0	0	0		0
YP_2126L1P0_16_1918354_1918774	Q7CKX1	Putative membrane protein (Uncharacterized protein)	y0413 YP_3231 YPO3817												24.92													0	0	0		0
YP_2126L1P0_16_1924402_1924930	Q7CKX4	Putative lipoprotein (Uncharacterized protein)	dcrB y0407 YP_3225 YPO3823									23.7781																0	0	0		0
YP_2126L1P0_16_1926383_1927658	Q8ZAH6	Anaerobic glycerol-3-phosphate dehydrogenase subunit B (Anaerobic G-3-P dehydrogenase subunit B) (Anaerobic G3Pdhase B) (EC 1.1.5.3)	glpB YPO3825 y0405 YP_3223											20.9112	21.0893	20.5131	20.8403	20.8999	20.5331	20.714	20.9556	20.6712	20.806	21.3558	20.8045	21.3787		0	0	-0.139126	0.908069	0
YP_2126L1P0_16_1932592_1933402	Q0WAI1	Putative haloacid dehalogenase-like hydrolase	YPO3829	25.7926	25.8984	25.5186	25.7449	25.8747	25.7357	25.7879	25.5639	25.901	25.8625	25.8059	25.8655	25.3936	25.7022	25.4885	25.3053	25.2831	25.2883	25.8504	25.7307	25.6334	25.6946	25.5057	0.000470506	0	0	-0.245132	0.843739	0
YP_2126L1P0_16_1933436_1934432	Q7CKX6	Lysophospholipase L(2) (Putative lysophospholipase) (EC 3.1.1.5)	pldB pldB2 y0400 YP_3218 YPO3830												23.4419													0	0	0		0
YP_2126L1P0_16_1937953_1938832	Q7CKY0	Outer membrane phospholipase A (Phospholipase A)	pldA y0396 YP_3214 YPO3834	25.416	25.4221	25.6651	25.5867	25.6055	25.519	25.2764	25.7989	25.5722	25.6414	25.5567	25.4085	24.8015	24.275	25.0497	25.1162	25.0802	25.086	25.2985	25.0278	24.6296	25.1257	25.2364	3.28866e-06	0	0	-0.563893	0.676474	0
YP_2126L1P0_16_1940598_1941549	Q8ZAG5	Magnesium transport protein CorA	corA YPO3837 y0393 YP_3211	24.881	25.2032	25.3512	25.2634	25.0994	24.876	25.0151	25.3706	24.8001	25.2287	24.5759	24.5601	23.5406	23.9009	24.2125	23.5573	23.8783	24.2449	23.7873	23.6761	24.0134	23.6818	23.871	1.03745e-09	0	0	-1.16745	0.445208	1
YP_2126L1P0_16_1942197_1943028	Q7CKY2	Uncharacterized protein	y0392 YP_3210 YPO3838											22.773	22.896	26.8081	25.6924	23.0844	25.5547	25.31	26.71	25.338	25.806	26.0628	26.1348	26.465		0	0	2.8897	7.41119	0
YP_2126L1P0_16_1943053_1944271	Q8ZAG3	UPF0261 protein YPO3839/y0391/YP_3209	YPO3839 y0391 YP_3209	26.0644	26.3359	26.007	26.0987	26.1102	26.2409	26.0688	25.9488	26.1689	26.1691	26.3119	26.2787	26.7962	26.4752	24.4422	26.8385	26.4269	27.0286	26.7742	27.0555	26.8947	26.7067	26.7799	0.0121284	0	0	0.415061	1.33336	0
YP_2126L1P0_16_1947762_1948479	Q7CKY4	Putative haloacid dehalogenase-like hydrolase (Putative phosphatase)	y0388 YP_3205 YPO3842	23.5247	23.9243	23.3706	23.5342	23.9487		23.4798			23.3476	24.3037	24.2776		23.9346		23.8831	23.7122	23.4568	23.6584			24.0946		0.109845	0	0	0.0442541	1.03115	0
YP_2126L1P0_16_1956831_1957956	Q0WAF9	Putative uroporphyrin-III C-methyltransferase	hemX YPO3851	26.2566	26.0273	25.8661	25.3516	26.0858	25.7205	26.2029	25.6611	25.8069	25.8096	26.4773	26.4396	26.5263	26.4236	26.5106	26.3446	26.3938	26.2977	26.5415	26.4589	26.3586	26.4626	26.5057	6.89054e-05	0	0	0.463093	1.37849	0
YP_2126L1P0_16_1957958_1959179	Q7CKY8	HemY protein (Putative protoheme IX biogenesis protein)	hemY hemY2 y0378 YP_3194 YPO3852											24.1077	23.663	23.9192	24.1129	23.7172	24.048	24.0447	23.6839		23.7026			24.1556		0	0	0.0376571	1.02645	0
YP_2126L1P0_16_1963250_1963991	Q8ZAF2	Probable UDP-N-acetyl-D-mannosaminuronic acid transferase (UDP-ManNAcA transferase) (EC 2.4.1.-)	wecG rffM YPO3855 y0373 YP_3190														22.5283					21.5761			21.7263			0	0	0		0
YP_2126L1P0_16_1965360_1966446	Q8ZAF0	4-alpha-L-fucosyltransferase (EC 2.4.1.-) (TDP-Fuc4NAc:lipid II Fuc4NAc transferase) (Fuc4NAc transferase)	wecF rffT YPO3857 y0371 YP_3188									24.5606																0	0	0		0
YP_2126L1P0_16_1969573_1970455	Q0WAE9	Glucose-1-phosphate thymidylyltransferase (EC 2.7.7.24)	rffH YPO3861	25.03	24.9424	25.0024	24.9956	25.0832	25.1613	24.9978	24.8139	25.0812	25.1197	24.9369	24.6845	24.5972	24.7608	24.7087	24.4562	24.4429	24.3766	24.2602	24.5287	24.0673	24.0629	23.9987	3.6774e-07	0	0	-0.600113	0.659702	0
YP_2126L1P0_16_1970749_1971817	Q0WAE8	dTDP-glucose 4,6-dehydratase (EC 4.2.1.46)	rffG YPO3862	23.0469	23.3701	22.8676	23.1661	23.4106	23.3791	22.953	23.4156	23.0407	23.0517	22.7201	23.1316													1	0	0		1
YP_2126L1P0_16_1971813_1973076	Q8ZAE4	UDP-N-acetyl-D-mannosamine dehydrogenase (EC 1.1.1.336) (UDP-ManNAc 6-dehydrogenase)	wecC rffD YPO3863 y0365 YP_3182	26.0352	26.129	26.2157	25.8445	26.1228	26.306	26.1199	26.3474	26.3118	26.2859	26.2455	26.1283	25.7628	25.9483	26.2462	25.9431	26.1337	26.2139	26.1383	26.3114	26.1855	26.0563	26.1836	0.0425771	0	0	-0.0722477	0.951155	0
YP_2126L1P0_16_1973072_1974203	Q8ZAE3	UDP-N-acetylglucosamine 2-epimerase (EC 5.1.3.14) (UDP-GlcNAc-2-epimerase)	wecB rffE YPO3864 y0364 YP_3181		23.8334		23.7071	23.9861		23.8578	23.7062				23.5843													1	0	0		1
YP_2126L1P0_16_1974483_1975560	Q0WAE5	Putative lipopolysaccharide biosynthesis protein	b3785 YPO3865	24.7832	25.2315	24.6868	24.8521	25.0657	24.8441	24.9619	24.6014	25.0359	25.1128	25.1356	25.1297	24.8248	24.8624	24.8443	24.9883	24.5561	24.722	24.6685	24.833	24.5629	24.5139	24.5059	0.00122539	0	0	-0.236858	0.848592	0
YP_2126L1P0_16_1977212_1978472	Q7CKZ2	Transcription termination factor Rho (EC 3.6.4.-) (ATP-dependent helicase Rho)	rho nitA y0361 YP_3178 YPO3867	28.1579	28.0604	28.0372	28.0136	28.0081	27.9559	27.9554	27.7269	27.979	28.0201	28.2709	28.3006	27.8607	27.9422	28.0687	27.9691	28.1597	27.9591	28.1782	28.0168	28.0622	28.095	28.1332	0.133085	0	0	-4.44627e-05	0.999969	0
YP_2126L1P0_16_1978951_1979278	Q7CKZ3	Thioredoxin	trxA fipA trxA2 y0360 YP_3177 YPO3868	23.5595	25.6101	24.1977	24.7654	26.5148	26.0368	25.5678	24.6947	25.9232	24.8874	25.3339	25.3765	25.4854	25.6316	25.7186	25.3371	25.2769	25.4139	25.598	25.7449	25.6997	25.6542	25.9762	0.0253402	0	0	0.388575	1.3091	0
YP_2126L1P0_16_1979411_1980683	Q8ZAD8	ATP-dependent RNA helicase RhlB (EC 3.6.4.13)	rhlB YPO3869 y0359 YP_3176	25.7601	25.7499	25.8763	25.7245	26.0723	25.9388	25.9182	25.8456	26.0756	26.0217	26.0037	26.0011	25.2066	25.6306	25.5708	25.3432	25.3141	25.5294	25.569	25.1558	25.3843	25.365	25.1789	2.3512e-08	0	0	-0.5295	0.692795	0
YP_2126L1P0_16_1982348_1984370	Q0WAE0	ATP-dependent DNA helicase Rep (EC 3.6.1.-)	rep YPO3872												20.6776													0	0	0		0
YP_2126L1P0_16_1984573_1984855	Q0WAD9	Peptidyl-prolyl cis-trans isomerase C (EC 5.2.1.8)	ppiC YPO3873										19.7169	19.1491	19.7345													0	0	0		0
YP_2126L1P0_16_1997827_1999306	Q8ZAC2	Ketol-acid reductoisomerase (EC 1.1.1.86) (Acetohydroxy-acid isomeroreductase) (Alpha-keto-beta-hydroxylacyl reductoisomerase)	ilvC YPO3888 y0345 YP_3158	28.0335	27.5288	28.3264	28.0567	28.3595	28.4983	28.3132	28.4553	28.2599	28.2479	28.0581	27.9928	27.4314	28.1285	28.3985	27.603	28.4379	27.7735	27.8387	28.1587	28.5193	28.3697	27.8643	0.0526744	0	0	-0.129931	0.913875	0
YP_2126L1P0_16_2007675_2008602	Q74RB6	Branched-chain amino acid aminotransferase (EC 2.6.1.42)	ilvE YP_3149 YPO3899												23.2694													0	0	0		0
YP_2126L1P0_16_2012927_2013266	Q0WAB0	Uncharacterized protein	YPO3903											22.0531	22.382	22.8162	21.1071	22.398	22.4238	22.5032	21.3524		21.2909	21.2978	21.5646	22.3489		0	0	-0.307277	0.808166	0
YP_2126L1P0_16_2031341_2032742	Q8ZA97	Soluble pyridine nucleotide transhydrogenase (STH) (EC 1.6.1.1) (NAD(P)(+) transhydrogenase [B-specific])	sthA udhA YPO3914 y0321 YP_3134	25.0523	25.1412	24.8776	24.9126	25.2754	25.2973	24.9942	24.9734	24.968	24.9969	24.7182	24.7958	24.9621	25.0872	24.9727	25.2917	24.8819	25.2441	24.5164	24.6693	24.6899	24.719	24.4832	0.0291976	0	0	-0.13502	0.910657	0
YP_2126L1P0_16_2032724_2033642	Q7CL10	Activator, hydrogen peroxide-inducible genes (Oxidative stress transcriptional regulatory protein)	oxyR y0320 YP_3133 YPO3915		23.4266									23.5785	23.536	23.4532	23.5786	23.7476	23.466	23.7466	23.7588	23.2792	23.3694	23.4454	23.3892	23.4723	0.12844	0	0	0.0050304	1.00349	0
YP_2126L1P0_16_2044369_2045743	Q8ZA88	Argininosuccinate lyase (ASAL) (EC 4.3.2.1) (Arginosuccinase)	argH YPO3924 y0312 YP_3125													24.7099	24.2874		24.004			23.949	24.3114	24.4828	23.944	24.1093		0	1	0		1
YP_2126L1P0_16_2048100_2049270	Q8ZA85	Acetylornithine deacetylase (AO) (Acetylornithinase) (EC 3.5.1.16) (N-acetylornithinase) (NAO)	argE YPO3928 y0309 YP_3122	25.6552	24.4839	25.518	25.5184	24.6714	24.4804	24.6034	25.186	24.7442	25.3471	25.4262	25.2911	24.6191	24.6381	25.2079	24.6969	24.7968	25.0204	25.2748	25.0235	24.8971	24.8227	24.7471	0.0352664	0	0	-0.191245	0.875849	0
YP_2126L1P0_16_2049643_2052280	Q8ZA84	Phosphoenolpyruvate carboxylase (PEPC) (PEPCase) (EC 4.1.1.31)	ppc YPO3929 y0308 YP_3121	28.419	28.6499	28.3726	28.4781	28.7806	28.6673	28.4404	28.3227	28.5903	28.413	28.5063	28.5581	28.4908	28.5437	28.6007	28.2542	28.4486	28.2304	28.7172	28.4555	28.4349	28.4782	28.5312	0.0656084	0	0	-0.0451415	0.969195	0
YP_2126L1P0_16_212777_213572	Q0WEM9	Putative lipoprotein	YPO2292	25.808	25.6141	25.8764	26.1355	25.8463	25.6362	26.0006	26.549	25.5561	25.6982	25.6597	25.7856	25.5119	26.0455	26.3418	26.1101	26.0665	26.0739	25.2633	25.9117	26.2204	26.2818	26.0935	0.0419097	0	0	0.145621	1.10621	0
YP_2126L1P0_16_222227_222980	Q8ZE82	Fumarate and nitrate reduction regulatory protein	fnr YPO2300 y2132 YP_2085												20.9739													0	0	0		0
YP_2126L1P0_16_223114_224071	Q8ZE81	Universal stress protein E	uspE YPO2301 y2133 YP_2086	25.5693	25.9642	25.6234	25.5142	25.8418	25.7561	26.0475	26.3237	26.0153	25.5659	25.4066	25.3934	25.2926	25.3629	25.4048	24.7587	25.24	24.945	24.5318	24.8669	24.7545	24.735	25.2458	2.90675e-06	0	0	-0.739246	0.599052	0
YP_2126L1P0_16_224345_225629	Q7CIJ0	NAD(P) transhydrogenase subunit beta (EC 1.6.1.2) (Nicotinamide nucleotide transhydrogenase subunit beta)	pntB y2134 YP_2087 YPO2302	22.7258	22.9647	22.5365	22.5736	22.5585	22.7864	22.4262	22.3749	22.8208	22.5127	22.7039	22.9814	24.8245	24.7784	23.2888	24.1846	24.806	24.9181	24.734	23.5825	24.1251	24.3057	23.1393	6.42024e-08	0	0	1.58051	2.99075	1
YP_2126L1P0_16_225812_227339	Q7CII9	NAD(P) transhydrogenase subunit alpha (EC 1.6.1.2)	pntA y2135 YP_2088 YPO2303	24.5454	24.6033	24.5141	24.4252	24.5523	24.6643	24.3775	24.3398	24.6461	24.3784	24.7006	24.791	26.1177	26.0423	24.7905	26.2576	26.1336	25.9377	25.847	24.584	25.9353	26.0074	25.9128	1.69851e-07	0	0	1.23385	2.35194	1
YP_2126L1P0_16_227868_228822	Q7CII8	Putative exported protein (Uncharacterized protein)	y2136 YP_2090 YPO2305											22.8978	23.0779	24.868	24.3902	24.6079	24.2057	24.2626	24.895	24.0983	24.2533	24.0207	24.2605	24.0848		0	0	1.371	2.58651	0
YP_2126L1P0_16_230506_230923	Q7CII6	Uncharacterized protein	y2138 YP_2092 YPO2307											22.9451	23.0367	23.1766	23.588	23.2225	23.0543	23.5951	23.3452	22.9262	22.8107	23.0872	22.8086	23.2887		0	0	0.182102	1.13454	0
YP_2126L1P0_16_244483_248371	Q0WEJ9	ATP-dependent helicase	hrpA YPO2322											22.7901		22.0861	22.1241	22.3306	22.1158	22.4716	23.0665	21.7692	22.009	21.9544	21.741	22.0282		0	0	-0.635913	0.643533	0
YP_2126L1P0_16_248793_249399	Q8ZE60	FMN-dependent NADH-azoreductase (EC 1.7.-.-) (Azo-dye reductase) (FMN-dependent NADH-azo compound oxidoreductase)	azoR YPO2323 y2010 YP_2110	24.7932		24.9319	24.8458			24.8292	24.8106		24.993	24.643														1	0	0		1
YP_2126L1P0_16_255811_256804	Q0WEJ2	D-lactate dehydrogenase (EC 1.1.1.28)	hslI YPO2329	26.5616	27.9162	27.8715	27.7317	28.2023	28.3439	28.3246	27.9614	28.4147	27.6088	28.4756	28.3889	28.3555	28.0911	28.3671	28.3998	28.2905	28.5879	28.3409	28.4243	28.3939	28.2076	28.1187	0.00983954	0	0	0.34177	1.26731	0
YP_2126L1P0_16_256930_257326	Q7CIP4	Heat shock protein HslJ (Putative heat shock protein)	hslJ y2003 YP_2116 YPO2330											21.0249														0	0	0		0
YP_2126L1P0_16_263347_264289	Q7CIP8	tRNA 2-thiocytidine biosynthesis protein TtcA	ttcA YPO2335 y1998 YP_2121											23.2049	23.2778	23.4194	23.5867	23.2472	23.8038	23.4673		23.1785	23.2292	23.6722	23.619	23.4902		0	0	0.229997	1.17283	0
YP_2126L1P0_16_272257_272761	Q8ZE42	Probable thiol peroxidase (EC 1.11.1.-)	tpx YPO2342 y1990 YP_2129	27.7659	27.3484	27.8457	27.839	26.509	26.9662	27.2585	27.2199	27.0437	27.4939	26.6835	27.0153	27.9217	27.4373	27.1055	27.2658	26.937	27.2339	26.5855	26.9433	27.0447	27.3499	27.2909	0.102553	0	0	-0.0567698	0.961414	0
YP_2126L1P0_16_273618_275196	Q0WEH7	Transcriptional regulatory protein	tyrR YPO2344	23.077	23.5505	23.403	23.4811	23.223	23.4707	23.1533		23.5253	23.6486	23.0588	23.1016	23.2424	23.2706	23.2024	23.1194	23.1031	23.5617	22.6859	22.7424	22.9501	22.8874	22.8457	0.00264372	0	0	-0.280164	0.823497	0
YP_2126L1P0_16_280017_280683	Q7CIQ8	Phage shock protein A	pspA y1980 YP_2139 YPO2351										19.758															0	0	0		0
YP_2126L1P0_16_280927_281956	Q0WEG9	Psp operon transcriptional activator	pspF YPO2352												19.5118													0	0	0		0
YP_2126L1P0_16_28508_29141	Q7CIF6	Hypothetical phage protein (Uncharacterized protein)	y2193 YPO2124	25.2059	25.5919	25.1378	25.2192	25.1373	25.4565	25.0951	25.292	25.3001	25.3597	25.2712	25.4152	24.8173	24.8034	25.2009	24.6642	24.7819	24.5632	25.1665	24.9565	24.9999	24.9157	24.9323	5.90712e-06	0	0	-0.399082	0.758341	0
YP_2126L1P0_16_295911_296517	Q0WEF5	Glutathione S-transferase (EC 2.5.1.18)	gst YPO2367	27.6049	28.5795	28.0365	28.1705	28.6653	28.7267	28.4762	28.3377	28.5064	28.2234	28.2039	28.2631	29.3522	29.0185	29.0497	28.9852	28.6866	29.0556	28.5947	29.3146	28.7106	28.8521	29.0899	5.75739e-06	0	0	0.657467	1.57731	0
YP_2126L1P0_16_297591_298866	Q8ZE20	Tyrosine--tRNA ligase (EC 6.1.1.1) (Tyrosyl-tRNA synthetase) (TyrRS)	tyrS YPO2369 y1966 YP_2155	23.2687		23.0045					22.56				22.4507													0	0	0		0
YP_2126L1P0_16_301831_302299	Q7CIS0	Putative lipoprotein (Putative outer membrane protein)	slyB pcp y1962 YP_2159 YPO2373	28.5257	29.0521	28.5394	28.7359	29.3421	29.2846	28.9338	28.8962	29.0307	28.7787	28.8597	28.8719	29.8076	29.8332	29.519	30.1139	29.4011	30.4327	29.9084	29.9572	29.7784	29.7754	29.6591	3.33505e-08	0	0	0.930867	1.90642	0
YP_2126L1P0_16_302442_302874	P69988	Transcriptional regulator SlyA (Regulator of virulence protein A) (Transcriptional regulator for cryptic hemolysin)	slyA rovA YPO2374 y1961 YP_2160	27.3982	27.5634	27.3588	27.4401	27.518	27.4972	27.478	27.347	27.423	27.5912	27.5891	27.6681	28.2138	27.1972	27.5339	27.3706	27.1353	27.5283	27.4301	27.6805	27.3616	27.2484	27.788	0.123603	0	0	0.00955421	1.00664	0
YP_2126L1P0_16_307062_307572	Q7CIS1	TetR-family transcriptional regulatory protein (Uncharacterized protein)	acrR4 y1959 YP_2164 YPO2378												19.5669													0	0	0		0
YP_2126L1P0_16_307659_308757	Q74TJ1	NADH:flavin oxidoreductase / NADH oxidase family protein (NADH:flavin oxidoreductase / NADH oxidase familyprotein)	nemA2 YP_2165 YPO2379	20.9384	22.7374	22.139	22.7369	22.8904	23.1845	22.8028	22.2244	21.9849	22.1867		21.6644													1	0	0		1
YP_2126L1P0_16_312204_312612	Q0WEE1	Lactoylglutathione lyase (EC 4.4.1.5)	gloA YPO2381		24.9338	24.5989	24.5989	25.0313	25.0527	24.8594	25.5974	25.129	24.8536	24.7601	24.719	24.731		24.7926		25.2543	25.0275			24.9513			0.113998	0	0	0.0300365	1.02104	0
YP_2126L1P0_16_313679_314030	Q0WED9	Glutaredoxin	YPO2383	25.8563	25.7263	25.6428	25.6025	25.7438	25.7634	25.7477	25.2518	25.7755	25.6475	25.6425	25.6382	25.5858	25.8218	25.2581	26.0819	25.6557	25.9405	25.6557	25.8085	25.7979	25.7836	25.4442	0.0868513	0	0	0.0422834	1.02974	0
YP_2126L1P0_16_315698_316277	Q0WED6	Superoxide dismutase (EC 1.15.1.1)	sodB YPO2386											23.7844	23.87	26.8585	25.5756	24.8298	25.0995	25.2298	25.5044	25.4227	25.3825	25.4133	25.7265	25.7765		0	0	1.70185	3.25317	0
YP_2126L1P0_16_316803_317829	Q7CIS2	HTH-type transcriptional repressor PurR (Pur regulon repressor) (Purine nucleotide synthesis repressor)	purR YPO2387 y1950 YP_2173	22.9936					22.8486																			0	0	0		0
YP_2126L1P0_16_320821_321973	Q7CIS5	Cyclopropane fatty acyl phospholipid synthase (Cyclopropane-fatty-acyl-phospholipid synthase) (EC 2.1.1.79)	cfa cdfA y1947 YPO2390												21.9177													0	0	0		0
YP_2126L1P0_16_325332_326745	Q7CIS8	Pyruvate kinase (EC 2.7.1.40)	pykF y1944 YP_2180 YPO2393	24.2049										24.0397	24.3087	27.0246	26.5575	26.125	26.3462	26.2827	26.8035	26.1355	26.1355	26.275	25.7905	26.2411	1.65762e-07	0	0	2.15346	4.44895	1
YP_2126L1P0_16_327113_327302	Q8ZDZ6	Major outer membrane lipoprotein (Murein-lipoprotein)	lpp YPO2394 y1943.1 YP_2181	29.733	30.1718	30.1723	30.1957	30.2197	30.4823	30.0999	30.3734	30.4467	30.3027	30.0015	30.0083	29.1966	29.5521	29.1658	29.3858	29.4192	29.9575	29.1491	29.2794	29.1246	29.4871	29.1992	2.1953e-08	0	0	-0.827912	0.563344	0
YP_2126L1P0_16_330377_331397	Q7CHK1	Putative amidase (Putative exported protein)	y2763 YP_1186 YPO1407												20.9878													0	0	0		0
YP_2126L1P0_16_332178_333399	Q8D0M6	Cysteine desulfurase (EC 2.8.1.7) (Selenocysteine beta-lyase) (SCL) (Selenocysteine lyase) (EC 4.4.1.16) (Selenocysteine reductase)	sufS YPO2400 y1938 YP_2187																	20.737				21.0641				0	0	0		0
YP_2126L1P0_16_333395_334721	Q8ZDZ3.1	#N/A	#N/A												22.8325													0	0	0		0
YP_2126L1P0_16_334695_335442	Q0WEC1	Putative ATP-dependent transporter	YPO2402	26.0316	26.1837	26.0745	25.9925	26.1015	26.0791	25.9948	25.8694	26.1996	26.2079	26.1326	26.087	24.9318	25.3795	25.374	25.3356	25.1011	25.3994	25.4725	26.0841	25.9058	25.7085	25.4784	2.1476e-06	0	0	-0.60946	0.655442	0
YP_2126L1P0_16_337153_337525	Q0WEB9	Uncharacterized protein	YPO2404												19.0095													0	0	0		0
YP_2126L1P0_16_338119_338536	Q7CIT2	Uncharacterized protein (Uncharacterized protein, possibly involved in aromatic compounds catabolism)	paaI1 y1933 YP_2193 YPO2406												21.6899													0	0	0		0
YP_2126L1P0_16_338657_341714	Q7CIT3	FAD/FMN-containing dehydrogenases (Putative oxidase) (Uncharacterized protein)	glcD3 y1932 YP_2194 YPO2407												18.4173													0	0	0		0
YP_2126L1P0_16_344036_346421	Q7CIT4	Phosphoenolpyruvate synthase (PEP synthase) (EC 2.7.9.2) (Pyruvate, water dikinase)	ppsA pps y1930 YPO2409												22.8696	23.0214		23.504	23.79	23.0566						23.6827		0	0	0.541295	1.45528	0
YP_2126L1P0_16_347735_348782	Q7CIT5	Phospho-2-dehydro-3-deoxyheptonate aldolase (EC 2.5.1.54) (3-deoxy-D-arabino-heptulosonate 7-phosphate synthase) (DAHP synthase) (Phospho-2-keto-3-deoxyheptonate aldolase)	aroH y1928 YP_2198 YPO2411	24.1158	23.5222	22.0815		22.7345	22.6912		22.8522	23.5581		24.0727	23.6808													1	0	0		1
YP_2126L1P0_16_353074_354739	Q8ZDX9	Undecaprenyl phosphate-alpha-4-amino-4-deoxy-L-arabinose arabinosyl transferase (EC 2.4.2.43) (4-amino-4-deoxy-L-arabinose lipid A transferase) (Lipid IV(A) 4-amino-4-deoxy-L-arabinosyltransferase) (Undecaprenyl phosphate-alpha-L-Ara4N transferase)	arnT YPO2418 y1921 YP_2205	26.2118	26.5701	26.0588	26.3606	26.2682	26.2011	26.0301	26.029	26.1964	26.1221	26.1498	26.1944	25.9575	26.1088	26.0424	26.4037	26.1743	25.8221	25.6528	25.9733	26.0773	26.134	26.1445	0.00865516	0	0	-0.154767	0.898277	0
YP_2126L1P0_16_354735_355641	Q7CIT9	Probable 4-deoxy-4-formamido-L-arabinose-phosphoundecaprenol deformylase ArnD (EC 3.5.1.n3)	arnD YPO2419 y1920 YP_2206							24.0118	23.9875	24.0324		24.0488	24.1294	24.0846	24.1691	23.8841	24.4086	23.9078	24.2051	23.8935	24.3282	24.2219	24.1199	23.9673	0.0655989	0	0	0.0662277	1.04698	0
YP_2126L1P0_16_355637_357641	Q8ZDX8	Bifunctional polymyxin resistance protein ArnA [Includes: UDP-4-amino-4-deoxy-L-arabinose formyltransferase (EC 2.1.2.13) (ArnAFT) (UDP-L-Ara4N formyltransferase); UDP-glucuronic acid oxidase, UDP-4-keto-hexauronic acid decarboxylating (EC 1.1.1.305) (ArnADH) (UDP-GlcUA decarboxylase) (UDP-glucuronic acid dehydrogenase)]	arnA YPO2420 y1919 YP_2207	30.2319	30.2778	30.1807	30.1432	30.3504	30.1774	30.2257	29.9633	30.2593	30.2231	30.0956	30.1184	30.0622	30.2543	30.0631	30.5194	30.2533	30.4868	29.9094	30.2587	30.2525	30.3004	30.2351	0.0635684	0	0	0.048704	1.03434	0
YP_2126L1P0_16_357637_358621	Q8ZDX7	Undecaprenyl-phosphate 4-deoxy-4-formamido-L-arabinose transferase (EC 2.4.2.53) (Undecaprenyl-phosphate Ara4FN transferase) (Ara4FN transferase)	arnC YPO2421 y1918 YP_2208	24.1494	24.4976	24.26	24.2198	24.8257	24.3602	24.6225	24.1125	24.5868	24.3456	24.0307	24.3264	24.3929	24.7467	24.0902	24.5244	24.4303	24.8174	23.9719	24.0789	24.4204	24.3595	23.722	0.104413	0	0	-0.0382781	0.973817	0
YP_2126L1P0_16_358607_359762	Q93PE0	UDP-4-amino-4-deoxy-L-arabinose--oxoglutarate aminotransferase (EC 2.6.1.87) (UDP-(beta-L-threo-pentapyranosyl-4''-ulose diphosphate) aminotransferase) (UDP-Ara4O aminotransferase) (UDP-4-amino-4-deoxy-L-arabinose aminotransferase)	arnB YPO2422 y1917 YP_2209	27.9854	27.6661	27.7985	27.6492	27.881	27.6102	27.65	27.508	27.7096	27.7382	27.7456	27.8006	27.5819	27.687	27.568	27.9377	27.7983	28.038	27.6455	28.0891	28.0317	28.0469	27.8893	0.0182761	0	0	0.11813	1.08533	0
YP_2126L1P0_16_360894_361449	Q7CIU3	Glutathione peroxidase	btuE y1915 YP_2211 YPO2424											23.3525														0	0	0		0
YP_2126L1P0_16_363544_363841	Q8ZDX2	Integration host factor subunit alpha (IHF-alpha)	ihfA himA YPO2427 y1910 YP_2214	23.0661							23.7626																	0	0	0		0
YP_2126L1P0_16_363845_366233	Q8ZDX1	Phenylalanine--tRNA ligase beta subunit (EC 6.1.1.20) (Phenylalanyl-tRNA synthetase beta subunit) (PheRS)	pheT YPO2428 y1909 YP_2215	28.4742	28.4923	28.4766	28.489	28.6257	28.5594	28.4874	28.4188	28.5827	28.5103	28.671	28.6356	28.7984	28.8218	28.5128	28.8491	28.6517	28.7979	28.6857	28.6537	28.6531	28.7066	28.6445	5.14399e-05	0	0	0.171598	1.12631	0
YP_2126L1P0_16_366246_367230	Q8ZDX0	Phenylalanine--tRNA ligase alpha subunit (EC 6.1.1.20) (Phenylalanyl-tRNA synthetase alpha subunit) (PheRS)	pheS pheM YPO2429 y1908 YP_2216	26.5496	26.6943	26.4036	26.6973	26.9459	26.8422	26.7103	26.7701	26.7973	26.922	26.7379	26.8691	27.0239	27.0187	26.8337	27.337	26.8998	27.0412	27.0782	27.0484	27.0357	26.898	26.816	0.000135497	0	0	0.257814	1.19567	0
YP_2126L1P0_16_367728_368085	Q8ZDW8	50S ribosomal protein L20	rplT YPO2430 y1905 YP_2218	25.8403	25.1746	25.4806	25.5174	25.0947	24.9438	25.2472	25.3622	25.1043	25.3672	25.4203	25.4143	25.6115	25.3037	24.8917	25.3572	25.0189	24.8341	26.0297	25.4518	25.7015	25.6023	25.5478	0.0884537	0	0	0.0648892	1.046	0
YP_2126L1P0_16_368416_368767	Q8ZDW6	Translation initiation factor IF-3	infC YPO2432 y1904 YP_2220	23.8601	23.2081	23.6483	23.3432	23.2583	23.43	23.4201	23.2972	23.2539	22.5378	23.9352	23.4715	23.6655	23.8198	23.8807	24.7053	24.0964	24.848	23.6036		24.3103	24.3909	24.549	4.51679e-05	0	0	0.798319	1.73907	0
YP_2126L1P0_16_368971_370900	Q8ZDW5	Threonine--tRNA ligase (EC 6.1.1.3) (Threonyl-tRNA synthetase) (ThrRS)	thrS YPO2433 y1903 YP_2221	26.1247	25.7966	26.6449	25.9019	25.731	25.4305	25.8314	26.5378	25.7261	25.9127	25.8999	25.8077	25.0754	24.8592	25.1101	24.8548	25.1706	25.46	24.6318	24.837	25.2312	24.6598	25.0239	1.45849e-07	0	0	-0.953286	0.516455	0
YP_2126L1P0_16_378444_379320	Q7CIU9	Uncharacterized protein	y1892 YP_2231 YPO2444	25.4359	25.3709	25.3693	25.4051	25.8875	25.5542	25.4746	25.3229	25.4078	25.4816	25.1467	25.0788		23.6631	24.0875		23.8776		21.089					1.86737e-05	0	0	-2.23197	0.212867	1
YP_2126L1P0_16_382898_384014	P58526	N-methyl-L-tryptophan oxidase (MTOX) (EC 1.5.3.-)	solA YPO2448 y1742 YP_2268																							23.048		0	0	0		0
YP_2126L1P0_16_396150_396705	Q7CJ37	Uncharacterized protein	y1727 YP_2281 YPO2462							21.3846		21.2578		21.7933	22.0836	22.7166	22.0988	22.008	22.0897	22.0105	22.1311	21.761	22.0655	22.2332	22.0349	22.2597	0.00181457	0	0	0.498274	1.41252	0
YP_2126L1P0_16_396715_397720	Q7CJ38	Uncharacterized protein	y1726 YP_2282 YPO2463	24.7058	25.776	24.8878	25.1329	25.6171	25.722	25.4746	25.2698	25.5509	25.1823	25.4607	25.2888	25.8009	25.7115	25.5884	25.56	25.7316	25.3778	25.5101	25.5102	25.7184	25.8226	25.7663	0.00198316	0	0	0.306216	1.23646	0
YP_2126L1P0_16_397737_398688	Q7CJ39	Uncharacterized protein	y1725 YP_2283 YPO2464													21.7545									21.8417			0	0	0		0
YP_2126L1P0_16_398684_400031	Q7CJ40	Uncharacterized protein	y1724 YP_2284 YPO2465												21.5119													0	0	0		0
YP_2126L1P0_16_435970_436921	Q7CJ54	Putative diogenase beta subunit (Putative dioxygenase beta subunit)	hmp1 y1695 YP_2307 YPO2492																	22.182								0	0	0		0
YP_2126L1P0_16_452366_452891	Q0WE18	Putative outer membrane protein	omp4 YPO2506	28.2386	28.7788	28.1275	28.1178	27.808	28.0213	27.9284	28.4062	28.3641	28.5175	28.8597	28.9194	25.5053	29.0392	28.8275	28.7583	29.1062	27.8468	27.4521	28.3818	28.0015	28.1753	27.9095	0.0647896	0	0	-0.24936	0.84127	0
YP_2126L1P0_16_454198_454696	Q7CJ64	Acetyltransferases (Uncharacterized protein)	rimI1 y1679 YP_2323 YPO2508												20.4578													0	0	0		0
YP_2126L1P0_16_455751_456255	Q7CJ65	DNA protection during starvation protein (EC 1.16.-.-)	dps YPO2510 y1677 YP_2325	27.665	27.5428	27.4676	27.3457	27.7303	27.6498	27.558	27.414	27.5564	27.4996	28.5675	28.3578	29.8515	29.3763	29.2129	29.2247	28.9177	29.0256	28.5922	29.495	28.9232	28.8309	29.3124	4.64537e-09	0	0	1.464	2.75873	1
YP_2126L1P0_16_464684_465695	Q7CJ72	Ribosomal RNA large subunit methyltransferase F (EC 2.1.1.181) (23S rRNA mA1618 methyltransferase) (rRNA adenine N-6-methyltransferase)	rlmF YPO2519 y1668 YP_2331											20.8535														0	0	0		0
YP_2126L1P0_16_476734_477043	Q0WDZ6	Putative membrane protein	elaB YPO2531	23.9264	24.2394	24.1689		24.4295	24.149	24.4299	24.5929	24.2362	23.9484	22.846	23.0613	21.6907	21.3653	22.2931	21.0866	21.7432	22.2097	20.7345	21.9084	21.3629	21.2443	21.8389	1.17626e-09	0	0	-2.41367	0.187678	1
YP_2126L1P0_16_482256_483207	Q7CJ80	Putative D-isomer specific 2-hydroxyacid dehydrogenase family protein (EC 1.1.1.81) (Uncharacterized protein)	ldhA2 y1651 YP_2347 YPO2536												21.7133	21.2727	21.2614	21.2311	21.181	21.375		20.5139	20.6559	20.9479	20.596	20.9704		0	0	-0.712782	0.610143	0
YP_2126L1P0_16_496573_497116	Q7CJ89	NADH-quinone oxidoreductase subunit I (EC 1.6.99.5) (NADH dehydrogenase I subunit I) (NDH-1 subunit I)	nuoI YPO2548 y1637 YP_2359	23.4866		23.0864		22.9516		23.0329		22.9631	23.0868	22.8482	22.7166	22.7475	22.8454	22.5278	22.934	22.8293	21.7169	22.6836	22.4391	22.7143	22.8541	22.823	0.00316445	0	0	-0.374701	0.771265	0
YP_2126L1P0_16_497130_498108	Q8ZDL3	NADH-quinone oxidoreductase subunit H (EC 1.6.99.5) (NADH dehydrogenase I subunit H) (NDH-1 subunit H)	nuoH YPO2549 y1636 YP_2360	23.4839		23.5316					23.691			22.971	22.9864						23.1219							0	0	-0.210906	0.863995	0
YP_2126L1P0_16_498104_500648	Q8ZDL2	NADH-quinone oxidoreductase subunit G (EC 1.6.99.5) (NADH dehydrogenase I subunit G) (NDH-1 subunit G)	nuoG YPO2550 y1635 YP_2361	25.6743	25.6741	25.549	25.384	26.1794	26.0454	26.1395	26.0382	25.9071	25.6049	25.6854	25.5854	26.3655	26.5945	26.2374	26.8702	26.3977	26.961	26.1487	26.2344	26.5378	26.6056	26.2627	1.73384e-06	0	0	0.685256	1.60799	0
YP_2126L1P0_16_500935_502321	Q7CJ91	NADH dehydrogenase I chain F (EC 1.6.5.3)	nuoF y1634 YP_2362 YPO2551	24.4017	24.0716	24.3185	24.1774	24.3055	24.5178	24.2811	24.1863	24.4615	24.0974	24.4912	24.3306	24.4251	24.9221	25.3303	25.0543	24.7808	25.5899	24.9686	25.3008	25.2442	25.256	25.0445	1.08777e-07	0	0	0.779939	1.71706	0
YP_2126L1P0_16_502317_502881	Q0WDX5	NADH dehydrogenase I chain E (EC 1.6.5.3)	nuoE YPO2552																		22.3739					21.7034		0	0	0		0
YP_2126L1P0_16_502883_504680	Q7CJ92	NADH-quinone oxidoreductase subunit C/D (EC 1.6.99.5) (NADH dehydrogenase I subunit C/D) (NDH-1 subunit C/D)	nuoC nuoCD nuoD YPO2553 y1632 YP_2364	28.0536	28.09	28.1931	27.9049	28.1678	28.1252	28.0821	28.211	27.9751	28.0342	27.9642	27.7624	27.2379	27.5548	27.7638	27.8663	27.6103	28.1279	27.5619	27.9734	27.9226	27.7094	27.5924	0.000171957	0	0	-0.326904	0.797246	0
YP_2126L1P0_16_504820_505498	Q7CJ93	NADH-quinone oxidoreductase subunit B (EC 1.6.99.5) (NADH dehydrogenase I subunit B) (NDH-1 subunit B)	nuoB YPO2554 y1631 YP_2365	24.9743	24.8131	24.8113	25.0983	24.9817	24.6972	24.7403	24.4648	24.7531	24.7456	24.768	24.774	24.7332	24.6873	25.0229	25.0401	24.4959	24.4795	25.0672	25.2109	25.1963	25.2441	25.1885	0.0278454	0	0	0.140549	1.10232	0
YP_2126L1P0_16_505599_506094	Q0WDX2	NADH-quinone oxidoreductase subunit A (EC 1.6.99.5) (NADH dehydrogenase I subunit A) (NDH-1 subunit A) (NUO1)	nuoA YPO2555 y1630 YP_2366	23.6385	23.8343	23.5913	23.4614	23.6289	23.1548	23.4397	23.1476	23.6332	23.5396	23.9631	24.0993	24.0241	24.5294	24.2202	24.4279	23.993	24.2964	24.0218	24.359	24.0804	24.3751	23.9512	3.20332e-06	0	0	0.612835	1.52926	0
YP_2126L1P0_16_508565_509780	Q0WDW9	Probable aminotransferase (EC 2.6.1.1)	aat YPO2558											23.8119	23.7618	24.2756	24.3758	24.0924	24.3086	24.2811	24.1548	24.0988	23.8499	24.5315	24.3517	24.4051		0	0	0.460892	1.37639	0
YP_2126L1P0_16_51095_52400	Q8ZEL7	D-amino acid dehydrogenase small subunit (EC 1.4.99.1)	dadA YPO2147 y2174 YP_1948											22.9703	23.0366	22.9237	23.3062	23.1064	23.4387	23.0175	23.1765	22.865	22.8642	23.0871	22.9455	22.8759		0	0	0.0516906	1.03648	0
YP_2126L1P0_16_512990_513647	I7R6F3	HAD hydrolase, IA, variant 3 family protein	YPPY01_2899	23.5875	24.9288	24.506	24.9024	24.9809	25.4273	24.9857	25.4639	25.2045	24.9177	24.6063	24.7336	25.4973	25.4091	25.1186	25.0948	25.3339	25.5633	24.7173	24.6396	25.0003	24.8827	24.8333	0.0296831	0	0	0.245407	1.18543	0
YP_2126L1P0_16_513811_514306	Q8ZDJ9	UPF0304 protein YPO2563/y1624/YP_2374	YPO2563 y1624 YP_2374	23.8575	23.8902	24.2814	23.8456	24.0363	24.6738	24.072	24.5455	24.3986	24.2705	25.1634	24.8779	23.5589	24.4785	24.5311	24.4312	24.9432	24.2167	24.9534	24.7827	25.1901	25.2884	24.9397	0.0165386	0	0	0.338835	1.26474	0
YP_2126L1P0_16_516938_519014	Q7CJ96	Phosphate acetyltransferase (EC 2.3.1.8) (Phosphotransacetylase)	pta YPO2567 y1620 YP_2378	25.1029	25.205	25.113	25.0575	25.4223	25.2918	25.2268	25.5817	25.2416	25.1782	25.2912	25.4645	24.6518	25.0838	24.7739	24.8986	24.9821	24.9109	25.104	24.7741	24.8404	25.2088	24.6718	1.45872e-05	0	0	-0.364682	0.77664	0
YP_2126L1P0_16_552810_553020	Q0WDT7	Putative cold shock protein	cspE YPO2595	23.5336	24.7592		25.2574	25.5458	25.3765	24.9291	24.0654	24.7241	25.0522	24.0734	24.2051	25.1975	25.0404	24.3847	24.8393	24.5979	25.0355	24.6498	24.8496	24.8942	24.8885	25.0036	0.0631797	0	0	0.169015	1.12429	0
YP_2126L1P0_16_554830_555796	Q8ZDH0	Lipoyl synthase (EC 2.8.1.8) (Lip-syn) (LS) (Lipoate synthase) (Lipoic acid synthase) (Sulfur insertion protein LipA)	lipA YPO2598 y1171 YP_1115	24.5464	24.807	24.422	24.485	24.3726	24.3166	24.5207	24.5376	24.5682	24.3807	24.6161	24.6163	24.9707	24.66	24.7298	24.9451	24.3784	25.0163	24.7945	24.9521	24.8597	24.7858	24.6456	0.000135497	0	0	0.278601	1.21302	0
YP_2126L1P0_16_556901_557165	Q8ZDG8	UPF0250 protein YPO2600/y1174/YP_1113	YPO2600 y1174 YP_1113	25.9552	25.4835	25.7937	25.5808	25.9809	25.5142	25.6604	25.8436	25.6978	25.8277	25.5016	25.3304	24.8865	25.044	24.9177	25.4581	25.5018	25.3724	24.994	24.8424	25.2661	24.5538	24.6785	4.2594e-06	0	0	-0.633967	0.644402	0
YP_2126L1P0_16_557362_558565	Q7CHG0	D-alanyl-D-alanine carboxypeptidase (EC 3.4.16.4) (D-alanyl-D-alanine carboxypeptidase penicillin-binding protein 6)	dacC y2864 YP_1272 YPO1320	23.7101	24.1729	23.5688	24.2798	24.0572	24.1031	23.8027	24.1762	23.7853	23.9546	24.4726	25.2021	25.1779	25.6275	25.4497	25.5557	24.4988	24.8205	25.3285	25.3434	25.7361	25.5658	25.4009	2.52575e-07	0	0	1.21147	2.31574	1
YP_2126L1P0_16_563333_563804	Q8ZDG3	Ribosomal RNA large subunit methyltransferase H (EC 2.1.1.177) (23S rRNA (pseudouridine1915-N3)-methyltransferase) (23S rRNA m3Psi1915 methyltransferase) (rRNA (pseudouridine-N3-)-methyltransferase RlmH)	rlmH YPO2605 y1179 YP_1108						20.0224																			0	0	0		0
YP_2126L1P0_16_563807_564125	Q7CJV4	Ribosomal silencing factor RsfS	rsfS y1180 YP_1107 YPO2606	24.8471	25.2437	25.2982	24.9735	25.2753	25.8066	25.1239	25.1883	25.1521	25.2975	24.8749	25.3931													1	0	0		1
YP_2126L1P0_16_566031_566655	Q7CJV2	LPS-assembly lipoprotein LptE	lptE rlpB YPO2609 y1183 YP_1104	24.3921	24.7009	24.2114	24.5485	24.8233	24.5517	24.6458	24.2878	24.4498	24.4108	24.3682	24.4325	24.0695	24.1329	23.9452	24.2637	24.0602	23.7218						3.80846e-05	0	0	-0.453013	0.730516	0
YP_2126L1P0_16_566669_569252	Q8ZDF8	Leucine--tRNA ligase (EC 6.1.1.4) (Leucyl-tRNA synthetase) (LeuRS)	leuS YPO2610 y1184 YP_1103	25.9498	26.831	26.2464	26.3616	26.9853	26.7362	26.7298	26.3358	26.8333	26.6152	26.3877	26.4017	26.5712	26.6678	26.4877	26.6945	26.4803	26.8026	26.3668	26.2954	26.2034	26.2227	26.1678	0.0679431	0	0	-0.083549	0.943733	0
YP_2126L1P0_16_569512_569995	Q0WDS1	Uncharacterized protein	YPO2611																		21.9986							0	0	0		0
YP_2126L1P0_16_570128_570854	Q7CJV1	ATP-binding protein of glutamate/aspartate transport system (Putative glutamate/aspartate transport ATP-binding protein)	gltL y1186 YPO2612												17.7018													0	0	0		0
YP_2126L1P0_16_574123_575671	Q8D124	Apolipoprotein N-acyltransferase (ALP N-acyltransferase) (EC 2.3.1.-)	lnt YPO2616 y1190 YP_1097												20.7162													0	0	0		0
YP_2126L1P0_16_575678_576557	Q7CJU8	Putative magnesium and cobalt efflux protein (Putative membrane protein)	corC ybeX y1191 YP_1096 YPO2617											22.4329	22.6423	21.7958	21.9847	22.2412	21.9088	22.1019	22.246	21.5277	21.7842	22.0652	21.6594	21.6851		0	0	-0.628517	0.646841	0
YP_2126L1P0_16_576674_577148	Q8ZDF0	Endoribonuclease YbeY (EC 3.1.-.-)	ybeY YPO2618 y1193 YP_1095					22.6249						23.926	24.0405	23.9707	23.9108	23.8996	24.0597	23.8367	24.2195	23.5733		23.7033			0.0362152	0	0	0.366249	1.289	0
YP_2126L1P0_16_577144_578218	Q7CJU7	Phosphate starvation-inducible protein PhoH, predicted ATPase (Putative ATP-binding protein in pho regulon) (Uncharacterized protein)	phoH1 y1194 YP_1094 YPO2619											23.5278	23.4024	23.6536	22.8918	23.3033	23.0329	23.6495	24.3728	22.7126	23.0572	22.7888	22.9349	22.9006		0	0	-0.256185	0.837299	0
YP_2126L1P0_16_578544_579984	Q0WDR2	(Dimethylallyl)adenosine tRNA methylthiotransferase MiaB (EC 2.-.-.-) (tRNA-i(6)A37 methylthiotransferase)	miaB YPO2620 y1195 YP_1093	23.8857	24.3104	23.8238	23.9188	23.9348	24.0481	23.8954	23.4374	23.8727	23.9657	23.9389	23.9322	23.8329	23.6826	23.8894	23.7064	23.6969	23.9755	23.8616	23.7666	24.0257	23.7665	23.7641	0.0275025	0	0	-0.0983586	0.934095	0
YP_2126L1P0_16_582704_584369	Q7CJU5	Asparagine synthetase (EC 6.3.5.4)	asnB y1198 YP_1090 YPO2623	25.0419	25.1119	25.6779	25.1805	25.2921	25.1844	24.8544	25.5543	25.1878	25.3888	25.5653	25.4924	24.5132	24.1957	24.4685	23.8943	24.7114	24.2966					23.8432	3.14551e-07	0	0	-1.0196	0.493252	1
YP_2126L1P0_16_58539_60474	Q7CIH0	Uncharacterized protein	y2168 YPO2153	24.7401	24.8115	24.4538	24.7608	24.8384	24.7393	24.7057	24.5849	24.7106	24.5143	24.6717	24.6233	25.1927	24.8578	25.0265	24.5982	24.6572	24.858	24.2658	24.7168	24.4393	24.3928	24.7532	0.106846	0	0	0.0257629	1.01802	0
YP_2126L1P0_16_587956_588757	Q8ZDE1	Glucosamine-6-phosphate deaminase (EC 3.5.99.6) (GlcN6P deaminase) (GNPDA) (Glucosamine-6-phosphate isomerase)	nagB YPO2627 y1202 YP_1086													22.6161	21.281	22.3831			22.2993	22.4245		22.2594				0	1	0		1
YP_2126L1P0_16_589198_591190	Q7CJU2	PTS system, N-acetylglucosamine-specific enzyme IIABC (Pts system, N-acetylglucosamine-specific IIABC component) (EC 2.7.1.69)	nagE y1203 YP_1085 YPO2628											23.9513	23.8419	23.8409	23.1738	23.6892	23.7013	23.6284	24.1789	23.3182	23.5516	23.183	23.3088	23.4975		0	0	-0.344662	0.787492	0
YP_2126L1P0_16_592114_593782	Q8ZDD9	Glutamine--tRNA ligase (EC 6.1.1.18) (Glutaminyl-tRNA synthetase) (GlnRS)	glnS YPO2630 y1205 YP_1084	24.148	23.3611	24.26	24.5572				24.6558		24.1727															1	0	0		1
YP_2126L1P0_16_599341_599788	P33086	Ferric uptake regulation protein (Ferric uptake regulator)	fur YPO2634 y1208 YP_1081	25.377	24.6773	24.9953	25.1065	24.0128	24.2099	24.6286	24.5301	24.6508	25.0266	24.7032	24.8171	25.4117	24.7575	24.7503	25.138	24.6923	24.6649	25.0124	24.8936	24.8117	24.7752	24.5106	0.05461	0	0	0.128247	1.09296	0
YP_2126L1P0_16_60896_61667	Q7CIH1	Putative exported protein (Uncharacterized protein)	y2167 YP_1955 YPO2155	26.7023	26.8351	26.6273	26.39	25.3976	25.6991	25.6898	26.5836	26.3768	26.7391	26.4743	26.3895	23.9564	25.7807	26.4267	25.9256	26.2628	24.9312	24.8807	25.4269	24.6367	24.7361	25.4861	0.000234135	0	0	-1.01175	0.495944	1
YP_2126L1P0_16_609753_610953	Q0WDN9	Glycine betaine/L-proline transport ATP-binding protein	proV YPO2647	25.3613	25.2729	24.6127	24.627	25.3763	24.9005	24.9593	24.5693	25.163	24.9281	24.6759	24.3119	23.5989	24.005	23.6096	23.942	23.9837	24.6174	22.6604	23.7766	24.0853	23.8867	24.2043	2.81482e-06	0	0	-1.04471	0.484743	1
YP_2126L1P0_16_611628_612600	Q7CJT2	Ribonucleoside-diphosphate reductase subunit beta (EC 1.17.4.1)	nrdF y1222 YP_2450 YPO2648	22.802	22.9144	22.718	23.0591	22.8826	22.6361	22.9326	22.517	23.1988	23.0504	22.3847	22.5398	22.4645	22.1541	21.529	21.9576	21.493	21.5499	21.1887	21.0719	21.8105	21.5166	21.6303	5.21224e-08	0	0	-1.13331	0.455868	1
YP_2126L1P0_16_61739_62615	Q7CIH2	Uncharacterized enzymes related to aldose 1-epimerase (Uncharacterized protein)	y2166 YP_1956 YPO2156	24.1708	24.529	24.2161	24.4928	24.5215	24.4375	24.5151	24.3983	24.3557	24.4245	24.4358	24.772	24.7929	24.7137	24.5282	24.7034	24.4383	24.4728	24.0211	24.1346	24.1374	24.021	23.9368	0.063078	0	0	-0.0845514	0.943078	0
YP_2126L1P0_16_627164_627467	P69994	Urease subunit gamma (EC 3.5.1.5) (Urea amidohydrolase subunit gamma)	ureA yeuA YPO2665 y1237 YP_2466	25.4091	25.2067	25.7785	24.814	25.2275	25.0627	25.0888	25.9005	25.5578	25.2896	25.4322	25.2515	27.2439	27.2226	27.3954	27.3798	26.9865	27.8253	27.7885	28.1507	27.6098	27.6038	27.7985	2.08815e-12	0	0	2.21099	4.62994	1
YP_2126L1P0_16_627477_627954	P69990	Urease subunit beta (EC 3.5.1.5) (Urea amidohydrolase subunit beta)	ureB yeuB YPO2666 y1238 YP_2467	26.4328	25.5524	26.3844	25.9842	26.9433	26.538	26.825	25.6412	26.3155	26.3011	26.2469	26.3323	29.4476	29.145	29.1316	29.1968	28.5569	29.6275	29.5035	29.8417	29.2231	29.1225	29.1939	4.27556e-13	0	0	2.9804	7.89208	1
YP_2126L1P0_16_628043_629762	Q9ZFR9	Urease subunit alpha (EC 3.5.1.5) (Urea amidohydrolase subunit alpha)	ureC YPO2667 y1239 YP_2468	27.8911	28.0167	28.0157	27.9544	28.3178	27.9136	28.1145	27.5822	28.0886	27.8683	27.9529	28.1011	30.047	29.8335	29.9078	29.8592	29.4949	30.4249	30.2838	30.6243	29.9873	29.9242	30.0943	3.51151e-13	0	0	2.05901	4.167	1
YP_2126L1P0_16_62928_63924	Q7CIH3	Glyceraldehyde 3-phosphate dehydrogenase A (EC 1.2.1.12) (Glyceraldehyde-3-phosphate dehydrogenase A)	gapA y2165 YP_1957 YPO2157	26.0205	26.959	26.7914	26.9926	27.5491	27.9747	27.5423	27.3483	27.5581	26.9441	27.4761	27.2027	30.2037	29.6115	29.0956	29.4916	29.3242	29.7238	29.9005	29.7711	29.912	29.9367	30.1864	2.82189e-11	0	0	2.54497	5.83595	1
YP_2126L1P0_16_630057_630753	Q9ZFR8	Urease accessory protein UreE	ureE YPO2668 y1240 YP_2469	27.3645	27.1795	27.2722	27.0492	27.4285	27.1694	27.1588	27.1127	27.2859	26.9818	27.3427	27.3912	27.1477	27.4331	27.8147	27.3427	27.2144	27.7808	27.935	28.1451	27.4739	27.4848	27.4613	0.00065052	0	0	0.338623	1.26455	0
YP_2126L1P0_16_631587_632250	P69992	Urease accessory protein UreG	ureG YPO2670 y1242 YP_2471	27.269	27.1426	27.1697	27.0301	27.0893	26.9872	27.0806	27.0979	27.1543	27.1721	27.2851	27.3089	26.7384	26.8309	27.3571	26.9634	26.775	27.45	27.3527	27.4058	26.9165	26.8341	26.9005	0.0409541	0	0	-0.101232	0.932236	0
YP_2126L1P0_16_633404_634397	Q7CJS5	Putative urea transporter (Uncharacterized protein)	y1244 YP_2473 YPO2672												21.4617													0	0	0		0
YP_2126L1P0_16_635772_636102	Q7CJS4	Putative exported protein (Uncharacterized protein)	hdeB y1246 YP_2475 YPO2674																							21.9437		0	0	0		0
YP_2126L1P0_16_636719_637895	Q7CJS3	Putative potassium channel (Putative potassium channel protein)	kch y1247 YP_2476 YPO2675	25.8626	26.103	26.0472	25.8885	26.0626	26.1756	25.9691	25.6216	26.1001	25.9702	26.1076	26.1062	25.664	25.929	25.7443	25.6147	25.5351	26.0854	25.6199	26.0235	25.9081	25.6031	25.9157	0.00151832	0	0	-0.215488	0.861255	0
YP_2126L1P0_16_644886_645414	Q0WDK5	Negative modulator of initiation of replication	seqA YPO2685							23.2058																		0	0	0		0
YP_2126L1P0_16_645486_647130	Q0WDK4	Phosphoglucomutase (EC 5.4.2.2)	pgm YPO2686	24.5069	24.6427	24.4113	24.3529	24.238	24.1813	24.6176	23.7072	24.5577	24.3732	24.4394	24.3519	25.3696	25.1086	24.6562	24.7667	24.674	24.6516	24.7909	24.8637	25.0011	24.9718	25.0149	9.77726e-06	0	0	0.53218	1.44611	0
YP_2126L1P0_16_65823_66840	Q7CIH5	Cytoplasmic L-asparaginase I (L-asparaginase I) (EC 3.5.1.1)	ansA y2161 YP_1961 YPO2161												21.982													0	0	0		0
YP_2126L1P0_16_667261_667948	Q8ZD85	Uracil-DNA glycosylase (UDG) (EC 3.2.2.27)	ung YPO2704 y1281 YP_2508											23.1251														0	0	0		0
YP_2126L1P0_16_668300_668684	Q8ZD84	Autonomous glycyl radical cofactor	grcA YPO2705 y1282 YP_2509	30.1761	30.5242	30.1773	30.3322	30.7618	30.8131	30.499	30.1278	30.6995	30.3267	31.1501	31.1415	31.2421	31.1763	31.3869	31.211	31.2552	31.542	31.4934	31.7589	31.4367	31.4927	31.4763	3.14551e-07	0	0	0.845714	1.79715	0
YP_2126L1P0_16_66956_68807	Q7CIH6	Protease IV (EC 3.4.21.-) (Protease IV, a signal peptide peptidase)	sppA y2160 YPO2162	26.6241	26.5072	26.2378	26.4872	26.5813	26.0774	26.3529	26.2567	26.3985	26.4416	26.4342	26.4842	25.5487	26.0196	26.2518	26.0562	25.824	25.9166	25.9625	25.929	25.8277	25.9223	25.6555	3.67106e-07	0	0	-0.505656	0.70434	0
YP_2126L1P0_16_670689_672015	Q7CJR0	ATP-dependent RNA helicase	srmB rbaB srmB2 y1287 YP_2512 YPO2708	22.8286	23.4003	22.943	23.0473	23.2426	23.2941	23.2766	23.0483	23.204	23.1318	23.1964	23.3364	23.4305	23.3323	22.9925	23.3658	23.1713	23.0345	23.4172	23.213	23.3291	23.1095	23.2025	0.0451	0	0	0.0737485	1.05245	0
YP_2126L1P0_16_673295_674897	Q8ZD80	L-aspartate oxidase (LASPO) (EC 1.4.3.16) (Quinolinate synthase B)	nadB YPO2710 y1289 YP_2514	24.4506	24.4383	24.3227	24.3566	24.5688	24.2654	24.4494	24.1386	24.4711	24.3146	24.1336	24.1855	23.8968	23.9813	23.8409	24.019	23.8202	24.0161			23.8263	23.9322	23.9233	1.00774e-07	0	0	-0.423932	0.745391	0
YP_2126L1P0_16_676377_677334	Q7CJQ7	Regulates activity of sigma-E factor (Sigma E factor regulatory protein)	rseB y1292 YP_2517 YPO2713												21.4449													0	0	0		0
YP_2126L1P0_16_679160_680960	Q8ZD74	Elongation factor 4 (EF-4) (EC 3.6.5.n1) (Ribosomal back-translocase LepA)	lepA YPO2716 y1295 YP_2520	26.4186	25.9251	25.8416	25.8381	26.1818	26.2724	25.8018	25.9054	25.7429	25.833	25.5833	25.8198	25.3419	25.5823	25.2281	25.6993	25.5515	25.7943	24.8305	25.1007	25.3085	24.8995	25.2485	1.27088e-05	0	0	-0.604384	0.657752	0
YP_2126L1P0_16_680969_681968	Q7CJQ5	Signal peptidase I (EC 3.4.21.89)	lepB y1296 YP_2521 YPO2717	23.5866	23.7392	23.4396	23.5673	23.5938	23.4115	23.5076	23.3773	23.5506	23.5488	23.5673	23.5785													1	0	0		1
YP_2126L1P0_16_682385_683000	Q8ZD72	Ribonuclease 3 (EC 3.1.26.3) (Ribonuclease III) (RNase III)	rnc YPO2718 y1297 YP_2522											22.9082	23.0215	22.2163	22.3125	22.8426	22.1383	22.5728	23.0294	21.2417	21.3914	21.7657	21.4352	21.5601		0	0	-0.918904	0.528911	0
YP_2126L1P0_16_682996_683908	Q8ZD71	GTPase Era	era YPO2719 y1298 YP_2523	25.7532	25.6434	26.4067	26.1302	25.9103	25.6192	25.6339	26.6153	25.6068	25.7418	25.4656	25.4644	25.0249	25.0072	25.0224	25.4019	25.2704	25.5915	24.5371	24.849	25.1534	24.7276	24.7957	5.90712e-06	0	0	-0.797924	0.575176	0
YP_2126L1P0_16_68969_69521	Q7CIH7	Putative nitroreductase (Uncharacterized protein)	nfnB y2159 YP_1963 YPO2163	24.4867	24.14	24.3884	24.5	23.3571	24.0341	23.928	24.5651	24.2542	24.4392	24.0941	24.0498													1	0	0		1
YP_2126L1P0_16_697355_697697	Q7CJC3	Uncharacterized Zn-ribbon-containing protein involved in phosphonate metabolism (Uncharacterized protein)	phnA y1563 YP_2434 YPO2730												18.8282													0	0	0		0
YP_2126L1P0_16_69745_70792	Q8ZEK1	Selenide, water dikinase (EC 2.7.9.3) (Selenium donor protein) (Selenophosphate synthase)	selD YPO2164 y2157 YP_1964												23.8423													0	0	0		0
YP_2126L1P0_16_70853_72779	Q0WEZ8	DNA topoisomerase (EC 5.99.1.2)	topB YPO2165																							17.2671		0	0	0		0
YP_2126L1P0_16_709350_710127	Q0WDE8	VacJ lipoprotein	vacJ YPO2743	24.4901	25.2074	25.0058	24.9535	25.2841	25.4702	24.8877	24.9016	25.3847	24.9144	24.9808	24.9525	25.1866	25.4921	25.2047	25.455	25.5228	24.846	25.7004	25.635	25.6123	25.6401	26.2661	0.000444386	0	0	0.469501	1.38463	0
YP_2126L1P0_16_710233_711499	Q74SY3	Putative long-chain fatty acid transport protein	fadL YP_2420 YPO2744												23.0176													0	0	0		0
YP_2126L1P0_16_712495_713806	Q8ZD46	3-ketoacyl-CoA thiolase (EC 2.3.1.16) (ACSs) (Acetyl-CoA acyltransferase) (Acyl-CoA ligase) (Beta-ketothiolase) (Fatty acid oxidation complex subunit beta)	fadI YPO2746 y1579 YP_2418												21.6015													0	0	0		0
YP_2126L1P0_16_713805_716130	Q8ZD45	Fatty acid oxidation complex subunit alpha [Includes: Enoyl-CoA hydratase/3-hydroxybutyryl-CoA epimerase (EC 4.2.1.17) (EC 5.1.2.3); 3-hydroxyacyl-CoA dehydrogenase (EC 1.1.1.35)]	fadJ YPO2747 y1580 YP_2417												21.1183													0	0	0		0
YP_2126L1P0_16_718411_719344	Q0WDE1	50S ribosomal protein L3 glutamine methyltransferase (L3 MTase) (EC 2.1.1.n15) (N5-glutamine methyltransferase PrmB)	prmB YPO2750 y1584 YP_2413	25.3971	24.4523	25.9913	25.2931	25.0666	25.3835	26.148	26.3285	25.2426	25.9421	24.4692	25.1858	23.0873	23.0734	23.7684	23.4473	24.1006	25.3057	22.2246	22.6053	22.3365	22.2549	23.0318	5.27707e-07	0	0	-2.20507	0.216873	1
YP_2126L1P0_16_719420_720506	Q8ZD41	Chorismate synthase (EC 4.2.3.5) (5-enolpyruvylshikimate-3-phosphate phospholyase)	aroC YPO2751 y1585 YP_2412												21.3582	21.742	21.3809	22.0719	21.8135	22.1086	22.4618	21.3666	21.6355	21.9326	21.7684	22.0127		0	0	0.486784	1.40132	0
YP_2126L1P0_16_722848_723127	Q0WDD6	Uncharacterized protein	YPO2755	23.6181	23.9986	23.7543	24.0064	23.7349	23.5838	23.8288	23.4223	23.8632	23.8768	23.9918	23.988	23.7879	23.5894	24.1643	23.6838	23.4526	23.8725	24.0208	24.0015	23.9348	23.8558	23.8228	0.101637	0	0	0.0295102	1.02067	0
YP_2126L1P0_16_725545_726769	Q7CJB1	3-oxoacyl-[acyl-carrier-protein] synthase I (EC 2.3.1.41)	fabB y1591 YPO2757	25.9944	26.8293	26.5869	26.5906	26.7362	27.136	26.9034	27.072	27.0083	26.7126	26.8994	26.9929	27.1536	27.0477	27.0897	27.1411	27.1535	27.1145	26.8024	26.9658	27.0849	26.9552	27.099	0.00264372	0	0	0.266733	1.20308	0
YP_2126L1P0_16_732828_733956	Q8D0U3	Erythronate-4-phosphate dehydrogenase (EC 1.1.1.290)	pdxB YPO2763 y1597 YP_2400											23.9815		24.2482	24.3513	24.119	24.3909	24.6082					24.26			0	0	0.348076	1.27286	0
YP_2126L1P0_16_734836_735847	Q7CJA6	Putative aspartate-semialdehyde dehydrogenase (EC 1.2.1.11) (Putative enzyme)	usg asd asd1 y1598 YP_2399 YPO2765	23.0238	22.9057		22.9899	22.7243	21.5936	22.3822	23.072	22.9423	23.0359	23.9448	23.6416	22.3935	22.1544	23.0365	22.2332	23.1497	23.7624	21.229	21.8549	21.7562	21.5026	21.8563	0.00686024	0	0	-0.666139	0.630191	0
YP_2126L1P0_16_73562_74369	Q0WEZ5	Exodeoxyribonuclease III (EC 3.1.11.2)	xth YPO2168	24.6634	24.9987	24.6425	24.9779	24.5515	24.6544	24.8308	24.6437	24.7263	24.8852	24.7253	24.9234													1	0	0		1
YP_2126L1P0_16_737777_738692	Q0WDC3	Acetyl-coenzyme A carboxylase carboxyl transferase subunit beta (ACCase subunit beta) (Acetyl-CoA carboxylase carboxyltransferase subunit beta) (EC 6.4.1.2)	accD YPO2768 y1601 YP_2396	23.23	23.4327	23.0426	23.3761	23.5691	23.4234	23.268	23.1626	23.1601	23.2112	22.8299	22.8362	22.6951	23.2168	22.4208	22.9437	22.7623	22.4506	22.7766	22.9202	22.996	22.7706	23.0233	0.000160803	0	0	-0.395835	0.760049	0
YP_2126L1P0_16_738940_740245	Q0WDC2	Putative FolC bifunctional protein (EC 6.3.2.17)	dedC YPO2769	26.1405	26.3958	25.9514	26.0493	26.2399	25.7966	26.1176	26.0022	26.175	25.842	26.0151	26.1438	25.7805	25.7957	25.8576	25.7867	25.7277	26.0115	25.7725	25.9027	25.8872	25.7131	25.7102	5.80858e-05	0	0	-0.259202	0.83555	0
YP_2126L1P0_16_741920_743438	Q7CJA4	Amidophosphoribosyltransferase (ATase) (EC 2.4.2.14) (Glutamine phosphoribosylpyrophosphate amidotransferase)	purF y1605 YP_2392 YPO2772	23.82	24.1356	23.64	24.3551	23.4341	24.4015	24.0709	24.5443	24.1287	23.9935	24.4581	24.317	23.4656	23.2567	24.0618	24.0917	24.1686	24.1893	23.4395	23.583	23.5329	23.5861	23.6658	0.00289342	0	0	-0.377215	0.769922	0
YP_2126L1P0_16_748000_748909	Q0WDB3	Uncharacterized protein	YPO2778												22.4379													0	0	0		0
YP_2126L1P0_16_773292_774144	Q7CJX8	Putative aldo/keto reductase (EC 1.1.1.-) (Uncharacterized protein)	aRA11 y1125 YP_1162 YPO2805			24.3571										24.5213												0	0	0.16419	1.12054	0
YP_2126L1P0_16_774169_775159	Q0WD91	Putative aldo/keto reductase	YPO2806											23.1827	23.3992	23.5197	23.0975	23.7636	23.1	23.0471	23.9968	21.8107	23.0545	22.5259	22.3605	22.5208		0	0	-0.309391	0.806982	0
YP_2126L1P0_16_788532_788745	Q7CJY8	Uncharacterized protein	y1109 YP_0854 YPO2825											22.0386														0	0	0		0
YP_2126L1P0_16_789525_790152	Q8ZCX9	Uracil phosphoribosyltransferase (EC 2.4.2.9) (UMP pyrophosphorylase) (UPRTase)	upp YPO2827 y1408 YP_2695	26.7786	26.3329	26.8462	27.0395	26.2176	26.5175	26.7192	26.9518	26.5994	27.0382	26.7154	26.5004	24.3751	25.0657	25.8113	25.5659	25.3861	26.0792	26.1762	25.916	25.7363	25.2375	24.7846	5.6472e-07	0	0	-1.22134	0.428883	1
YP_2126L1P0_16_790548_791592	Q8ZCX8	Phosphoribosylformylglycinamidine cyclo-ligase (EC 6.3.3.1) (AIR synthase) (AIRS) (Phosphoribosyl-aminoimidazole synthetase)	purM purI YPO2828 y1407 YP_2696	26.2772	26.5127	26.1423	26.0511	26.2828	26.2911	26.0017	27.1128	25.9758	25.7981	26.329	26.179	26.1262	25.8007	25.5643	25.9972	26.3131	26.1514	25.9416	26.0215	26.2018	26.0081	25.8614	0.00883981	0	0	-0.247262	0.842494	0
YP_2126L1P0_16_791706_792345	Q7CJJ9	Phosphoribosylglycinamide formyltransferase 1 (Putative phosphoribosylglycinamide formyltransferase) (EC 2.1.2.2)	purN y1406 YP_2697 YPO2829												21.1463													0	0	0		0
YP_2126L1P0_16_799683_801747	Q8ZCX2	Polyphosphate kinase (EC 2.7.4.1) (ATP-polyphosphate phosphotransferase) (Polyphosphoric acid kinase)	ppk YPO2836 y1398 YP_2703	22.1999	22.1474	22.6369	22.2831	22.7522	22.1943	22.1765	22.7546	22.373	22.7531	23.0071	22.523	21.1645	20.9827	22.6734	21.6249	23.0337	23.2002	21.0209	21.2768	21.3878	21.5995	21.6336	0.00211546	0	0	-0.701777	0.614815	0
YP_2126L1P0_16_801757_803317	Q7CJK2	Exopolyphosphatase (Putative exopolyphosphatase) (EC 3.6.1.11)	ppx y1397 YP_2704 YPO2837	24.2561			23.9978	24.4404	24.1146	24.1355				24.1309	24.2876	24.5071	24.28	24.2487	24.5189	24.3528	24.2622	24.0543	23.9603	23.8514	24.0952	24.1409	0.121137	0	0	0.0118369	1.00824	0
YP_2126L1P0_16_803692_805168	Q7CJK4	Putative divalent cation transport protein (Putative divalent cation transporter)	mgtE y1395 YP_2706 YPO2839													20.3439	20.6121					19.8149		20.5015	20.1304	20.4242		0	1	0		1
YP_2126L1P0_16_805307_806660	Q7CJK5	Putative heat shock protein	y1394 YPO2840												20.4699													0	0	0		0
YP_2126L1P0_16_82155_83502	Q0WEZ0	Putative nucleotide sugar dehydrogenase	YPO2174	27.1684	27.3997	27.1597	27.1069	27.3721	27.2657	27.2023	27.0188	27.2116	27.2174	27.0178	27.0583	26.7558	27.3545	27.435	27.4799	27.4003	27.2695	27.04	27.2149	27.2772	27.4755	27.1519	0.0482442	0	0	0.0762647	1.05428	0
YP_2126L1P0_16_827005_828325	Q7CJL2	Putative protease (Uncharacterized protein)	y1379 YP_2721 YPO2855	25.2639	25.0728	25.0872	24.9743	25.6252	25.5695	25.3186	24.9551	25.4328	24.8398	25.6324	25.7768	25.9712	26.3892	26.3173	26.2019	26.2491	25.9624	26.4376	26.1494	26.0769	26.2523	26.1483	2.31014e-08	0	0	0.900247	1.86638	0
YP_2126L1P0_16_839145_840723	Q8ZCU4	GMP synthase [glutamine-hydrolyzing] (EC 6.3.5.2) (GMP synthetase) (Glutamine amidotransferase)	guaA YPO2870 y1363 YP_2736	28.2643	28.6908	28.462	28.6371	28.7026	28.6815	28.7501	28.3809	28.7374	28.5038	28.6067	28.7521	30.264	29.7803	29.2935	29.9374	29.9378	29.7011	29.7089	29.7387	29.6568	29.6526	29.7935	2.82189e-11	0	0	1.17208	2.25336	1
YP_2126L1P0_16_83936_84335	Q0WEY9	DNA-binding protein Hns	bglY YPO2175	26.3443	26.4726	26.6063	26.5166	26.8	26.915	26.7473	26.8725	26.5527	26.3453	26.2371	26.2454	27.2259	26.4099	26.5591	26.5833	26.8407	27.2107	26.9816	26.7004	27.2788	27.1297	27.0882	0.00116534	0	0	0.355258	1.27921	0
YP_2126L1P0_16_840902_842366	Q0WD32	Inosine-5'-monophosphate dehydrogenase (IMP dehydrogenase) (IMPD) (IMPDH) (EC 1.1.1.205)	guaB YPO2871 y1362 YP_2737	28.5922	27.6316	28.4762	28.2573	27.295	27.5299	27.9808	28.0716	27.9611	28.0795	28.024	28.1729	29.6738	28.9608	28.5344	29.2899	29.1856	29.1898	29.37	29.1585	29.2874	29.1591	29.252	2.73739e-08	0	0	1.18137	2.26792	1
YP_2126L1P0_16_845599_847087	Q8ZCT9	GTPase Der (GTP-binding protein EngA)	der engA YPO2875 y1357 YP_2741	26.6286	26.4863	26.4616	26.4753	26.5522	26.5448	26.5478	26.4869	26.5338	26.5485	26.4031	26.308	26.2769	26.332	26.2694	26.3942	26.3431	26.6196	26.5219	26.2792	26.4323	26.5109	26.0197	0.00381343	0	0	-0.134515	0.910976	0
YP_2126L1P0_16_847234_848416	Q7CJM5	Outer membrane protein assembly factor BamB	bamB YPO2876 y1356 YP_2742	27.8277	27.8519	27.5827	27.691	27.8552	27.7501	27.652	27.6262	27.72	27.6841	27.7855	27.8191	27.8403	27.8054	27.7619	27.8872	27.6942	27.569	27.697	27.6659	27.6629	27.6638	27.6869	0.0970593	0	0	-0.0158164	0.989097	0
YP_2126L1P0_16_848427_849063	Q7CJM6	Putative membrane protein (Uncharacterized protein)	yfgM y1355 YP_2743 YPO2877	27.4429	27.5971	27.3024	27.3908	27.6522	27.3295	27.4691	27.0056	27.4356	27.3882	27.4139	27.4719	27.1993	27.1311	27.2665	27.3609	27.1263	27.3787	26.9497	27.0124	26.9907	26.937	26.798	0.000119844	0	0	-0.303671	0.810188	0
YP_2126L1P0_16_849076_850351	Q8ZCT6	Histidine--tRNA ligase (EC 6.1.1.21) (Histidyl-tRNA synthetase) (HisRS)	hisS YPO2878 y1354 YP_2744	25.5876	25.0178	25.9727	25.1869	25.2539	25.1442	25.2284	25.663	25.2342	25.3591	25.0858	25.1183	25.5235	25.3913	25.5603	25.7627	25.3374	25.4186	25.2112	25.2299	25.2106	25.2743	25.1052	0.0941027	0	0	0.0449149	1.03162	0
YP_2126L1P0_16_850559_851687	P58672	4-hydroxy-3-methylbut-2-en-1-yl diphosphate synthase (EC 1.17.7.1) (1-hydroxy-2-methyl-2-(E)-butenyl 4-diphosphate synthase)	ispG gcpE YPO2879 y1353 YP_2745											23.3411	23.5027	23.1917	22.6905	23.3449	23.4424	23.2547	23.146	23.2251	23.0826	23.4467	22.9102	23.1249		0	0	-0.252807	0.839262	0
YP_2126L1P0_16_851748_852786	Q7CJM7	Cytoskeleton protein RodZ	rodZ YPO2880 y1352 YP_2746					24.0256			23.3162			23.0882	23.3286													0	0	0		0
[truncated: 408 more rows]
